# Supplementary material for: Longitudinal monitoring of handgrip strength in rheumatoid arthritis: a window into for disease activity—a systematic review with meta-analysis
Source: BMJ Open Sport Exerc Med. 2025 Nov 21;11(4):e002617. doi: 10.1136/bmjsem-2025-002617 (PMC12658546; doi:10.1136/bmjsem-2025-002617)
Supplement: online supplemental file 2 [file bmjsem-11-4-s002.xls]

## Sheet: Screening
	key	title	year	journal	issn	volume	issue	pages	authors	doi	url	Decision - Reviwer 1	Note	Decision - Reviwer 2	Note
1	rayyan-68368478	Plant-Derived Medicines for Sciatica: A Comprehensive Review	2024	Tradit. Integr. Med.	["2476-5112", "2476-5104"]	9	1	92-104	Lavari, N. and Esmaealzadeh, N. and Rahimi, R. and Abbassian, A.	10.18502/tim.v9i1.15092	https://www.embase.com/search/results?subaction=viewrecord&id=L2031227284&from=export U2 - L2031227284	Excluded	review	Excluded	review
2	rayyan-68368479	Fostering tissue engineering and regenerative medicine to treat musculoskeletal disorders in bone and muscle	2024	Bioact. Mater.	2452-199X	40		345-365	Park, S. and Rahaman, K.A. and Kim, Y.-C. and Jeon, H. and Han, H.-S.	10.1016/j.bioactmat.2024.06.022	https://www.embase.com/search/results?subaction=viewrecord&id=L2032791054&from=export U2 - L2032791054	Excluded	review	Excluded	review
3	rayyan-68368480	Emergence of acute quadriparesis in a young patient following myocardial infarction. A case report	2024	Clin. Case Rep.	2050-0904	12	9		Daneshyar, S. and Khazaei, M. and Nazifi, M.	10.1002/ccr3.9366	https://www.embase.com/search/results?subaction=viewrecord&id=L2031087653&from=export U2 - L2031087653	Excluded	case report	Excluded	case report
4	rayyan-68368481	Effects of Pilates Training on Cardiorespiratory Functions in Medical Conditions - Comprehensive Approach: A Narrative Review	2024	Aging Dis.	2152-5250	15	4	1771-1783	Tarnas, M. and MarszaÅ‚ek, A. and Kufel-Grabowska, J. and MarszaÅ‚ek, S. and WieliÅ„ski, D. and ZieliÅ„ski, J.		https://www.embase.com/search/results?subaction=viewrecord&id=L2033638619&from=export U2 - L2033638619	Excluded	review	Excluded	review
5	rayyan-68368482	Not Always Crystal Clear: Pseudogout as a Cause of Lumbar Radicular Painâ€”A Case Report	2024	Pain. Med. Case. Rep.	2768-5152	8	5	191-193	Mata, R. and Diaz, L. and Price, C.		https://www.embase.com/search/results?subaction=viewrecord&id=L2030534210&from=export U2 - L2030534210	Excluded	case report	Excluded	case report
6	rayyan-68368483	Hypokalaemic Periodic Paralysis in a Patient with Rheumatoid Arthritis: A Case Report	2024	J. Clin. Diagn. Res.	["0973-709X", "2249-782X"]	18	7	OD01-OD03	GaUr, U. and Gadkari, C. and PUndkar, A.	10.7860/JCDR/2024/71190.19593	https://www.embase.com/search/results?subaction=viewrecord&id=L2033076616&from=export U2 - L2033076616	Excluded	case report	Excluded	case report
7	rayyan-68368484	Association between hip joint function and urinary incontinence for patients with end-stage hip osteoarthritis	2024	Urol. Sci.	["1879-5234", "1879-5226"]	35	2	71-74	Bai, D. and Tamai, K. and Motomura, K. and Tokuda, M. and Tanaka, Y.	10.1097/us9.0000000000000011	https://www.embase.com/search/results?subaction=viewrecord&id=L2033485029&from=export U2 - L2033485029	Excluded	wrong population	Excluded	wrong population
8	rayyan-68368485	Ethanol Extract of Caryota urens Lour Fruits Alleviates Oxidative Stress in a Murine Model of Rheumatoid Arthritis Induced by Freund's Complete Adjuvant	2024	Trop. J. Nat. Prod. Res.	["2616-0692", "2616-0684"]	8	4	6948-6956	Nhung, T.T.P. and Quoc, L.P.T.	10.26538/tjnpr/v8i4.28	https://www.embase.com/search/results?subaction=viewrecord&id=L2029282093&from=export U2 - L2029282093	Excluded	animal study	Excluded	animal study
9	rayyan-68368486	Association Between Knee Flexor Strength and Preservation of the Tibial Attachment of the Sartorial Fascia During Hamstring Tendon Harvest	2024	Orthop. J. Sports Med.	2325-9671	12	5		Catma, M.F. and Dulgeroglu, D. and Guroz, A.N. and Kuzucu, Y.		https://www.embase.com/search/results?subaction=viewrecord&id=L2030049858&from=export U2 - L2030049858	Excluded	wrong population	Excluded	wrong population
10	rayyan-68368487	Exposure of an ankylosed or stiff knee with V-Y quadricepsplasty in primary total knee arthroplasty	2024	åˆæ¬¡å…¨è†å…³èŠ‚ç½®æ¢ä¸­åº”ç”¨è‚¡å››å¤´è‚ŒV-Y æˆå½¢æœ¯æš´éœ²å¼ºç›´æˆ–åƒµç¡¬è†å…³èŠ‚	0253-2352	44	9	587-593	Liu, X. and Chen, X. and Zhao, E. and Zhou, Z.		https://www.embase.com/search/results?subaction=viewrecord&id=L2032725498&from=export U2 - L2032725498	Excluded	wrong population	Excluded	wrong population
11	rayyan-68368488	Potential paradigm of proteins and polypeptides-based nanostructures in drug delivery and management of maladies: a review	2024	J. Nanopart. Res.	["1572-896X", "1388-0764"]	26	4		Ganguly, S.C. and Mahanti, B. and Ganguly, S. and Majumdar, S.	10.1007/s11051-024-05978-5	https://www.embase.com/search/results?subaction=viewrecord&id=L2029104216&from=export U2 - L2029104216	Excluded	review	Excluded	review
12	rayyan-68368489	Percentile Determination of Hand Grip Strength Measured Using Jamar Dynamometer and Modified Sphygmomanometer Among Healthy Adults	2024	Philipp. J. Intern. Med.	0119-9641	62	2	87-92	Guevarra, E.R.P. and Li-Yu, J.T. and Llamado, L.J.Q.		https://www.embase.com/search/results?subaction=viewrecord&id=L2030110877&from=export U2 - L2030110877	Excluded	wrong population	Excluded	wrong population
13	rayyan-68368490	Nonoperative Treatment of Dupuytren's Contracture: The Use of Ultrasound Imaging to Assess Efficacy	2024	J. Hand. Microsurg.	["0974-6897", "0974-3227"]	16	1		Larocerie-Salgado, J. and Davidson, J. and Fenton, P.	10.1055/s-0042-1748780	https://www.embase.com/search/results?subaction=viewrecord&id=L2020875717&from=export U2 - L2020875717	Excluded	wrong population	Excluded	wrong population
14	rayyan-68368491	Effect of Remotely Supervised Weight Loss and Exercise Training Versus Lifestyle Counseling on Cardiovascular Risk and Clinical Outcomes in Older Adults With Rheumatoid Arthritis: A Randomized Controlled Trial	2024	ACR Open Rheumatology	2578-5745	6	3	124-136	Andonian, B.J. and Ross, L.M. and Sudnick, A.M. and Johnson, J.L. and Pieper, C.F. and Belski, K.B. and Counts, J.D. and King, A.P. and Wallis, J.T. and Bennett, W.C. and Gillespie, J.C. and Moertl, K.M. and Richard, D. and Huebner, J.L. and Connelly, M.A. and Siegler, I.C. and Kraus, W.E. and Bales, C.W. and Porter Starr, K.N. and Huffman, K.M.		https://www.embase.com/search/results?subaction=viewrecord&id=L2027270293&from=export U2 - L2027270293	Excluded	trial	Excluded	trial
15	rayyan-68368492	Impact of Deltoid Computer Tomography Image Data on the Accuracy of Machine Learning Predictions of Clinical Outcomes after Anatomic and Reverse Total Shoulder Arthroplasty	2024	J. Clin. Med.	2077-0383	13	5		Rajabzadeh-Oghaz, H. and Kumar, V. and Berry, D.B. and Singh, A. and Schoch, B.S. and Aibinder, W.R. and Gobbato, B. and Polakovic, S. and Elwell, J. and Roche, C.P.		https://www.embase.com/search/results?subaction=viewrecord&id=L2028963218&from=export U2 - L2028963218	Excluded	wrong population	Excluded	wrong population
16	rayyan-68368493	CONSIDERATIONS FOR AN OSTEOPATHIC APPROACH TO RHEUMATOID ARTHRITIS	2024	Osteopath. Fam. Phys.	1877-573X	16	2	29-32	Averell, N. and Gawash, A. and Lo, D.F. and Spicer, S. and Al-Shehab, U.	10.33181/160204	https://www.embase.com/search/results?subaction=viewrecord&id=L2029707946&from=export U2 - L2029707946	Excluded	case report	Excluded	case report
17	rayyan-68368494	Repair of ruptured extensor hallucis longus tendon with a semitendinosus tendon allograft: A case report	2024	Foot Ankle Surg.	2667-3967	4	1		Oseni-Olalemi, O. and Seo, S. and Thomas, R. and Rabadi, D. and Kirakosian, A.	10.1016/j.fastrc.2024.100365	https://www.embase.com/search/results?subaction=viewrecord&id=L2030456576&from=export U2 - L2030456576	Excluded	case report	Excluded	case report
18	rayyan-68368495	Tissue Flossing: A Commentary on Clinical Practice Recommendations	2024	Int. J. Sport. Phys. Ther.	2159-2896	19	4	477-489	Cheatham, S.W. and Baker, R.	10.26603/001c.94598	https://www.embase.com/search/results?subaction=viewrecord&id=L2028831280&from=export U2 - L2028831280	Excluded	guidelines	Excluded	guidelines
19	rayyan-68368496	Causal associations between autoimmune diseases and sarcopenia-related traits: a bi-directional Mendelian randomization study	2024	Front. Genet.	1664-8021	15			Chen, C. and He, Y.		https://www.embase.com/search/results?subaction=viewrecord&id=L2029466062&from=export U2 - L2029466062	Excluded	transversal study	Excluded	transversal study
20	rayyan-68368497	Osteoporosis in Parkinsonâ€™s disease and the role of lean body mass: a cross-sectional study in a Brazilian tertiary center	2024	Front. Endocrinol.	1664-2392	15			Lima, D.P. and Chagas-Neto, F.A.D. and Gomes de Luna, J.R. and Martins, Y.D.O. and de Almeida, S.B. and Feitosa, C.X. and Gradvohl, L.B. and Rosa, I.D. and Lopes, F.K.D.M. and AragÃ£o, L.F.F. and Viana-JÃºnior, A.B. and Augusto, K.L. and Roriz-Filho, J.D.S. and dâ€™Alva, C.B. and Montenegro-JÃºnior, R.M. and Braga-Neto, P.	10.3389/fendo.2024.1326212	https://www.embase.com/search/results?subaction=viewrecord&id=L2029715045&from=export U2 - L2029715045	Excluded	wrong population	Excluded	wrong population
21	rayyan-68368498	Evaluating sarcopenia prevalence and SARC-F effectiveness in elderly Spanish women with RA: a comparative study of EWGSOP criteria	2024	Front. Med.	2296-858X	11			Valencia-MuntalÃ , L. and GÃ³mez-Vaquero, C. and Mora, M. and Berbel-ArcobÃ©, L. and Benavent, D. and NarvÃ¡ez, J. and Juanola, X. and Nolla, J.M.		https://www.embase.com/search/results?subaction=viewrecord&id=L2029901713&from=export U2 - L2029901713	Excluded	transversal study	Excluded	transversal study
22	rayyan-68368499	Case report: A Boy with an inability to walk										Excluded	case report	Excluded	casse report
23	rayyan-68368500	Autoimmune and Rheumatic Diseases and Sexuality	2024	Trends Andro. Sex. Med.	["2367-0096", "2367-0088"]			291-304	GÃ³mez-Puerta, J.A. and Callejas-Rubio, J.L. and Espinosa, G.	10.1007/978-3-031-55080-5_19	https://www.embase.com/search/results?subaction=viewrecord&id=L2030780975&from=export U2 - L2030780975	Excluded	wrong publication type	Excluded	wrong publication type
24	rayyan-68368501	Is it possible to objectively determine morning stiffness in rheumatoid arthritis?	2024	Turkish Journal of Physical Medicine and Rehabilitation	2587-1250	70	2	180-187	Mengi, G. and AydoÄŸmuÅŸ, H. and TaÅŸkÄ±ran, Ã–.Ã–. and GÃ¶ÄŸÃ¼ÅŸ, F. and Beyazova, M.		https://www.embase.com/search/results?subaction=viewrecord&id=L2032773815&from=export U2 - L2032773815	Excluded	case-control	Excluded	case-control
25	rayyan-68368502	Verification of grip strength as an evaluation tool for locomotive syndrome in rheumatoid arthritis	2024	Osteoporos. Sarcopenia	["2405-5263", "2405-5255"]				Sobue, Y. and Suzuki, M. and Ohashi, Y. and Sato, R. and Kosugiyama, H. and Ohno, Y. and Hasegawa, J. and Sugiura, T. and Terabe, K. and Asai, S. and Imagama, S.		https://www.embase.com/search/results?subaction=viewrecord&id=L2033500946&from=export U2 - L2033500946	Excluded	transversal study	Excluded	transversal study
26	rayyan-68368503	Effects of Tai Chi exercise on pain, functional status, and quality of life in patients with osteoarthritis or inflammatory arthritis	2024	Turkish Journal of Physical Medicine and Rehabilitation	2587-1250	70	3	300-308	Kalebota, N. and Å½erjavic, N.L. and Kovac DurmiÅ¡, K. and MiloÅ¡evic, M. and Andreic, A. and Koncar, B. and VedriÅ¡, M. and Turkovic, P. and Å½ura, N. and Å½agar, I. and Pap, M. and Peric, P.		https://www.embase.com/search/results?subaction=viewrecord&id=L2034378455&from=export U2 - L2034378455	Excluded	trial	Excluded	trial
27	rayyan-68368504	Effectiveness of Rocabado exercises in patients with rheumatoid arthritis in remission with temporomandibular joint involvement: A randomized-controlled study	2024	Turkish Journal of Physical Medicine and Rehabilitation	2587-1250	70	3	319-326	Ilhanli, M. and Ilhanli, I. and Aksakalli, S.		https://www.embase.com/search/results?subaction=viewrecord&id=L2034378458&from=export U2 - L2034378458	Excluded	trial	Excluded	trial
28	rayyan-68368505	Effects of blood-flow restricted exercise versus conventional resistance training in musculoskeletal disordersâ€”a systematic review and meta-analysis	2023	BMC Sports Sci. Med. Rehabil.	2052-1847	15	1		JÃ¸rgensen, S.L. and Kierkegaard-BrÃ¸chner, S. and Bohn, M.B. and HÃ¸gsholt, M. and Aagaard, P. and Mechlenburg, I.		https://www.embase.com/search/results?subaction=viewrecord&id=L2026271213&from=export U2 - L2026271213	Excluded	systematic review	Excluded	systematic review
29	rayyan-68368506	Temporary and highly variable recovery of neuromuscular dysfunction by electrical stimulation in the follow-up of acute critical illness neuromyopathy: a pilot study	2023	Neurol. Res. Practice	2524-3489	5	1		Sekhniashvili, M. and Baum, P. and Toyka, K.V.	10.1186/s42466-023-00293-1	https://www.embase.com/search/results?subaction=viewrecord&id=L2027642284&from=export U2 - L2027642284	Excluded	trial	Excluded	trial
30	rayyan-68368507	Impact of COVID lockdown: Increased prevalence of symptomatic Vitamin D deficiency in adolescents	2023	J. Clin. Orthop. Traum.	["2213-3445", "0976-5662"]	47			Chandankere, V. and Konanki, R. and Maryada, V.R. and Reddy, A.G.	10.1016/j.jcot.2023.102316	https://www.embase.com/search/results?subaction=viewrecord&id=L2029157715&from=export U2 - L2029157715	Excluded	wrong population	Excluded	wrong population
31	rayyan-68368508	Taking Good Care of Joints for Optimal Health in Rheumatology	2023	Indian J. Rheumatol.	0973-3698	18		S34-S37	Benlidayi, I.C.	10.4103/injr.injr_242_21	https://www.embase.com/search/results?subaction=viewrecord&id=L2029165733&from=export U2 - L2029165733	Excluded	review	Excluded	review
32	rayyan-68368509	Role of Rehabilitation in Comprehensive Management of Juvenile Idiopathic Arthritis: When and How?	2023	Indian J. Rheumatol.	0973-3698	18		S44-S53	Chickermane, P.R. and Panjikaran, N.D. and Balan, S.	10.4103/injr.injr_55_22	https://www.embase.com/search/results?subaction=viewrecord&id=L2029165735&from=export U2 - L2029165735	Excluded	wrong population	Excluded	wrong population
33	rayyan-68368510	Dermatomyositis with positive anti-TIF1 gamma antibodies in an adult female: A case report	2023	Clin. Case Rep.	2050-0904	11	11		Adhikari, K. and Pant, P. and Bhandari, S. and Paudel, S. and Poudyal, B. and Sharma, L. and Sigdel, K.R. and Subedi, R.	10.1002/ccr3.8215	https://www.embase.com/search/results?subaction=viewrecord&id=L2026728589&from=export U2 - L2026728589	Excluded	case report	Excluded	case report
34	rayyan-68368511	Exercise Therapy for Knee and Hip Osteoarthritis: Is There An Ideal Prescription?	2023	Curr. Treat. Option Rheumatol.	2198-6002	9	3	82-98	Young, J.J. and Pedersen, J.R. and Bricca, A.	10.1007/s40674-023-00205-z	https://www.embase.com/search/results?subaction=viewrecord&id=L2023313088&from=export U2 - L2023313088	Excluded	review	Excluded	review
35	rayyan-68368512	Synovectomy induced patellar tendon ossification in patient with rheumatoid arthritis: A case report and review of the literature	2023	Int. J. Surg. Case Rep.	2210-2612	110			Aljasim, O. and Vahabi, A. and BiÃ§er, M.E.K. and TaÅŸkÄ±ran, E.	10.1016/j.ijscr.2023.108574	https://www.embase.com/search/results?subaction=viewrecord&id=L2026368241&from=export U2 - L2026368241	Excluded	review	Excluded	review
36	rayyan-68368513	Anti-rheumatic and Memory-enhancing Effect of Memantine on Complete Freundâ€™s Adjuvant-induced Rheumatoid Arthritis Compared to Methotrexate in Wistar Rats	2023	J. Pharmacol. Pharmather.	["0976-5018", "0976-500X"]	14	3	210-219	Jalgaonkar, S.V. and Ourasang, S. and Tripathi, R.K. and Vaideeswar, P. and Badhe, P.	10.1177/0976500X231211394	https://www.embase.com/search/results?subaction=viewrecord&id=L2027156691&from=export U2 - L2027156691	Excluded	animal study	Excluded	animal study
37	rayyan-68368514	NAPE-PLD regulates specific baseline affective behaviors but is dispensable for inflammatory hyperalgesia	2023	Neurobiol. Pain	2452-073X	14			Chen, I. and Murdaugh, L.B. and Miliano, C. and Dong, Y. and Gregus, A.M. and Buczynski, M.W.	10.1016/j.ynpai.2023.100135	https://www.embase.com/search/results?subaction=viewrecord&id=L2025215622&from=export U2 - L2025215622	Excluded	animal study	Excluded	animal study
38	rayyan-68368515	Minimum 5-Year Follow-Up Assessment of Volar Plate Interposition Arthroplasty for Post-Traumatic Osteoarthritis in Proximal Interphalangeal Joints	2023	J. Clin. Med.	2077-0383	12	14		Chang, C.-C. and Lin, S.-Y. and Lu, C.-K. and Jupiter, J.B. and Fu, Y.-C. and Liu, W.-C.	10.3390/jcm12144760	https://www.embase.com/search/results?subaction=viewrecord&id=L2024746797&from=export U2 - L2024746797	Excluded	wrong population	Excluded	wrong population
39	rayyan-68368516	Sarcopenia and Nutrition in Elderly Rheumatoid Arthritis Patients: A Cross-Sectional Study to Determine Prevalence and Risk Factors	2023	Nutrients	2072-6643	15	11		Cano-GarcÃ­a, L. and Manrique-Arija, S. and DomÃ­nguez-Quesada, C. and Vacas-PÃ©rez, J.C. and Armenteros-Ortiz, P.J. and Ruiz-Vilchez, D. and MartÃ­n-MartÃ­n, J.M. and Redondo-RodrÃ­guez, R. and GarcÃ­a-Studer, A. and Ortiz-MÃ¡rquez, F. and Mena-VÃ¡zquez, N. and FernÃ¡ndez-Nebro, A.		https://www.embase.com/search/results?subaction=viewrecord&id=L2023709431&from=export U2 - L2023709431	Excluded	transversal study	Excluded	transversal study
40	rayyan-68368517	A novel overlap syndrome: Rheumatoid arthritis, Sjogren's syndrome, antiphospholipid syndrome, and dermatomyositis	2023	Clin. Case Rep.	2050-0904	11	4		Mohammed, M.J. and Hashim, H.T. and Al-Obaidi, A.D. and AlÂ Shammari, A.	10.1002/ccr3.7274	https://www.embase.com/search/results?subaction=viewrecord&id=L2022857038&from=export U2 - L2022857038	Excluded	case report	Excluded	case report
41	rayyan-68368518	Acute effect of kinesiotaping applied to the first finger of the patients with rheumatoid hand	2023	Anaesth. Pain Intensive Care	["2220-5799", "1607-8322"]	27	2	236-242	Ã‡opuroÄŸlu, Ã–.B. and Narin, S. and Bayraktar, D. and Ã–zgÃ¼l, S. and Inal, V.		https://www.embase.com/search/results?subaction=viewrecord&id=L2025878313&from=export U2 - L2025878313	Excluded	trial	Excluded	trial
42	rayyan-68368519	Intravenous Immunoglobulins as Immunomodulators in Autoimmune Diseases and Reproductive Medicine	2023	Antibodies	2073-4468	12	1		Velikova, T. and Sekulovski, M. and Bogdanova, S. and Vasilev, G. and Peshevska-Sekulovska, M. and Miteva, D. and Georgiev, T.	10.3390/antib12010020	https://www.embase.com/search/results?subaction=viewrecord&id=L2022268181&from=export U2 - L2022268181	Excluded	review	Excluded	review
43	rayyan-68368520	Longitudinal Changes in Physical and Cognitive Functions among Participants with and without Rheumatoid Arthritis in Community-Dwelling Middle-Aged and Older Adults	2023	Ann. Geriat. Med. Res.	["2508-4909", "2508-4798"]	27	1	58-65	Yasuoka, M. and Tange, C. and Nishita, Y. and Tomida, M. and Watanabe, R. and Shimokata, H. and Otsuka, R. and Kojima, M.		https://www.embase.com/search/results?subaction=viewrecord&id=L2023484720&from=export U2 - L2023484720	Excluded	Wrong population	Excluded	wrong population
44	rayyan-68368521	Lifestyle and body composition changes in patients with rheumatoid arthritis during the COVID-19 pandemic: A retrospective, observational study	2023	Osteoporos. Sarcopenia	["2405-5263", "2405-5255"]	9	1	32-37	Tada, M. and Yamada, Y. and Mandai, K. and Matsumoto, Y. and Hidaka, N.		https://www.embase.com/search/results?subaction=viewrecord&id=L2023550498&from=export U2 - L2023550498	Included		Included
45	rayyan-68368522	Effects of routine drug therapy in combination with health exercise training on pain and joint function in patients with rheumatoid arthritis: A meta-analysis	2023	Trop. J. Pharm. Res.	["1596-9827", "1596-5996"]	22	3	633-645	Liu, T. and Huang, C. and Zhou, L. and Zong, R. and Zhou, X.	10.4314/tjpr.v22i3.22	https://www.embase.com/search/results?subaction=viewrecord&id=L2025606951&from=export U2 - L2025606951	Excluded	systematic review	Excluded	systematic review
46	rayyan-68368523	Total Wrist Arthrodesis: An Update on Indications, Technique and Outcomes	2023	Arch. Bone Jt. Surg.	["2345-461X", "2345-4644"]	11	3	144-153	Carlos Rodriguez-Merchan, E. and Tabeayo-Alvarez, E.D. and Shojaie, B. and Kachooei, A.R.	10.22038/ABJS.2022.65875.3154	https://www.embase.com/search/results?subaction=viewrecord&id=L2031113691&from=export U2 - L2031113691	Excluded	review	Excluded	review
47	rayyan-68368524	The Use of Cluster Analysis by Partitioning around Medoids (PAM) to Examine the Heterogeneity of Patients with Low Back Pain within Subgroups of the Treatment Based Classification System	2023	J. Biomed. Phys. Eng.	2251-7200	13	1	89-98	Shokri, E. and Razeghi, M. and Shahraki, H.R. and Jalli, R. and Motealleh, A.	10.31661/jbpe.v0i0.2001-1047	https://www.embase.com/search/results?subaction=viewrecord&id=L2017455963&from=export U2 - L2017455963	Excluded	wrong population	Excluded	wrong population
48	rayyan-68368525	Perceived Usability of Tablet Crushers: Comparison of Devices by People with and without Limited Hand Functions	2023	Pharmaceutics	1999-4923	15	2		Lee, S.V. and Aplin, T. and Sefidani Forough, A. and Steadman, K.J.	10.3390/pharmaceutics15020517	https://www.embase.com/search/results?subaction=viewrecord&id=L2021798062&from=export U2 - L2021798062	Excluded	wrong population	Excluded	wrong population
49	rayyan-68368526	Plantar plate rupture: aetiology, diagnosis and treatment	2023	Orthop. Trauma	["1877-1335", "1877-1327"]	37	1	28-33	Jha, S. and Clark, C.	10.1016/j.mporth.2022.11.004	https://www.embase.com/search/results?subaction=viewrecord&id=L2022126312&from=export U2 - L2022126312	Excluded	review	Excluded	review
50	rayyan-68368527	Mechanisms of Radix Tetrastigma on anti rheumatoid arthritis via regulating the balance of Th17/Treg	2023	ä¸‰å¶é’è°ƒèŠ‚ Th17/Treg å¹³è¡¡æŠ—ç±»é£Žæ¹¿æ€§å…³èŠ‚ç‚Žçš„ä½œç”¨åŠæœºåˆ¶ç ”ç©¶	1009-2501	28	2	138-146	Wang, T. and Su, J. and Wang, W. and Xia, R. and Li, S. and Zhu, W. and Lou, Z.	10.12092/j.issn.1009-2501.2023.02.003	https://www.embase.com/search/results?subaction=viewrecord&id=L2023712995&from=export U2 - L2023712995	Excluded	animal study	Excluded	animal study
51	rayyan-68368528	Rapid symptom control in neuroleptic malignant syndrome with electroconvulsive therapy: A case report	2023	Front. Psychiatry	1664-0640	14			Katzell, L. and Beydler, E. and dos Santos, A.S. and Vijayvargiya, R. and Carr, B.R.	10.3389/fpsyt.2023.1143407	https://www.embase.com/search/results?subaction=viewrecord&id=L2022409772&from=export U2 - L2022409772	Excluded	case report	Excluded	case report
52	rayyan-68368529	Pain interference mediates the association between epigenetic aging and grip strength in middle to older aged males and females with chronic pain	2023	Front. Aging Neurosci.	1663-4365	15			Peterson, J.A. and Crow, J.A. and Johnson, A.J. and Meng, L. and Rani, A. and Huo, Z. and Foster, T.C. and Fillingim, R.B. and Cruz-Almeida, Y.		https://www.embase.com/search/results?subaction=viewrecord&id=L2022467493&from=export U2 - L2022467493	Excluded	wrong population	Excluded	wrong population
53	rayyan-68368530	A Double-Blind, Randomized, Placebo-Controlled Study to Assess the Efficacy of a Nerve Support Formula on Neuropathic Pain in Individuals Suffering from Type II Diabetes Mellitus	2023	J. Pain Res.	1178-7090	16		1115-1126	Cross, W. and Srivastava, S.		https://www.embase.com/search/results?subaction=viewrecord&id=L2023478436&from=export U2 - L2023478436	Excluded	trial	Excluded	trial
54	rayyan-68368531	Evaluation of Metacarpophalangeal Joint Cartilage Thickness in Patients with Rheumatoid Arthritis: A Clinical and Ultrasonographic Study	2023	Erciyes. med. J.	["2149-2549", "2149-2247"]	45	2	138-144	Harman, H. and Kaban, N.		https://www.embase.com/search/results?subaction=viewrecord&id=L2023666987&from=export U2 - L2023666987	Excluded	transversal study	Excluded	transversal study
55	rayyan-68368532	Management of interstitial lung disease in patients with autoimmune disease-related interstitial lung disease	2023	Multidiscip. Resp. Med.	["2049-6958", "1828-695X"]	18			Dsouza, K.G. and Alexander, A.S. and Watts, J.R. and Kulkarni, T.	10.4081/mrm.2023.890	https://www.embase.com/search/results?subaction=viewrecord&id=L2024280492&from=export U2 - L2024280492	Excluded	case-control	Excluded	case-control
56	rayyan-68368533	Clinical characteristics of myositis patients with isolated anti-U1 ribonucleoprotein antibody resemble immune-mediated necrotizing myopathy	2023	Ther. Adv. Musculoskelet. Dis.	["1759-7218", "1759-720X"]	15			Ge, Y. and Yang, H. and Jiang, W. and Tian, X. and Lu, X. and Wang, G.		https://www.embase.com/search/results?subaction=viewrecord&id=L2024461940&from=export U2 - L2024461940	Excluded	wrong population	Excluded	wrong population
57	rayyan-68368534	Demographic, Physical, and Psychological Determinants of Patient Experience with Subcutaneous Self-Injection in Patients with Rheumatoid Arthritis: Structural Equation Modeling Approach	2023	Patient Preference Adherence	1177-889X	17		1551-1559	Onishi, A. and Kaizu, M. and Shirasugi, I. and Yagyu, T. and Ueda, Y. and Sakai, Y. and Miura, Y. and Saegusa, J.	10.2147/PPA.S413871	https://www.embase.com/search/results?subaction=viewrecord&id=L2024657278&from=export U2 - L2024657278	Excluded	transversal study	Excluded	transversal study
58	rayyan-68368535	Effects of Exercise on Body Composition and Physical Function in Rheumatoid Arthritis Patients: Scoping Review	2023	Open Access Rheumatol. Res. Rev.	1179-156X	15		113-123	Yekini, A. and Grace, J.M.	10.2147/OARRR.S412942	https://www.embase.com/search/results?subaction=viewrecord&id=L2024997676&from=export U2 - L2024997676	Excluded	review	Excluded	review
59	rayyan-68368536	Diagnosis and Management of Patients with Connective Tissue Disease-related Fibrosing Interstitial Lung Diseases	2023	Open Respir. Med. J.	1874-3064	17			Wang, B. and Nagaraja, V.	10.2174/18743064-v17-e230714-2022-26	https://www.embase.com/search/results?subaction=viewrecord&id=L2025373428&from=export U2 - L2025373428	Excluded	review	Excluded	review
60	rayyan-68368537	Association Between Autoimmune Diseases and Sarcopenia: A Two-Sample Mendelian Randomization Study	2023	Clin. Epidemiol.	1179-1349	15		901-910	Su, Q. and Jin, C. and Yang, Y. and Wang, J. and Wang, J. and Zeng, H. and Chen, Y. and Zhou, J. and Wang, Y.		https://www.embase.com/search/results?subaction=viewrecord&id=L2025591171&from=export U2 - L2025591171	Included		Included
61	rayyan-68368538	The relationship between sarcopenia and mortality in Chinese community-dwelling adults: a 7-year cohort study with propensity score matching and Mendelian randomization	2023	Front. Endocrinol.	1664-2392	14			Xiong, L. and Liao, T. and Guo, T. and Zeng, Z. and Wang, S. and Yang, G. and Wang, X. and Wang, X. and Zhu, J. and Zhao, P. and Li, Y. and Li, L. and Kang, L. and Yang, S. and Liang, Z.	10.3389/fendo.2023.1215512	https://www.embase.com/search/results?subaction=viewrecord&id=L2026178064&from=export U2 - L2026178064	Included		Included
62	rayyan-68368539	Successful Treatment of Recurrent Adult-Onset Stillâ€™s Disease with Tocilizumab: A Case Report and Literature Review	2023	Clin. Cosmet. Invest. Dermatol.	1178-7015	16		3157-3163	Zhong, X. and Xu, T. and Li, T. and Luo, N. and Luo, N. and Hao, P.	10.2147/CCID.S431605	https://www.embase.com/search/results?subaction=viewrecord&id=L2026520019&from=export U2 - L2026520019	Excluded	review	Excluded	review
63	rayyan-68368540	Hemiresection Capsuloretinacular Interposition Arthroplasty for Distal Radioulnar Joint Osteoarthritis	2023	J. Wrist Sur.	["2163-3924", "2163-3916"]				Hasegawa, H. and Omokawa, S. and Kawamura, K. and Tanaka, Y.	10.1055/s-0043-1771341	https://www.embase.com/search/results?subaction=viewrecord&id=L2026589122&from=export U2 - L2026589122	Excluded	wrong population	Excluded	wrong population
64	rayyan-68368541	Indices of sarcopenic obesity are important predictors of finite element analysis-derived bone strength in older adults with obesity	2023	Front. Endocrinol.	1664-2392	14			Gregori, G. and Paudyal, A. and Barnouin, Y. and Celli, A. and Segoviano-Escobar, M.B. and Armamento-Villareal, R. and Napoli, N. and Qualls, C. and Villareal, D.T.	10.3389/fendo.2023.1279321	https://www.embase.com/search/results?subaction=viewrecord&id=L2026727822&from=export U2 - L2026727822	Excluded	wrong population	Excluded	wrong population
65	rayyan-68368542	CARDIAC AUTONOMIC DYSFUNCTION AMONG RHEUMATOID ARTHRITIS: A MATCHED CASE CONTROL STUDY	2023	J. Cardiovasc. Dis. Res.	["0976-2833", "0975-3583"]	14	9	459-467	Gaikwad, S. and Vm, B.	10.48047/jcdr.2023.14.09.41	https://www.embase.com/search/results?subaction=viewrecord&id=L2027262472&from=export U2 - L2027262472	Excluded	case-control	Excluded	case-control
66	rayyan-68368543	Guideline for the management of myasthenic syndromes	2023	Ther. Adv. Neurol. Disord.	["1756-2864", "1756-2856"]	16			Wiendl, H. and Abicht, A. and Chan, A. and Della Marina, A. and Hagenacker, T. and Hekmat, K. and Hoffmann, S. and Hoffmann, H.-S. and Jander, S. and Keller, C. and Marx, A. and Melms, A. and Melzer, N. and MÃ¼ller-Felber, W. and Pawlitzki, M. and RÃ¼ckert, J.-C. and Schneider-Gold, C. and Schoser, B. and Schreiner, B. and Schroeter, M. and Schubert, B. and Sieb, J.-P. and Zimprich, F. and Meisel…	10.1177/17562864231213240	https://www.embase.com/search/results?subaction=viewrecord&id=L2027607166&from=export U2 - L2027607166	Excluded	wrong population	Excluded	wrong population
67	rayyan-68368544	Relationship of Thenar and Hypothenar Muscle Thickness with Clinical Factors, Thigh Muscle Thickness and Physical Performance in Female Patients with Rheumatoid Arthritis	2023	Romatoid Artritli KadÄ±n Hastalarda Tenar ve Hipotenar Kas KalÄ±nlÄ±klarÄ±nÄ±n Klinik FaktÃ¶rler, Uyluk Kas KalÄ±nlÄ±ÄŸÄ± ve Fiziksel Performans ile Ä°liÅŸkisi	["2147-2653", "2146-3816"]	29	2	89-95	Mesci, E. and Mesci, N.	10.4274/tod.galenos.2022.86547	https://www.embase.com/search/results?subaction=viewrecord&id=L2027709653&from=export U2 - L2027709653	Excluded	transversal study	Excluded	transversal study
68	rayyan-68368545	The effect of a physical therapy programme on the condition of upper limb muscles in patients with rheumatoid arthritis	2023	Eur. J. Clin. Exp. Med.	["2544-1361", "2544-2406"]	21	4	723-729	Grygus, I. and Nogas, A.		https://www.embase.com/search/results?subaction=viewrecord&id=L2029467841&from=export U2 - L2029467841	Excluded	trial	Excluded	trial
69	rayyan-68368546	FRAILTY IN RHEUMATOID ARTHRITIS: PREVALENCE, FENOTYPE SIGNS AND ASSOCIATED FACTORS	2023	Ð¡Ð¸Ð½Ð´Ñ€Ð¾Ð¼ Ñ…Ñ€ÑƒÐ¿ÐºÐ¾ÑÑ‚Ð¸ Ð¿Ñ€Ð¸ Ñ€ÐµÐ²Ð¼Ð°Ñ‚Ð¾Ð¸Ð´Ð½Ð¾Ð¼ Ð°Ñ€Ñ‚Ñ€Ð¸Ñ‚Ðµ: Ñ‡Ð°ÑÑ‚Ð¾Ñ‚Ð°, Ñ„ÐµÐ½Ð¾Ñ‚Ð¸Ð¿Ð¸Ñ‡ÐµÑÐºÐ¸Ðµ Ð¿Ñ€Ð¸Ð·Ð½Ð°ÐºÐ¸ Ð¸ Ð°ÑÑÐ¾Ñ†Ð¸Ð¸Ñ€Ð¾Ð²Ð°Ð½Ð½Ñ‹Ðµ Ñ„Ð°ÐºÑ‚Ð¾Ñ€Ñ‹	["1995-4492", "1995-4484"]	61	5	569-575	Myasoedova, S.E. and Amiri, E.I. and Utkin, I.V.		https://www.embase.com/search/results?subaction=viewrecord&id=L2029671140&from=export U2 - L2029671140	Excluded	transversal study	Excluded	transversal study
70	rayyan-68368547	OSTEOPOROTIC PHENOTYPE OF BODY COMPOSITION: RELATIONSHIP WITH NUTRITIONAL STATUS AND PHYSICAL CONDITION IN WOMEN WITH RHEUMATOID ARTHRITIS	2023	ÐžÑÑ‚ÐµÐ¾Ð¿Ð¾Ñ€Ð¾Ñ‚Ð¸Ñ‡ÐµÑÐºÐ¸Ð¹ Ñ„ÐµÐ½Ð¾Ñ‚Ð¸Ð¿ ÑÐ¾ÑÑ‚Ð°Ð²Ð° Ñ‚ÐµÐ»Ð°: Ð²Ð·Ð°Ð¸Ð¼Ð¾ÑÐ²ÑÐ·ÑŒ Ñ Ð½ÑƒÑ‚Ñ€Ð¸Ñ‚Ð¸Ð²Ð½Ñ‹Ð¼ ÑÑ‚Ð°Ñ‚ÑƒÑÐ¾Ð¼ Ð¸ Ñ„Ð¸Ð·Ð¸Ñ‡ÐµÑÐºÐ¸Ð¼ ÑÐ¾ÑÑ‚Ð¾ÑÐ½Ð¸ÐµÐ¼ Ñƒ Ð¶ÐµÐ½Ñ‰Ð¸Ð½ Ñ Ñ€ÐµÐ²Ð¼Ð°Ñ‚Ð¾Ð¸Ð´Ð½Ñ‹Ð¼ Ð°Ñ€Ñ‚Ñ€Ð¸Ñ‚Ð¾Ð¼	["1995-4492", "1995-4484"]	61	6	728-734	Dobrovolskaya, O.V. and Feklistov, A.Yu. and Kozyreva, M.V. and Toroptsova, N.V.		https://www.embase.com/search/results?subaction=viewrecord&id=L2031806924&from=export U2 - L2031806924	Excluded	transversal study	Excluded	transversal study
71	rayyan-68368548	The mid-term and long-term effects of tourniquet use in total knee arthroplasty: systematic review	2022	J. Exp. Orthop.	2197-1153	9	1		Rafaqat, W. and Kumar, S. and Ahmad, T. and Qarnain, Z. and Khan, K.S. and Lakdawala, R.H.	10.1186/s40634-022-00471-1	https://www.embase.com/search/results?subaction=viewrecord&id=L2016752296&from=export U2 - L2016752296	Excluded	systematic review	Excluded	systematic review
72	rayyan-68368549	Clinical and radiological features of lung disorders related to connective-tissue diseases: a pictorial essay	2022	Insights Imaging	1869-4101	13	1		Palmucci, S. and Galioto, F. and Fazio, G. and Ferlito, A. and Cancemi, G. and Di Mari, A. and Sambataro, G. and Sambataro, D. and Zanframundo, G. and Mauro, L.A. and Foti, P.V. and Vancheri, C. and Basile, A.		https://www.embase.com/search/results?subaction=viewrecord&id=L2018071939&from=export U2 - L2018071939	Excluded	wrong population	Excluded	wrong population
73	rayyan-68368550	Past, Present, and Future in Dermatomyositis Therapeutics	2022	Curr. Treat. Option Rheumatol.	2198-6002	8	4	71-90	Chung, M.P. and Paik, J.J.	10.1007/s40674-022-00193-6	https://www.embase.com/search/results?subaction=viewrecord&id=L2018313613&from=export U2 - L2018313613	Excluded	review	Excluded	review
74	rayyan-68368551	Prevalence of Sarcopenic Obesity in Various Comorbidities, Diagnostic Markers, and Therapeutic Approaches: A Review	2022	Ann. Geriat. Med. Res.	["2508-4909", "2508-4798"]	26	4	296-308	Kumari, M. and Khanna, A.	10.4235/agmr.22.0081	https://www.embase.com/search/results?subaction=viewrecord&id=L2018944126&from=export U2 - L2018944126	Excluded	review	Excluded	review
75	rayyan-68368552	Utility of Myositis-Specific Autoantibodies for Treatment Selection in Myositis	2022	Curr. Treat. Option Rheumatol.	2198-6002	8	4	105-116	Casal-Dominguez, M. and Pinal-FernÃ¡ndez, I. and Mammen, A.L.	10.1007/s40674-022-00198-1	https://www.embase.com/search/results?subaction=viewrecord&id=L2019336803&from=export U2 - L2019336803	Excluded	review	Excluded	review
76	rayyan-68368553	Aging, inflammaging and immunosenescence as risk factors of severe COVID-19	2022	Immun. Ageing	1742-4933	19	1		Tizazu, A.M. and Mengist, H.M. and Demeke, G.		https://www.embase.com/search/results?subaction=viewrecord&id=L2020060069&from=export U2 - L2020060069	Excluded	review	Excluded	review
77	rayyan-68368554	Gait Alterations in Two Young Siblings with Progressive Pseudorheumatoid Dysplasia	2022	Child.	2227-9067	9	12		Sassi, S. and Faccioli, S. and Farella, G.M. and Tedeschi, R. and Garavelli, L. and Benedetti, M.G.	10.3390/children9121982	https://www.embase.com/search/results?subaction=viewrecord&id=L2020732218&from=export U2 - L2020732218	Excluded	wrong population	Excluded	wrong population
78	rayyan-68368555	Hemodiafiltration combined with polymyxin B-immobilized fiber column direct hemoperfusion is effective for acute postoperative exacerbation of interstitial pneumonia: a case report	2022	JA Clinic. Rep.	2363-9024	8	1		Yokoyama, T. and Tamura, T. and Nakashima, H. and Ando, M. and Kikkawa, K. and Ito, R.		https://www.embase.com/search/results?subaction=viewrecord&id=L2020856468&from=export U2 - L2020856468	Excluded	case report	Excluded	case report
79	rayyan-68368556	Screening of osteoporosis and sarcopenia in individuals aged 50 years and older at different altitudes in Yunnan province: Protocol of a longitudinal cohort study	2022	Front. Endocrinol.	1664-2392	13			Liu, X. and Ma, C. and Wang, S. and Liang, Z. and Yang, J. and Zhou, J. and Shu, Y. and He, Z. and Zong, J. and Wu, L. and Peng, P. and Su, Y. and Gao, M. and Shen, K. and Zhao, H. and Ruan, J. and Ji, S. and Yang, Y. and Tang, T. and Yang, Z. and Luo, G. and Zeng, M. and Zhang, W. and He, B. and Cheng, X. and Wang, G. and Wang, L. and Lyu, L.		https://www.embase.com/search/results?subaction=viewrecord&id=L2020311893&from=export U2 - L2020311893	Excluded	protocol study	Excluded	protocol study
80	rayyan-68368557	Usefulness of Wide-Awake Local Anesthesia No Tourniquet Surgery to Decide on Tendon Transfer Versus Grafting in Chronic Flexor Tendon Rupture	2022	J. Hand Surg. Glob. Online	2589-5141	4	6	408-413	Zukawa, M. and Osada, R. and Hirokawa, T. and Suzuki, K. and Makino, H. and Kawaguchi, Y.	10.1016/j.jhsg.2022.04.001	https://www.embase.com/search/results?subaction=viewrecord&id=L2018076591&from=export U2 - L2018076591	Excluded	wrong population	Excluded	wrong population
81	rayyan-68368558	Clinical comprehensive evaluation of Compound Xiatianwu Tablets in treatment of rheumatoid arthritis	2022	å¤æ–¹å¤å¤©æ— ç‰‡æ²»ç–—ç±»é£Žæ¹¿æ€§å…³èŠ‚ç‚Žçš„ä¸´åºŠç»¼åˆè¯„ä»·	0253-2670	53	21	6810-6819	Lei, C. and Zhang, Q. and Wang, Z.-F. and Xie, Y.-M.		https://www.embase.com/search/results?subaction=viewrecord&id=L2021033977&from=export U2 - L2021033977	Excluded	review	Excluded	review
82	rayyan-68368559	Case report: Wallerian degeneration: The innate-immune response to adult-onset Still's disease peripheral nerve injury	2022	Front. Neurol.	1664-2295	13			Cheng, H. and Lv, H. and Wang, Y. and Wang, G.-Q.	10.3389/fneur.2022.1016393	https://www.embase.com/search/results?subaction=viewrecord&id=L2019917057&from=export U2 - L2019917057	Excluded	case report	Excluded	case report
83	rayyan-68368560	Growth differentiation factor-15 as a modulator of bone and muscle metabolism	2022	Front. Endocrinol.	1664-2392	13			Hong, S.W. and Kang, J.-H.	10.3389/fendo.2022.948176	https://www.embase.com/search/results?subaction=viewrecord&id=L2019874119&from=export U2 - L2019874119	Excluded	wrong population	Excluded	wrong population
84	rayyan-68368561	Multiple tophi deposits in the spine: A case report	2022	World J. Clin. Cases	2307-8960	10	29	10647-10654	Chen, H.-J. and Chen, D.-Y. and Zhou, S.-Z. and Chi, K.-D. and Wu, J.-Z. and Huang, F.-L.	10.12998/wjcc.v10.i29.10647	https://www.embase.com/search/results?subaction=viewrecord&id=L2020439461&from=export U2 - L2020439461	Excluded	case report	Excluded	case report
85	rayyan-68368562	A chinese medicine formula (kunbixiao granule) for female rheumatoid arthritis: Study protocol for a double-blind, randomized, placebo-controlled trial	2022	Front. Pharmacol.	1663-9812	13			Wan, Y. and Yang, J. and Ma, T. and Wang, W. and Wang, H. and Sun, W. and Ye, W. and Yang, L. and Ren, J. and Kou, Q.	10.3389/fphar.2022.945565	https://www.embase.com/search/results?subaction=viewrecord&id=L2019703463&from=export U2 - L2019703463	Excluded	protocol study	Excluded	protocol study
86	rayyan-68368563	Effectiveness of aquatic exercise in the treatment of inflammatory arthritis: systematic review	2022	Rheumatol. Int.	["1437-160X", "0172-8172"]	42	10	1681-1691	Medrado, L.N. and MendonÃ§a, M.L.M. and Budib, M.B. and Oliveira-Junior, S.A. and Martinez, P.F.	10.1007/s00296-022-05145-w	https://www.embase.com/search/results?subaction=viewrecord&id=L2017427415&from=export U2 - L2017427415	Excluded	systematic review	Excluded	systematic review
87	rayyan-68368564	LOW-BACK PAIN IN ADOLESCENTS WITH AN OSTEOPATHIC COMPONENT	2022	Osteopath. Fam. Phys.	1877-573X	14	4	16-26	Tung, P.	10.33181/13078	https://www.embase.com/search/results?subaction=viewrecord&id=L2017595591&from=export U2 - L2017595591	Excluded	wrong population	Excluded	wrong population
88	rayyan-68368565	Reconnoitering the Therapeutic Role of Curcumin in Disease Prevention and Treatment: Lessons Learnt and Future Directions	2022	Metabolites	2218-1989	12	7		Sivani, B.M. and Azzeh, M. and Patnaik, R. and Pantea Stoian, A. and Rizzo, M. and Banerjee, Y.	10.3390/metabo12070639	https://www.embase.com/search/results?subaction=viewrecord&id=L2018301416&from=export U2 - L2018301416	Excluded	review	Excluded	review
89	rayyan-68368566	High-velocity resistance training mitigates physiological and functional impairments in middle-aged and older adults with and without mobility-limitation	2022	GeroScience	["2509-2723", "2509-2715"]	44	3	1175-1197	Schaun, G.Z. and Bamman, M.M. and Andrade, L.S. and David, G.B. and KrÃ¼ger, V.L. and Marins, E.F. and Nunes, G.N. and HÃ¤fele, M.S. and Mendes, G.F. and Gomes, M.L.B. and Campelo, P.C. and Pinto, S.S. and Alberton, C.L.	10.1007/s11357-022-00520-8	https://www.embase.com/search/results?subaction=viewrecord&id=L2014879982&from=export U2 - L2014879982	Excluded	trial	Excluded	trial
90	rayyan-68368567	Surgical Treatment Compared to Conservative Treatment in Remission of Pain and Hyposthesia in Tarsal Tunnel Syndrome - Systematic Review	2022	Arq. Bras. Neurocir.	["2359-5922", "0103-5355"]	41	2	E145-E152	MagalhÃ£es, M.J.D.S.D. and Ribeiro, I.C.V. and Cardoso, M.D.M. and Gepp, R.D.A.	10.1055/s-0042-1742425	https://www.embase.com/search/results?subaction=viewrecord&id=L637530066&from=export U2 - L637530066	Excluded	systematic review	Excluded	systematic review
91	rayyan-68368568	The Advent of Omics Sciences in Clinical Trials of Motor Neuron Diseases	2022	J. Pers. Med.	2075-4426	12	5		Ruffo, P. and Cavallaro, S. and Conforti, F.L.	10.3390/jpm12050758	https://www.embase.com/search/results?subaction=viewrecord&id=L2016792917&from=export U2 - L2016792917	Excluded	review	Excluded	review
92	rayyan-68368569	Cervical instability in a patient with rheumatoid arthritis	2022	Pol. Ann. Med.	["2083-5914", "1230-8013"]	29	1	67-73	Perovic-Kaczmarek, V. and Czech, J. and Tarnacka, B.	10.29089/2020.20.00148	https://www.embase.com/search/results?subaction=viewrecord&id=L2017489778&from=export U2 - L2017489778	Excluded	case report	Excluded	case report
93	rayyan-68368570	Sarcopenia in Distal Radius Fractures: A Scoping Review	2022	J. Frailty Aging	["2273-4309", "2260-1341"]	11	2	169-176	Yam, M. and Ng, H. and Lim, C.L. and Munro, Y.L. and Lim, W.S.	10.14283/jfa.2022.6	https://www.embase.com/search/results?subaction=viewrecord&id=L2015031800&from=export U2 - L2015031800	Excluded	review	Excluded	review
94	rayyan-68368571	Relationship Between Intestinal Flora and Bone and Joint Diseases and Regulation of Traditional Chinese Medicine: A Review	2022	Chin. J. Exp. Tradit. Med. Formulae.	1005-9903	28	7	268-275	Li, H. and Xie, X.-W. and Li, N. and Li, J.-G. and Li, D.-P. and Ding, J.-X. and Liu, B. and Luo, P.-F.	10.13422/j.cnki.syfjx.20220792	https://www.embase.com/search/results?subaction=viewrecord&id=L2016692848&from=export U2 - L2016692848	Excluded	review	Excluded	review
95	rayyan-68368572	Clinical profile of anti-transcription intermediary factor-1 gamma-positive adults from a single tertiary care center	2022	Current Med.Issues	0973-4651	20	2	99-103	Jha, A. and Mathew, J. and Prakash, J.A.J. and Perumalla, S.K.		https://www.embase.com/search/results?subaction=viewrecord&id=L638065046&from=export U2 - L638065046	Excluded	wrong population	Excluded	wrong population
96	rayyan-68368573	Current and Emerging Approaches for Pain Management in Hemophilic Arthropathy	2022	Pain Ther.	["2193-651X", "2193-8237"]	11	1		Gualtierotti, R. and Tafuri, F. and Arcudi, S. and Solimeno, P.L. and Acquati, J. and Landi, L. and Peyvandi, F.	10.1007/s40122-021-00345-x	https://www.embase.com/search/results?subaction=viewrecord&id=L2014714637&from=export U2 - L2014714637	Excluded	review	Excluded	review
97	rayyan-68368574	Failure rates and outcomes after anatomic total shoulder arthroplasty are equivalent irrespective of subscapularis repair technique	2022	Semin. Arthroplasty JSES	["1558-4437", "1045-4527"]	32	1	138-144	Fryberger, C.T. and Brolin, T.J. and Wan, J.Y. and Azar, F.M. and Throckmorton, T.W.		https://www.embase.com/search/results?subaction=viewrecord&id=L2015375943&from=export U2 - L2015375943	Excluded	wrong population	Excluded	wrong population
98	rayyan-68368575	Roles and values of blood flow restriction training in the rehabilitation of knee joint diseases	2022	Chin. J. Tissue Eng. Res.	2095-4344	26	5	807-813	Wei, X. and Liu, S. and Mao, N.	10.12307/2022.126	https://www.embase.com/search/results?subaction=viewrecord&id=L2013507005&from=export U2 - L2013507005	Excluded	review	Excluded	review
99	rayyan-68368576	Medium-Term Outcomes for Amandys Implant: A 5-Year Minimum Follow-Up of 63 Cases	2022	J. Wrist Sur.	["2163-3924", "2163-3916"]	11	1	2015-06-01	Tanwin, Y. and Maes-Clavier, C. and Lestienne, V. and Gaisne, E. and Loubersac, T. and Kerjean, Y. and BellemÃ¨re, P.		https://www.embase.com/search/results?subaction=viewrecord&id=L634643464&from=export U2 - L634643464	Excluded	wrong population	Excluded	wrong population
100	rayyan-68368577	Effect of task-oriented training on pain, functionality, and quality of life in rheumatoid arthritis	2022	Turkish Journal of Physical Medicine and Rehabilitation	2587-1250	68	1	76-83	Ã–zcelep, Ã–.F. and ÃœstÃ¼n, I. and Algun, Z.C.		https://www.embase.com/search/results?subaction=viewrecord&id=L2017647894&from=export U2 - L2017647894	Excluded	trial	Excluded	trial
101	rayyan-68368578	Differentiation Between Rheumatoid Arthritis and Psoriatic Arthritis in Early Stage Hand Arthritis	2022	NeuroQuantology	1303-5150	20	15	2602-2608	El-Sayaad, E.-S.A.H.F. and Abdelshafy, A.S. and Ali, E.A.A. and Mortada, M.A.	10.14704/NQ.2022.20.15.NQ88251	https://www.embase.com/search/results?subaction=viewrecord&id=L2018459573&from=export U2 - L2018459573	Excluded	wrong outcome	Excluded	wrong outcome
102	rayyan-68368579	Acute effects of exercise on pain symptoms, clinical inflammatory markers and inflammatory cytokines in people with rheumatoid arthritis: a systematic literature review	2022	Ther. Adv. Musculoskelet. Dis.	["1759-7218", "1759-720X"]	14			Balchin, C. and Tan, A.L. and Golding, J. and Bissell, L.-A. and Wilson, O.J. and McKenna, J. and Stavropoulos-Kalinoglou, A.		https://www.embase.com/search/results?subaction=viewrecord&id=L2018677047&from=export U2 - L2018677047	Excluded	systematic review	Excluded	systematic review
103	rayyan-68368580	Clinical efficacy and psychological improvement in elderly patients with knee arthritis after comprehensive traditional Chinese medicine care	2022	Am. J. Transl. Res.	1943-8141	14	8	5491-5500	Wu, J. and Gong, X. and Lu, W. and Wang, D. and Tan, C. and Liao, J. and Feng, J.		https://www.embase.com/search/results?subaction=viewrecord&id=L2020050819&from=export U2 - L2020050819	Excluded	wrong population	Excluded	wrong population
104	rayyan-68368581	Clinical and autoantibody phenotypes of juvenile dermatomyositis	2022	Reumatologia	["2084-9834", "0034-6233"]	60	4	281-291	Boyarchuk, O. and Kuka, A. and Yuryk, I.	10.5114/reum.2022.119045	https://www.embase.com/search/results?subaction=viewrecord&id=L2020229513&from=export U2 - L2020229513	Excluded	wrong population	Excluded	wrong population
105	rayyan-68368582	Ischemic stroke cases presenting with hand weakness mimicking peripheral neuropathy	2022	Turkish Journal of Physical Medicine and Rehabilitation	2587-1250	68	4	543-546	Morkavuk, G. and IÅŸÄ±k, K. and OdabaÅŸÄ±, Z.	10.5606/tftrd.2022.8570	https://www.embase.com/search/results?subaction=viewrecord&id=L2022295584&from=export U2 - L2022295584	Excluded	wrong population	Excluded	wrong population
106	rayyan-68368583	Surgical Solution for Total Carpectomy due to Destructive Wrist Pan-Osteomyelitis Using a Free Femoral Condyle Osteocutaneous Flap for Wrist Arthrodesis	2022	J. Hand. Microsurg.	["0974-6897", "0974-3227"]	14	1	100-106	Castillo-VÃ¡zquez, F.G. and Palafox-Carral, I. and Romo-RodrÃ­guez, R. and LimÃ³n-MuÃ±oz, M. and FarÃ­as-Cisneros, E.	10.1055/s-0041-1736083	https://www.embase.com/search/results?subaction=viewrecord&id=L636165549&from=export U2 - L636165549	Excluded	wrong population	Excluded	wrong population
107	rayyan-68368584	Arthritis Associated with Immune Checkpoint Inhibitors	2022	R. Dis. Immune. Sys.	["2283-6403", "2282-6505"]			231-242	Abdel-Wahab, N. and Suarez-Almazor, M.E.	10.1007/978-3-031-05002-2_18	https://www.embase.com/search/results?subaction=viewrecord&id=L638684171&from=export U2 - L638684171	Excluded	wrong population	Excluded	wrong population
108	rayyan-68368585	Cardiovascular Autonomic Function Changes and Predictors During a 2-Year Physical Activity Program in Rheumatoid Arthritis: A PARA 2010 Substudy	2021	Front. Med.	2296-858X	8			Hupin, D. and Sarajlic, P. and Venkateshvaran, A. and FridÃ©n, C. and Nordgren, B. and Opava, C.H. and Lundberg, I.E. and BÃ¤ck, M.	10.3389/fmed.2021.788243	https://www.embase.com/search/results?subaction=viewrecord&id=L636764244&from=export U2 - L636764244	Excluded	trial	Excluded	trial
109	rayyan-68368586	Clinical Characteristics and Management of Patients With Clinical Amyopathic Dermatomyositis: A Retrospective Study of 64 Patients at a Tertiary Dermatology Department	2021	Front. Med.	2296-858X	8			Tang, K. and Zhang, H. and Jin, H.	10.3389/fmed.2021.783416	https://www.embase.com/search/results?subaction=viewrecord&id=L636656698&from=export U2 - L636656698	Excluded	wrong population	Excluded	wrong population
110	rayyan-68368587	Effectiveness of measuring tension during arthroscopic rotator cuff repair	2021	J. Exp. Orthop.	2197-1153	8	1		Yokoya, S. and Nakamura, Y. and Harada, Y. and Negi, H. and Matsushita, R. and Matsubara, N. and Sumimoto, Y. and Adachi, N.		https://www.embase.com/search/results?subaction=viewrecord&id=L2010810020&from=export U2 - L2010810020	Excluded	wrong population	Excluded	wrong population
111	rayyan-68368588	Reported disability in relation to observed activity limitation, grip strength and physical function in women and men with rheumatoid arthritis	2021	BMC Rheumatol.	2520-1026	5	1		Bala, S.-V. and Andersson, M.L.E. and Forslind, K. and Svensson, B. and HafstrÃ¶m, I.	10.1186/s41927-021-00184-5	https://www.embase.com/search/results?subaction=viewrecord&id=L2011346616&from=export U2 - L2011346616	Excluded	transversal study	Excluded	transversal study
112	rayyan-68368589	Outcomes of Unconstrained Proximal Interphalangeal Joint Arthroplasty: A Systematic Review	2021	J. Hand Surg. Asian-Pac. Vol.	["2424-8363", "2424-8355"]	26	4	684-696	Kulkarni, K. and Sheikh, N. and Aujla, R. and Divall, P. and Dias, J.	10.1142/S2424835521500661	https://www.embase.com/search/results?subaction=viewrecord&id=L2015705986&from=export U2 - L2015705986	Excluded	systematic review	Excluded	systematic review
113	rayyan-68368590	Joint Distraction for Thumb Carpometacarpal Osteoarthritis: 2-Year Follow-up Results of 20 Patients	2021	J. Wrist Sur.	["2163-3924", "2163-3916"]	10	6	502-510	Ottenhoff, J.S.E. and Spaans, A.J. and Braakenburg, A. and Teunis, T. and Van Minnen, L.P. and Mink Van Der Molen, A.B.	10.1055/s-0041-1728806	https://www.embase.com/search/results?subaction=viewrecord&id=L635035991&from=export U2 - L635035991	Excluded	wrong population	Excluded	wrong population
114	rayyan-68368591	Morphological parameters in quadriceps muscle were associated with clinical features and muscle strength of women with rheumatoid arthritis: A cross-sectional study	2021	Diagn.	2075-4418	11	11		Dos Santos, L.P. and Santo, R.C.D.E. and Pena, Ã‰. and DÃ³ria, L.D. and Hax, V. and Brenol, C.V. and Monticielo, O.A. and Chakr, R.M.D.S. and Xavier, R.M.		https://www.embase.com/search/results?subaction=viewrecord&id=L2014475321&from=export U2 - L2014475321	Excluded	transversal study	Excluded	transversal study
115	rayyan-68368592	Arthroscopic Capsular Shrinkage Is Safe and Effective in the Treatment of Midcarpal Instability in a Pediatric Population: A Single-Center Experience of 51 Cases	2021	J. Wrist Sur.	["2163-3924", "2163-3916"]	12	3	239-247	Wharton, R.M.H. and Lindau, T.R. and Oestreich, K.	10.1055/s-0042-1750871	https://www.embase.com/search/results?subaction=viewrecord&id=L2019253834&from=export U2 - L2019253834	Excluded	wrong population	Excluded	wrong population
116	rayyan-68368593	Sex-Specific Differences in the Effect of Free Testosterone on Sarcopenia Components in Older Adults	2021	Front. Endocrinol.	1664-2392	12			Shin, H.E. and Walston, J.D. and Kim, M. and Won, C.W.		https://www.embase.com/search/results?subaction=viewrecord&id=L636149113&from=export U2 - L636149113	Excluded	wrong population	Excluded	wrong population
117	rayyan-68368594	Role of Wrist Arthroscopy in Juvenile Inflammatory Arthritis	2021	J. Wrist Sur.	["2163-3924", "2163-3916"]	11	5	376-382	Ishwar, M. and Lindau, T.R. and Johnson, K. and Pidgeon, C. and Jester, A. and Coles, W. and Oestreich, K.	10.1055/s-0042-1743448	https://www.embase.com/search/results?subaction=viewrecord&id=L637544506&from=export U2 - L637544506	Excluded	wrong population	Excluded	wrong population
118	rayyan-68368595	Clinical Trials in Myositis: Where Do We Stand?	2021	Curr. Treat. Option Rheumatol.	2198-6002	7	3	222-242	Mann, H. and VencovskÃ½, J.	10.1007/s40674-021-00180-3	https://www.embase.com/search/results?subaction=viewrecord&id=L2011600777&from=export U2 - L2011600777	Excluded	review	Excluded	review
119	rayyan-68368596	Peroneal nerve injury after total knee arthroplasty: Uncommon complication of total knee arthroplasty case report	2021	J. Med. Sci.	1011-4564	41	5	243-246	Shih, H.-W. and Tseng, H.-S. and Hsu, C.-L. and Lien, S.-B.	10.4103/jmedsci.jmedsci_296_20	https://www.embase.com/search/results?subaction=viewrecord&id=L636177174&from=export U2 - L636177174	Excluded	case report	Excluded	case report
120	rayyan-68368597	The assessment of muscle mass and function in patients with long-standing rheumatoid arthritis	2021	J. Clin. Med.	2077-0383	10	16		Yun, H.-W. and Kim, C.-J. and Kim, J.-W. and Kim, H.-A. and Suh, C.-H. and Jung, J.-Y.		https://www.embase.com/search/results?subaction=viewrecord&id=L2013174671&from=export U2 - L2013174671	Excluded	transversal study	Excluded	transversal study
121	rayyan-68368598	First report of rheumatoid arthritis and secondary SjÃ¶gren's syndrome complicated with heart failure	2021	Clin. Case Rep.	2050-0904	9	8		Zhang, H. and Kong, F. and Yu, F. and Hao, S.	10.1002/ccr3.4581	https://www.embase.com/search/results?subaction=viewrecord&id=L2018813299&from=export U2 - L2018813299	Excluded	case report	Excluded	case report
122	rayyan-68368599	Post-COVID-19 vaccine Guillain-BarrÃ© syndrome										Excluded	case report	Excluded	case report
123	rayyan-68368600	A Case Report of Adult-Onset Alexander Disease with a Tumor-Like Lesion in the Lateral Ventricle	2021	Case Rep. Neurol.	1662-680X	13	2	355-360	Cai, T. and Jing, S. and Li, Y. and Wu, J.	10.1159/000516256	https://www.embase.com/search/results?subaction=viewrecord&id=L2013392485&from=export U2 - L2013392485	Excluded	case report	Excluded	case report
124	rayyan-68368601	Therapeutic Management of Immune-Mediated Necrotizing Myositis	2021	Curr. Treat. Option Rheumatol.	2198-6002	7	2	150-160	Weeding, E. and Tiniakou, E.	10.1007/s40674-021-00174-1	https://www.embase.com/search/results?subaction=viewrecord&id=L2010982801&from=export U2 - L2010982801	Excluded	review	Excluded	review
125	rayyan-68368602	Arthroscopic Management of Resistant Lateral Epicondylitis	2021	Arthroskopische Behandlung von chronischer Epicondylitis humeri radialis	["1876-4339", "0949-328X"]	37	2	143-149	Alagamy, S.A. and Saleh, M.K. and Kotb, M.I.		https://www.embase.com/search/results?subaction=viewrecord&id=L2011409072&from=export U2 - L2011409072	Excluded	wrong population	Excluded	wrong population
126	rayyan-68368603	Preliminary report of arthroscopically assisted sauvÃ©-kapandji procedure for distal radioulnar joint arthritis	2021	J. Wrist Sur.	["2163-3924", "2163-3916"]	10	3	262-267	Abe, Y. and Takahashi, Y. and Fujii, K.	10.1055/s-0040-1721854	https://www.embase.com/search/results?subaction=viewrecord&id=L633912012&from=export U2 - L633912012	Excluded	wrong population	Excluded	wrong population
127	rayyan-68368604	Osteoporosis detection by physical function tests in resident health exams: A japanese cohort survey randomly sampled from a basic resident registry	2021	J. Clin. Med.	2077-0383	10	9		Osawa, R. and Ikegami, S. and Horiuchi, H. and Tokida, R. and Kato, H. and Takahashi, J.	10.3390/jcm10091896	https://www.embase.com/search/results?subaction=viewrecord&id=L2007043827&from=export U2 - L2007043827	Excluded	wrong population	Excluded	wrong population
128	rayyan-68368605	A North American Cohort of Anti-SAE Dermatomyositis: Clinical Phenotype, Testing, and Review of Cases	2021	ACR Open Rheumatology	2578-5745	3	5	287-294	Albayda, J. and Mecoli, C. and Casciola-Rosen, L. and Danoff, S.K. and Lin, C.T. and Hines, D. and Gutierrez-Alamillo, L. and Paik, J.J. and Tiniakou, E. and Mammen, A.L. and Christopher-Stine, L.		https://www.embase.com/search/results?subaction=viewrecord&id=L2010969788&from=export U2 - L2010969788	Excluded	review	Excluded	review
129	rayyan-68368607	Effects of hand strengthening exercise on various hand functions in female patients of chronic rheumatoid arthritis: A case-control study	2021	J. Clin. Diagn. Res.	["0973-709X", "2249-782X"]	15	4	YC01-YC04	Choudhry, D. and Yadav, J. and Singh, H. and Savarna, and Dhankher, P.	10.7860/JCDR/2021/47304.14859	https://www.embase.com/search/results?subaction=viewrecord&id=L2011938764&from=export U2 - L2011938764	Excluded	case-control	Excluded	case-control
130	rayyan-68368608	British Society for Rheumatology Annual Conference 2021 Abstracts	2021	Rheumatology	1462-0332	60					https://www.embase.com/search/results?subaction=viewrecord&id=L635215248&from=export U2 - L635215248	Excluded	conference abstract	Excluded	conference abstract
131	rayyan-68368609	The Causes of Chest Pain in Children and the Criteria for Targeted Myocardial Enzyme Testing in Identifying the Causes of Chest Pain in Children	2021	Front. Cardiovasc. Med.	2297-055X	8			Chen, L. and Duan, H. and Li, X. and Yang, Z. and Jiao, M. and Sun, K. and Jin, M.	10.3389/fcvm.2021.582129	https://www.embase.com/search/results?subaction=viewrecord&id=L2018294710&from=export U2 - L2018294710	Excluded	wrong population	Excluded	wrong population
132	rayyan-68368611	Erratum regarding missing Declaration of Competing Interest statements in previously published articles (Journal of Orthopaedics (2020) 20 (380â€“385), (S0972978X20302233), (10.1016/j.jor.2020.06.015))	2021	J. Orthop.	0972-978X	24		291			https://www.embase.com/search/results?subaction=viewrecord&id=L2010403984&from=export U2 - L2010403984	Excluded	wrong publication type	Excluded	wrong publication type
133	rayyan-68368612	The effect of tnf and non-tnf-targeted biologics on body composition in rheumatoid arthritis	2021	J. Clin. Med.	2077-0383	10	3	2025-11-01	Vial, G. and Lambert, C. and Pereira, B. and Couderc, M. and Malochet-Guinamand, S. and Mathieu, S. and Pickering, M.E. and Soubrier, M. and Tournadre, A.	10.3390/jcm10030487	https://www.embase.com/search/results?subaction=viewrecord&id=L2005902803&from=export U2 - L2005902803	Excluded	trial	Excluded	trial
134	rayyan-68368613	The role of immune cells in the pathogenesis of idiopathic inflammatory myopathies	2021	Aging Dis.	2152-5250	12	1	247-260	Zhao, L. and Wang, Q. and Zhou, B. and Zhang, L. and Zhu, H.	10.14336/AD.2020.0410	https://www.embase.com/search/results?subaction=viewrecord&id=L2010862183&from=export U2 - L2010862183	Excluded	wrong population	Excluded	wrong population
135	rayyan-68368614	Differential impact of osteoporosis, sarcopenia and obesity on physical performance in aging men	2021	Endocr. Connect.	2049-3614	10	3	256-264	Genest, F. and Schneider, M. and Zehnder, A. and Lieberoth-Leden, D. and Seefried, L.	10.1530/EC-20-0580	https://www.embase.com/search/results?subaction=viewrecord&id=L2006906514&from=export U2 - L2006906514	Excluded	wrong population	Excluded	wrong population
136	rayyan-68368616	A comprehensive update of the current understanding of chronic fatigue syndrome	2021	Anesth. Pain Med.	["2228-7531", "2228-7523"]	11	3		Noor, N. and Urits, I. and Degueure, A. and Rando, L. and Kata, V. and Cornett, E.M. and Kaye, A.D. and Imani, F. and Narimani-Zamanabadi, M. and Varrassi, G. and Viswanath, O.	10.5812/AAPM.113629	https://www.embase.com/search/results?subaction=viewrecord&id=L2007851902&from=export U2 - L2007851902	Excluded	review	Excluded	review
137	rayyan-68368617	Diagnostic value of the SARC-F questionnaire and muscle strength tests for the detection of sarcopenia in patients with rheumatoid arthritis	2021	Ð”Ð¸Ð°Ð³Ð½Ð¾ÑÑ‚Ð¸Ñ‡ÐµÑÐºÐ°Ñ Ð·Ð½Ð°Ñ‡Ð¸Ð¼Ð¾ÑÑ‚ÑŒ Ð¾Ð¿Ñ€Ð¾ÑÐ½Ð¸ÐºÐ° SARC-F Ð¸ Ñ‚ÐµÑÑ‚Ð¾Ð² Ð¾Ñ†ÐµÐ½ÐºÐ¸ Ð¼Ñ‹ÑˆÐµÑ‡Ð½Ð¾Ð¹ ÑÐ¸Ð»Ñ‹ Ð´Ð»Ñ Ð²Ñ‹ÑÐ²Ð»ÐµÐ½Ð¸Ñ ÑÐ°Ñ€ÐºÐ¾Ð¿ÐµÐ½Ð¸Ð¸ Ñƒ Ð±Ð¾Ð»ÑŒÐ½Ñ‹Ñ… Ñ€ÐµÐ²Ð¼Ð°Ñ‚Ð¾Ð¸Ð´Ð½Ñ‹Ð¼ Ð°Ñ€Ñ‚Ñ€Ð¸Ñ‚Ð¾Ð¼	["1995-4492", "1995-4484"]	58	6	678-682	Toroptsova, N.V. and Dobrovolskaya, O.V. and Efremova, A.O. and Nikitinskaya, O.A.	10.47360/1995-4484-2020-678-682	https://www.embase.com/search/results?subaction=viewrecord&id=L2010863795&from=export U2 - L2010863795	Excluded	validation study	Excluded	validation study
138	rayyan-68368618	Si Miao San Attenuates Inflammation and Oxidative Stress in Rats with CIA via the Modulation of the Nrf2/ARE/PTEN Pathway	2021	Evid.-Based Complement. Altern. Med.	["1741-4288", "1741-427X"]	2021			Shen, P. and Huang, Y. and Ba, X. and Lin, W. and Qin, K. and Wang, H. and Du, M. and Haung, Y. and Wang, Y. and Chen, Z. and Tu, S.		https://www.embase.com/search/results?subaction=viewrecord&id=L2011152115&from=export U2 - L2011152115	Excluded	animal study	Excluded	animal study
139	rayyan-68368619	A fine line between macrophage activation syndrome and multisystem inflammatory syndrome in children-literature review based on two case reports	2021	Reumatologia	["2084-9834", "0034-6233"]	59	1	47-57	Poniecka, A. and Smolewska, E.	10.5114/reum.2021.102871	https://www.embase.com/search/results?subaction=viewrecord&id=L2011457461&from=export U2 - L2011457461	Excluded	review	Excluded	review
140	rayyan-68368620	Comparison of analgesic effects and postoperative cognitive function following total knee arthroplasty: Continuous intravenous infusion of fentanyl vs. Ultrasound-guided continuous femoral nerve block with ropivacaine	2021	Am. J. Transl. Res.	1943-8141	13	4	3174-3181	Yan, S.-C. and Fu, S.-X. and Li, N. and Mai, L.		https://www.embase.com/search/results?subaction=viewrecord&id=L2011969752&from=export U2 - L2011969752	Excluded	wrong population	Excluded	wrong population
141	rayyan-68368622	Body composition in patients with rheumatoid arthritis: a narrative literature review	2021	Ther. Adv. Musculoskelet. Dis.	["1759-7218", "1759-720X"]	13			Letarouilly, J.-G. and Flipo, R.-M. and Cortet, B. and Tournadre, A. and Paccou, J.		https://www.embase.com/search/results?subaction=viewrecord&id=L2012846631&from=export U2 - L2012846631	Excluded	review	Excluded	review
142	rayyan-68368623	Prognostic Factors for Patient-Reported Outcomes at 32 to 37 Years After Surgical or Nonsurgical Management of Anterior Cruciate Ligament Injury	2021	Orthop. J. Sports Med.	2325-9671	9	8		Filbay, S. and Andersson, C. and Gauffin, H. and Kvist, J.		https://www.embase.com/search/results?subaction=viewrecord&id=L2013411283&from=export U2 - L2013411283	Excluded	wrong population	Excluded	wrong population
143	rayyan-68368624	Headache with occipital neuralgia phenotype: Report of four cases	2021	Cephalalgia Rep.	2515-8163	4			Nagel, V. and Bonamico, L. and Goicochea, M.T.		https://www.embase.com/search/results?subaction=viewrecord&id=L2013480736&from=export U2 - L2013480736	Excluded	case report	Excluded	case report
144	rayyan-68368625	Diagnostic Accuracy of Clinical Tests for Subscapularis Tears: A Systematic Review and Meta-analysis	2021	Orthop. J. Sports Med.	2325-9671	9	9		LÃ¤dermann, A. and Collin, P. and Zbinden, O. and Meynard, T. and Saffarini, M. and Chiu, J.C.-H.		https://www.embase.com/search/results?subaction=viewrecord&id=L2013822143&from=export U2 - L2013822143	Excluded	systematic review	Excluded	systematic review
145	rayyan-68368626	Association between Metabolic Syndrome and Osteoporosis: A Systematic Review and Meta-Analysis	2021	Intl. J. Endocrinol.	["1687-8345", "1687-8337"]	2021			Liu, W. and Wang, C. and Hao, J. and Yin, L. and Wang, Y. and Li, W.	10.1155/2021/6691487	https://www.embase.com/search/results?subaction=viewrecord&id=L2014037014&from=export U2 - L2014037014	Excluded	systematic review	Excluded	systematic review
146	rayyan-68368627	Interstitial lung abnormalitiesâ€“current knowledge and future directions	2021	Eur. Clin. Respir. J.	2001-8525	8	1		Axelsson, G.T. and Gudmundsson, G.	10.1080/20018525.2021.1994178	https://www.embase.com/search/results?subaction=viewrecord&id=L2014088095&from=export U2 - L2014088095	Excluded	review	Excluded	review
147	rayyan-68368628	The role of radiological techniques for diagnosis and treatment of knee pain severity	2021	J. Cardiovasc. Dis. Res.	["0976-2833", "0975-3583"]	12	5	310-317	Mohammad, B.A.H. and Alyassin, Y. and Kuppusamy, M. and Haritani, F.R. and Zitouni, S.	10.31838/jcdr.2021.12.05.44	https://www.embase.com/search/results?subaction=viewrecord&id=L2014413436&from=export U2 - L2014413436	Excluded	review	Excluded	review
148	rayyan-68368629	Prevention of deep venous thrombosis in patients undergoing knee arthroplasty by intermittent pneumatic compression apparatus	2021	Am. J. Transl. Res.	1943-8141	13	9	10765-10770	Wang, S. and Lu, H. and Li, S.		https://www.embase.com/search/results?subaction=viewrecord&id=L2014894736&from=export U2 - L2014894736	Excluded	wrong population	Excluded	wrong population
149	rayyan-68368633	Yoga for Treating Rheumatoid Arthritis: A Systematic Review and Meta-Analysis	2020	Front. Med.	2296-858X	7			Ye, X. and Chen, Z. and Shen, Z. and Chen, G. and Xu, X.		https://www.embase.com/search/results?subaction=viewrecord&id=L633619212&from=export U2 - L633619212	Excluded	systematic review	Excluded	systematic review
150	rayyan-68368634	Effect of virtual reality training using leap motion controller on impairments and disability in patients with wrist and hand stiffness	2020	Indian J. Public Health Res. Dev.	["0976-5506", "0976-0245"]	11	11	210-219	Dabholkar, T.Y. and Shah, S.S.	10.37506/ijphrd.v11i11.11375	https://www.embase.com/search/results?subaction=viewrecord&id=L2005414251&from=export U2 - L2005414251	Excluded	trial	Excluded	trial
151	rayyan-68368637	Chin on chest deformity caused by upper cervical kyphosis associated with ankylosing spondylitis: A case report	2020	Neurospine	2586-6583	17	3	666-671	Maruiwa, R. and Watanabe, K. and Suzuki, S. and Nori, S. and Tsuji, O. and Nagoshi, N. and Okada, E. and Yagi, M. and Fujita, N. and Nakamura, M. and Matumoto, M.	10.14245/ns.2040502.251	https://www.embase.com/search/results?subaction=viewrecord&id=L2005150309&from=export U2 - L2005150309	Excluded	case report	Excluded	case report
152	rayyan-68368639	Why Is Exercise Effective in Reducing Pain in People with Osteoarthritis?	2020	Curr. Treat. Option Rheumatol.	2198-6002	6	3	146-159	Davis, A.M. and Davis, K.D. and Skou, S.T. and Roos, E.M.	10.1007/s40674-020-00154-x	https://www.embase.com/search/results?subaction=viewrecord&id=L2005644698&from=export U2 - L2005644698	Excluded	review	Excluded	review
153	rayyan-68368641	Pathogenesis and clinical management of obesity-related knee osteoarthritis: Impact of mechanical loading	2020	J. Orthop. Transl.	2214-031X	24		66-75	Chen, L. and Zheng, J.J.Y. and Li, G. and Yuan, J. and Ebert, J.R. and Li, H. and Papadimitriou, J. and Wang, Q. and Wood, D. and Jones, C.W. and Zheng, M.	10.1016/j.jot.2020.05.001	https://www.embase.com/search/results?subaction=viewrecord&id=L2006977084&from=export U2 - L2006977084	Excluded	review	Excluded	review
154	rayyan-68368642	Evaluation of comparative anti-arthritic activity of traditionally well documented medicinal plants in rats	2020	Indian J. Pharm. Sci.	["1998-3743", "0250-474X"]	82	5	781-786	Gautam, R.K. and Sharma, S. and Sharma, K. and Goyal, S.	10.36468/pharmaceutical-sciences.706	https://www.embase.com/search/results?subaction=viewrecord&id=L2010889440&from=export U2 - L2010889440	Excluded	animal study	Excluded	animal study
155	rayyan-68368643	Immune System Remodelling by Prenatal Betamethasone: Effects on Î²-Cells and Type 1 Diabetes	2020	Front. Endocrinol.	1664-2392	11			Perna-Barrull, D. and Gieras, A. and Rodriguez-Fernandez, S. and Tolosa, E. and Vives-Pi, M.	10.3389/fendo.2020.00540	https://www.embase.com/search/results?subaction=viewrecord&id=L632714405&from=export U2 - L632714405	Excluded	wrong population	Excluded	wrong population
156	rayyan-68368644	A study of handgrip strength in patients with rheumatoid arthritis: Its correlations with functional and anthropometric variables	2020	Indian J. Public Health Res. Dev.	["0976-5506", "0976-0245"]	11	7	965-971	Arora, S. and Koley, S.		https://www.embase.com/search/results?subaction=viewrecord&id=L2004788262&from=export U2 - L2004788262	Excluded	case-control	Excluded	case-control
157	rayyan-68368646	A study on the normative values of finger flexion cascade in power grip users and non-power grip users	2020	J. Clin. Diagn. Res.	["0973-709X", "2249-782X"]	14	5	YC01-YC07	Varghese, J.G. and Venugopal, V. and Srinivasan, V. and Geetha Hari Priya, G.A.		https://www.embase.com/search/results?subaction=viewrecord&id=L2005763113&from=export U2 - L2005763113	Excluded	transversal study	Excluded	transversal study
158	rayyan-68368647	The validity and reliability of four-meter gait speed test for stable interstitial lung disease patients: The prospective study	2020	J. Thorac. Dis.	["2077-6624", "2072-1439"]	12	4	1296-1304	Hirabayashi, R. and Takahashi, Y. and Nagata, K. and Morimoto, T. and Wakata, K. and Nakagawa, A. and Tachikawa, R. and Otsuka, K. and Tomii, K.		https://www.embase.com/search/results?subaction=viewrecord&id=L631987009&from=export U2 - L631987009	Excluded	validation study	Excluded	validation study
159	rayyan-68368648	Severe Mononeuritis Multiplex due to Rheumatoid Vasculitis in Rheumatoid Arthritis in Sustained Clinical Remission for Decades	2020	Intern. Med.	["1349-7235", "0918-2918"]	59	5	705-710	Tanemoto, M. and Hisahara, S. and Hirose, B. and Ikeda, K. and Matsushita, T. and Suzuki, S. and Manabe, T. and Imai, T. and Shimohama, S.	10.2169/internalmedicine.3839-19	https://www.embase.com/search/results?subaction=viewrecord&id=L2005230926&from=export U2 - L2005230926	Excluded	wrong outcome	Excluded	wrong outcome
160	rayyan-68368649	Pes anserine syndrome in post knee arthroplasty. A rare case report	2020	J. Clin. Orthop. Traum.	["2213-3445", "0976-5662"]	11	1	171-174	Kamudin, N.A.F. and Rani, R.A. and Yahaya, N.H.M.	10.1016/j.jcot.2018.11.007	https://www.embase.com/search/results?subaction=viewrecord&id=L2001312361&from=export U2 - L2001312361	Excluded	case report	Excluded	case report
161	rayyan-68368650	Overview of systematic reviews with meta-analysis based on randomized controlled trials of balneotherapy and spa therapy from 2000 to 2019	2020	Int. J. Gen. Med.	1178-7074	13		429-442	Kamioka, H. and Nobuoka, S. and Iiyama, J.	10.2147/IJGM.S261820	https://www.embase.com/search/results?subaction=viewrecord&id=L2004767275&from=export U2 - L2004767275	Excluded	systematic review	Excluded	systematic review
162	rayyan-68368651	Clinical and radiologic outcomes of combined use of biocomposite and peek suture anchors during arthroscopic rotator cuff repair: A prospective observational study	2020	J. Clin. Med.	2077-0383	9	8	2025-10-01	Lee, J.-H. and Lee, Y.-B.	10.3390/jcm9082545	https://www.embase.com/search/results?subaction=viewrecord&id=L2004877622&from=export U2 - L2004877622	Excluded	wrong population	Excluded	wrong population
163	rayyan-68368652	Novel NSAIDs	2020	South. Afr. J. Anaesth. Analg.	2220-1181	26	6	S45-S48	Fening, N.Y.		https://www.embase.com/search/results?subaction=viewrecord&id=L2005455635&from=export U2 - L2005455635	Excluded	review	Excluded	review
164	rayyan-68368654	Incident arterial vascular events in a cohort of Puerto Ricans with rheumatoid arthritis	2020	SAGE Open Med.	2050-3121	8			GonzÃ¡lez-MelÃ©ndez, A. and Fred-JimÃ©nez, R.M. and Arroyo-Ãvila, M. and DÃ­az-Correa, L. and PÃ©rez-RÃ­os, N. and RodrÃ­guez, N. and RÃ­os, G. and VilÃ¡, L.M.	10.1177/2050312120958844	https://www.embase.com/search/results?subaction=viewrecord&id=L2006708440&from=export U2 - L2006708440	Excluded	transversal study	Excluded	transversal study
165	rayyan-68368655	Arthroscopic Rotator Cuff Repair With Muscle Advancement and Artificial Biodegradable Sheet Reinforcement for Massive Rotator Cuff Tears	2020	Orthop. J. Sports Med.	2325-9671	8	10		Yokoya, S. and Harada, Y. and Negi, H. and Matsushita, R. and Matsubara, N. and Adachi, N.		https://www.embase.com/search/results?subaction=viewrecord&id=L2007123745&from=export U2 - L2007123745	Excluded	wrong population	Excluded	wrong population
166	rayyan-68368658	Physiotherapy following extensor tendon reconstruction in zone 5-a case study	2019	Indian J. Public Health Res. Dev.	["0976-5506", "0976-0245"]	10	12	515-518	Angeline, R. and Soundararajan, K. and Hussain, S.A. and Senthil Kumar, T.	10.37506/v10/i12/2019/ijphrd/192006	https://www.embase.com/search/results?subaction=viewrecord&id=L2004051062&from=export U2 - L2004051062	Excluded	case report	Excluded	case report
167	rayyan-68368659	A case of concurrent systemic sclerosis and scleredema	2019	JAAD Case Rep.	2352-5126	5	11	940-942	Mitchell, D.C. and Agnihothri, R. and Scott, G.A. and Korman, B. and Richardson, C.T.	10.1016/j.jdcr.2019.09.004	https://www.embase.com/search/results?subaction=viewrecord&id=L2003453084&from=export U2 - L2003453084	Excluded	case report	Excluded	case report
168	rayyan-68368661	Far-lateral trans-atlas extradural resection of retro-odontoid synovial cyst: Surgical technique and review of literature	2019	Interdiscip. Neurosurg. Adv. Tech. Case Manage.	2214-7519	17		28-35	Adada, B. and Vera Silva, M.A. and Darwish, H. and Dakwar, E.	10.1016/j.inat.2019.01.018	https://www.embase.com/search/results?subaction=viewrecord&id=L2001603447&from=export U2 - L2001603447	Excluded	review	Excluded	review
169	rayyan-68368663	A path model analysis of the causal relationship between self-care agency and healthy behavior in community-dwelling older people from the GAINA study	2019	Yonago Acta Med.	["1346-8049", "0513-5710"]	62	1	137-145	Tanimura, C. and Matsumoto, H. and Yoshimura, J. and Tokushima, Y. and Yamamoto, Y. and Fujihara, Y. and Miyoshi, M. and Hagino, H.	10.33160/yam.2019.03.019	https://www.embase.com/search/results?subaction=viewrecord&id=L2001795624&from=export U2 - L2001795624	Excluded	wrong population	Excluded	wrong population
170	rayyan-68368664	Slow speed resistance exercise training in children with polyarticular juvenile idiopathic arthritis	2019	Open Access Rheumatol. Res. Rev.	1179-156X	11		121-126	Sule, S.D. and Fontaine, K.R.		https://www.embase.com/search/results?subaction=viewrecord&id=L2002202447&from=export U2 - L2002202447	Excluded	wrong population	Excluded	wrong population
171	rayyan-68368668	Hand grip strength in elderly rheumatoid arthritis patients	2019	YaÅŸlÄ± romatoid artrit hastalarÄ±nda el kavrama gÃ¼cÃ¼	1307-671X	21	3	210-213	Ã‡aliÅŸkan UÃ§kun, A. and Altun GÃ¼venir, A. and Yurdakul, F.G. and GÃ¼ler, T. and Sivas, F. and Bodur, H.	10.18678/dtfd.630806	https://www.embase.com/search/results?subaction=viewrecord&id=L2003446140&from=export U2 - L2003446140	Excluded	case-control	Excluded	case-control
172	rayyan-68368669	Alteration of metabolic pathways in osteoarthritis	2019	Metabolites	2218-1989	9	1		Zhai, G.	10.3390/metabo9010011	https://www.embase.com/search/results?subaction=viewrecord&id=L625902490&from=export U2 - L625902490	Excluded	wrong population	Excluded	wrong population
173	rayyan-68368671	Vitamin D deficiency in adult women	2019	ÐÐ•Ð”ÐžÐ¡Ð¢ÐÐ¢ÐžÐ§ÐÐžÐ¡Ð¢Ð¬ Ð’Ð˜Ð¢ÐÐœÐ˜ÐÐ D Ð£ Ð–Ð•ÐÐ©Ð˜Ð Ð—Ð Ð•Ð›ÐžÐ“Ðž Ð’ÐžÐ—Ð ÐÐ¡Ð¢Ð	["2412-5679", "0300-9092"]	2019	5	170-178	Gromova, O.A. and Torshin, I.Y.U. and Tetruashvili, N.K. and Malyavskaya, S.I.	10.18565/aig.2019.5.170-178	https://www.embase.com/search/results?subaction=viewrecord&id=L628038912&from=export U2 - L628038912	Excluded	wrong population	Excluded	wrong population
174	rayyan-68368672	Impaired muscular fat metabolism in juvenile idiopathic arthritis in inactive disease	2019	Front. Physiol.	1664-042X	10			Rochette, E. and Bourdier, P. and Pereira, B. and Echaubard, S. and Borderon, C. and Caron, N. and Chausset, A. and Courteix, D. and Fel, S. and Kanold, J. and Paysal, J. and Ratel, S. and Rouel, N. and Sarret, C. and Terral, D. and Usclade, A. and Merlin, E. and DuchÃ©, P.	10.3389/fphys.2019.00528	https://www.embase.com/search/results?subaction=viewrecord&id=L628303640&from=export U2 - L628303640	Excluded	wrong population	Excluded	wrong population
175	rayyan-68368674	Physical Therapy in the Rehabilitation of Inflammatory Rheumatic Diseases	2019	Physikalische Therapie in der Rehabilitation entzÃ¼ndlich-rheumatischer Erkrankungen	["1438-9940", "0341-051X"]	44	6	415-419	Dischereit, G. and Lange, U.	10.1055/a-1000-5542	https://www.embase.com/search/results?subaction=viewrecord&id=L630065847&from=export U2 - L630065847	Excluded	foreign language	Excluded	foreign language
176	rayyan-68368676	Sarcopenia diagnostic criteria update by EWGSOP: what has been changed?	2018	Eur. Geriatr. Med.	["1878-7657", "1878-7649"]	9	6	733-734	Arai, H.	10.1007/s41999-018-0117-4	https://www.embase.com/search/results?subaction=viewrecord&id=L625158357&from=export U2 - L625158357	Excluded	wrong population	Excluded	wrong population
177	rayyan-68368678	The metabolome and osteoarthritis: Possible contributions to symptoms and pathology	2018	Metabolites	2218-1989	8	4		Rockel, J.S. and Kapoor, M.	10.3390/metabo8040092	https://www.embase.com/search/results?subaction=viewrecord&id=L625902479&from=export U2 - L625902479	Excluded	review	Excluded	review
178	rayyan-68368679	Treatment Outcomes of Lesser Tuberosity Osteotomy Nonunion After Total Shoulder Arthroplasty	2018	J. Shoulder Elbow Arthroplasty	2471-5492	2			Bloom, Z.J. and Lopez, C.D. and Maier, S.P. and Shiu, B.B. and Petkovic, D. and Levine, W.N. and Jobin, C.M.	10.1177/2471549218807777	https://www.embase.com/search/results?subaction=viewrecord&id=L624918185&from=export U2 - L624918185	Excluded	wrong population	Excluded	wrong population
179	rayyan-68368680	1st Neurological Physiotherapy and Rehabilitation Congress	2018	Fiz. Rehab.	1300-8757	29	2				https://www.embase.com/search/results?subaction=viewrecord&id=L625042235&from=export U2 - L625042235	Excluded	conference abstract	Excluded	conference abstract
180	rayyan-68368681	Association of length and muscle strength of thumb with thumb pain among manual physical therapists	2018	J. Med. Sci.	["1997-3446", "1997-3438"]	26	3	250-253	Abbas, Z.U. and Ahmad, A. and Burq, S.I.A. and Gilani, S.A. and Bashir, M.S. and Noor, R.		https://www.embase.com/search/results?subaction=viewrecord&id=L2001739640&from=export U2 - L2001739640	Excluded	transversal study	Excluded	transversal study
181	rayyan-68368682	Recovery from rheumatoid arthritis following 15 months of therapy with low doses of ionizing radiation: A case report	2018	Dose-Resp.	1559-3258	16	3		Kojima, S. and Thukimoto, M. and Cuttler, J.M. and Inoguchi, K. and Ootaki, T. and Shimura, N. and Koga, H. and Murata, A.	10.1177/1559325818784719	https://www.embase.com/search/results?subaction=viewrecord&id=L623889129&from=export U2 - L623889129	Excluded	case report	Excluded	case report
182	rayyan-68368683	Methotrexate remediates spinal cord injury in vivo and in vitro via suppression of endoplasmic reticulum stress-induced apoptosis	2018	Exp. Ther. Med.	["1792-1015", "1792-0981"]	15	5	4191-4198	Rong, F. and Gao, X. and Liu, K. and Wu, J.		https://www.embase.com/search/results?subaction=viewrecord&id=L621448661&from=export U2 - L621448661	Excluded	cell/molecular study	Excluded	cell/molecular study
183	rayyan-68368687	Engaging patients in their medical care	2018	Eur. Heart J.	["1522-9645", "0195-668X"]	39	7	494-495	Swedberg, K.	10.1093/eurheartj/ehy028	https://www.embase.com/search/results?subaction=viewrecord&id=L621339627&from=export U2 - L621339627	Excluded	wrong population	Excluded	wrong population
184	rayyan-68368688	Carpal tunnel syndrome: A surgical information resource for primary care	2018	North West London J. Gen. Pract.	["2042-5511", "2042-5503"]	10	1	13-19	Chinasa Zephaniah-Chukwu, E.		https://www.embase.com/search/results?subaction=viewrecord&id=L2004880659&from=export U2 - L2004880659	Excluded	systematic review	Excluded	systematic review
185	rayyan-68368694	Corrigendum to â€œHydroxychloroquine in hand OA										Excluded	wrong publication type	Excluded	wrong publication type
186	rayyan-68368695	Preface: ATM special section: Lower extremity arthroplasty	2017	Ann. Transl. Med.	["2305-5847", "2305-5839"]	5			Sultan, A.A. and Sodhi, N. and Khlopas, A. and Piuzzi, N.S. and Mont, M.A.	10.21037/atm.2017.11.23	https://www.embase.com/search/results?subaction=viewrecord&id=L619904626&from=export U2 - L619904626	Excluded	wrong population	Excluded	wrong population
187	rayyan-68368696	Intervention of manual motor skill exercises on pain and function in ality adults subjets with rheumatoid arthritis: Case series	2017	IntervenciÃ³n de ejercicios de habilidad motora manual en el dolor y funciÃ³n en sujetos adultos con artritis reumatoide: Serie de casos	["2254-6189", "1134-8046"]	24	6	294-303	OyarzÃºn, D.R. and Slater, K.N. and Quintanilla, F.A. and Espinoza, H.G. and Poblete, L.A. and Huerta, C.O. and Cea, M.C. and Poblete, J.Z. and Maturana, E.B.	10.20986/resed.2017.3576/2017	https://www.embase.com/search/results?subaction=viewrecord&id=L622036322&from=export U2 - L622036322	Excluded	trial	Excluded	trial
188	rayyan-68368697	Letters to the Editor	2017	Rheumatology	["1462-0332", "1462-0324"]	56	10	1816-1818	BesanÃ§on, A. and Brochard, K. and Dupic, L. and Gitiaux, C. and Delville, M. and Krid, S. and Quartier, P. and Saire, E. and Salomon, R. and Talbotec, C. and Bodemer, C. and Bader-Meunier, B.	10.1093/rheumatology/kex303	https://www.embase.com/search/results?subaction=viewrecord&id=L623687379&from=export U2 - L623687379	Excluded	wrong publication type	Excluded	wrong publication type
189	rayyan-68368698	Patient Management Problem-Preferred Responses	2017	CONTINUUM Lifelong Learn. Neurol.	["1538-6899", "1080-2371"]	23	5	1491-1499	Thakore, N.J.	10.1212/CON.0000000000000534	https://www.embase.com/search/results?subaction=viewrecord&id=L623993678&from=export U2 - L623993678	Excluded	wrong population	Excluded	wrong population
190	rayyan-68368700	Use of art as therapeutic intervention for enhancement of hand function in patients with rheumatoid arthritis: A pilot study	2017	Indian J. Rheumatol.	0973-3698	12	2	94-96	Khedekar, S. and Shimpi, A.P. and Shyam, A. and Sancheti, P.		https://www.embase.com/search/results?subaction=viewrecord&id=L616623851&from=export U2 - L616623851	Excluded	wrong publication type	Excluded	wrong publication type
191	rayyan-68368701	Salmonella osteomyelitis in a patient with adult-onset stillâ€™s disease: Case report and review of the literature	2017	Int. J. Clin. Exp. Med.	1940-5901	10	5	8405-8409	Qin, W. and Xin, X.-F. and Yang, N.-B. and Xie, Y.-L.		https://www.embase.com/search/results?subaction=viewrecord&id=L616389289&from=export U2 - L616389289	Excluded	case report	Excluded	case report
192	rayyan-68368702	Differential diagnostic protocol of myopathies in rheumatoid arthritis	2017	Protocolo diagnÃ³stico diferencial de las miopatÃ­as en la artritis reumatoide	["1578-8822", "0304-5412"]	12	28	1672-1676	Romero Bogado, M.L. and PÃ©rez GÃ³mez, A. and TurriÃ³n Nieves, A. and Moruno Cruz, H.	10.1016/j.med.2017.02.017	https://www.embase.com/search/results?subaction=viewrecord&id=L614755591&from=export U2 - L614755591	Excluded	protocol study	Excluded	protocol study
193	rayyan-68368704	Management of Amavata (Rheumatoid arthritis) by application of Ayurvedic principle	2017	Int. J. Res. Ayurveda Pharm.	["2229-3566", "2277-4343"]	8	4	134-139	Ade, V. and Rajput, D.		https://www.embase.com/search/results?subaction=viewrecord&id=L618510964&from=export U2 - L618510964	Excluded	trial	Excluded	trial
194	rayyan-68368705	A clinical study to evaluate the efficacy of Saindhavadi Taila Matra Vasti in the management of Amavata W.S.R. rheumatoid arthritis	2017	Asian J. Pharm. Clin. Res.	["2455-3891", "0974-2441"]	10	12	435-439	Negi, A. and Pandey, P. and Singh, B.	10.22159/ajpcr.2017.v10i12.20647	https://www.embase.com/search/results?subaction=viewrecord&id=L619547399&from=export U2 - L619547399	Excluded	trial	Excluded	trial
195	rayyan-68368706	The occurrence risk of demyelinating lesions in patients with rheumatoid arthritis and anti-TNF Î± biological therapy	2017	Farmacia	0014-8237	65	6	917-922	Bumbea, A.M. and MuÈ™etescu, A.E. and Albulescu, D.M. and DumitraÈ™cu, R.C. and Bumbea, B.È˜. and Popescu, D. and Albu, C.V.		https://www.embase.com/search/results?subaction=viewrecord&id=L620054475&from=export U2 - L620054475	Excluded	trial	Excluded	trial
196	rayyan-68368707	Effect of department of orthopedics rehabilitation integrated mode on knee joint pain, function and quality of life in total knee arthroplasty	2017	Biomed. Res.	0970-938X	28	21	9534-9537	Dong, F. and Li, M. and Liu, J.		https://www.embase.com/search/results?subaction=viewrecord&id=L620570911&from=export U2 - L620570911	Excluded	wrong population	Excluded	wrong population
197	rayyan-68368708	Painful shoulder disorders from a physiotherapeutic aspects	2017	Crit. Rev. Phys. Rehabil. Med.	["2162-6553", "0896-2960"]	29	1	42-90	Bertoft, E.S.	10.1615/CritRevPhysRehabilMed.v29.i1-4.20	https://www.embase.com/search/results?subaction=viewrecord&id=L624974744&from=export U2 - L624974744	Excluded	review	Excluded	review
198	rayyan-68368709	Hand impairment and functional ability: A matched case comparison study between people with rheumatoid arthritis and healthy controls	2016	Hand Ther.	["1758-9991", "1758-9983"]	21	4	115-122	Packer, M. and Williams, M. and Samuel, D. and Adams, J.	10.1177/1758998316666481	https://www.embase.com/search/results?subaction=viewrecord&id=L614693386&from=export U2 - L614693386	Excluded	case-control	Excluded	case-control
199	rayyan-68368710	Influence of magnetic field parameters on therapy outcomes in patients with rheumatoid arthritis - Preliminary study	2016	WpÅ‚yw charakteru pola magnetycznego na efekty leczenia osÃ³b z reumatoidalny m zapaleniem stawÃ³w - Doniesienie wstÃ©pne	0860-6161	30	2	49-61	Kwolek, A. and ZwoliÅ„ska, J. and Chojnacka, M. and Druzbicki, M.	10.1515/rehab-2015-0043	https://www.embase.com/search/results?subaction=viewrecord&id=L617965318&from=export U2 - L617965318	Excluded	wrong outcome	Excluded	wrong outcome
200	rayyan-68368711	The hand and wrist in rheumatoid and osteoarthritis	2016	Surgery	["1878-1764", "0263-9319"]	34	3	144-151	Brewer, P.E. and Storey, P.A.	10.1016/j.mpsur.2016.01.002	https://www.embase.com/search/results?subaction=viewrecord&id=L608961220&from=export U2 - L608961220	Excluded	review	Excluded	review
201	rayyan-68368712	Comparative study of the Shiva Guggulu and Simhanada Guggulu in the management of Amavata (Rheumatoid arthritis)	2016	Int. J. Appl. Pharm.	0975-7058	8	2	2025-12-05	Gupta, M.K. and Shrivastava, A.K. and Chauhan, A.P.S. and Gaur, D.S. and Mishra, K.K. and Sharma, S.		https://www.embase.com/search/results?subaction=viewrecord&id=L609855775&from=export U2 - L609855775	Excluded	trial	Excluded	trial
202	rayyan-68368713	Re: Can systemic involvements, therapeutic approaches, and sociodemographic features of individuals be associated with depression in rheumatic diseases?	2016	Re: Sistemik tutulumlar, tedavi yaklaÅŸÄ±mlarÄ± ve bireylerin sosyodemografik Ã¶zellikleri romatolojik hastalÄ±klarda depresyon ile iliÅŸkili olabilir mi?	1302-0234	62	1	100-102	YÄ±lmaz, H. and Karaca, G. and Demir Polat, H.A. and Akkurt, H.E.	10.5606/tftrd.2016.62144	https://www.embase.com/search/results?subaction=viewrecord&id=L609856956&from=export U2 - L609856956	Excluded	wrong publication type	Excluded	wrong publication type
203	rayyan-68368715	Assessment of the Therapeutic Effect of Total Glucosides of Peony for Juvenile Idiopathic Arthritis: A Systematic Review and Meta-Analysis	2016	Evid.-Based Complement. Altern. Med.	["1741-4288", "1741-427X"]	2016			Cai, Y. and Yuan, Q. and Xu, K. and Zhu, J. and Li, Y. and Wu, X. and Yang, L. and Qiu, Y. and Xu, P.		https://www.embase.com/search/results?subaction=viewrecord&id=L611653344&from=export U2 - L611653344	Excluded	systematic review	Excluded	systematic review
204	rayyan-68368717	Rehabilitation using I3-degree forward bending poles for patients with rheumatoid arthritis after a total joint replacement	2016	J. Nara Med. Assoc.	1345-0069	67	4	51-63	Ono, S. and Suzuki, S. and Urano, F. and Maruyama, M. and Kawate, K. and Tanaka, Y.		https://www.embase.com/search/results?subaction=viewrecord&id=L620693159&from=export U2 - L620693159	Excluded	wrong outcome	Excluded	wrong outcome
205	rayyan-68368719	Abstracts for the 36th Congress of the Spanish Society of Pharmacology	2015	Basic Clin. Pharmacol. Toxicol.	1742-7843	117					https://www.embase.com/search/results?subaction=viewrecord&id=L72330756&from=export U2 - L72330756	Excluded	conference abstract	Excluded	conference abstract
206	rayyan-68368722	The esophageal pump and fundoplication	2015	Gastroenterol. Hepatol.	1554-7914	11	3	196-198	Gyawali, C.P.		https://www.embase.com/search/results?subaction=viewrecord&id=L603284749&from=export U2 - L603284749	Excluded	wrong population	Excluded	wrong population
207	rayyan-68368723	Osteoarthritis: Pathophysiology and diagnosis	2015	Clin. Pharm.	1758-9061	7	3		Hawkins, T. and Barr, A.		https://www.embase.com/search/results?subaction=viewrecord&id=L605838429&from=export U2 - L605838429	Excluded	review	Excluded	review
208	rayyan-68368725	Broncho-bronchial disorders in patients with Rheumatoid arthritis - A clinical and radiological perspective	2015	Jpn. J. Clin. Radiol.	0009-9252	60	9	1085-1096	Tokuda, H.		https://www.embase.com/search/results?subaction=viewrecord&id=L606416793&from=export U2 - L606416793	Excluded	review	Excluded	review
209	rayyan-68368726	Pharmacological treatment of postmenopausal and involution osteoporosis	2015	FarmakologickÃ¡ lÃ©Äba postmenopauzÃ¡lnÃ­ a involuÄnÃ­ osteoporÃ³zy	["1803-5256", "1212-7299"]	17	4	174-184	ZikÃ¡n, V.		https://www.embase.com/search/results?subaction=viewrecord&id=L608347703&from=export U2 - L608347703	Excluded	wrong population	Excluded	wrong population
210	rayyan-68368727	Clinical definition of sarcopenia	2014	Clin. Cases Miner. Bone Metab.	["1971-3266", "1724-8914"]	11	3	177-180	Santilli, V. and Bernetti, A. and Mangone, M. and Paoloni, M.	10.11138/ccmbm/2014.11.3.177	https://www.embase.com/search/results?subaction=viewrecord&id=L600982317&from=export U2 - L600982317	Excluded	review	Excluded	review
211	rayyan-68368730	The effectiveness of aquatic exercises in the treatment of rheumatoid arthritis	2014	Romatoid artrit tedavisinde akuaterapinin etkinligÇ	["2147-2653", "2146-3816"]	20	1	2015-10-01	Ã‡akir, T. and Evcik, F.D. and SubaÅŸi, V. and GÃ¶kÃ§e, I.Y. and Kavuncu, V.	10.4274/tod.08760	https://www.embase.com/search/results?subaction=viewrecord&id=L373286183&from=export U2 - L373286183	Excluded	trial	Excluded	trial
212	rayyan-68368731	Clinical outcomes of impaired muscle and bone interactions	2014	Clin. Rev. Bone Miner. Metab.	["1559-0119", "1534-8644"]	12	2	86-92	Demontiero, O. and Boersma, D. and Suriyaarachchi, P. and Duque, G.	10.1007/s12018-014-9164-7	https://www.embase.com/search/results?subaction=viewrecord&id=L53065575&from=export U2 - L53065575	Excluded	review	Excluded	review
213	rayyan-68368733	Protective effect of Asarum extract in rats with adjuvant arthritis	2014	Exp. Ther. Med.	["1792-1015", "1792-0981"]	8	5	1638-1642	Zhang, W. and Zhang, J. and Zhang, M. and Nie, L.	10.3892/etm.2014.1941	https://www.embase.com/search/results?subaction=viewrecord&id=L600151496&from=export U2 - L600151496	Excluded	animal study	Excluded	animal study
214	rayyan-68368737	Safety and feasibility of a home-based six week resistance training program in juvenile idiopathic arthritis	2013	Pediatr. Rheumatol.	1546-0096	11	1		Van Oort, C. and Tupper, S.M. and Rosenberg, A.M. and Farthing, J.P. and Baxter-Jones, A.D.		https://www.embase.com/search/results?subaction=viewrecord&id=L52931216&from=export U2 - L52931216	Excluded	wrong population	Excluded	wrong population
215	rayyan-68368738	(iv) The patella in total knee replacement	2013	Orthop. Trauma	["1877-1327", "1877-1335"]	27	6	372-378	Pastides, P.S. and Shenoy, R. and Nathwani, D.	10.1016/j.mporth.2013.09.003	https://www.embase.com/search/results?subaction=viewrecord&id=L370357283&from=export U2 - L370357283	Excluded	review	Excluded	review
216	rayyan-68368739	Association of body mass index with physical function and health-related quality of life in adults with arthritis	2013	Arthritis	["2090-1984", "2090-1992"]	2013			Schoffman, D.E. and Wilcox, S. and Baruth, M.		https://www.embase.com/search/results?subaction=viewrecord&id=L372347915&from=export U2 - L372347915	Excluded	transversal study	Excluded	transversal study
217	rayyan-68368741	Yoga in rheumatic diseases topical collection on complementary and alternative medicine	2013	Curr. Rheumatol. Rep.	["1523-3774", "1534-6307"]	15	12		Bartlett, S.J. and Moonaz, S.H. and Mill, C. and Bernatsky, S. and Bingham III, C.O.		https://www.embase.com/search/results?subaction=viewrecord&id=L52843592&from=export U2 - L52843592	Excluded	review	Excluded	review
218	rayyan-68368742	Tai Chi Chuan in medicine and health promotion	2013	Evid.-Based Complement. Altern. Med.	["1741-427X", "1741-4288"]	2013			Lan, C. and Chen, S.-Y. and Lai, J.-S. and Wong, A.M.-K.	10.1155/2013/502131	https://www.embase.com/search/results?subaction=viewrecord&id=L369994890&from=export U2 - L369994890	Excluded	review	Excluded	review
219	rayyan-68368744	Physical functioning, perceived disability, and depressive symptoms in adults with arthritis	2013	Arthritis	["2090-1984", "2090-1992"]	2013			Becofsky, K. and Baruth, M. and Wilcox, S.		https://www.embase.com/search/results?subaction=viewrecord&id=L369931703&from=export U2 - L369931703	Excluded	transversal study	Excluded	transversal study
220	rayyan-68368745	Renal cell carcinoma-associated adult dermatomyositis treated laparoscopic nephrectomy	2013	Urol. Ann.	["0974-7796", "0974-7834"]	5	4	299-301	Nevins, E. and Zayat, A.S. and Browning, A.J. and Biyani, C.S. and Jarrett, S.	10.4103/0974-7796.120302	https://www.embase.com/search/results?subaction=viewrecord&id=L370257050&from=export U2 - L370257050	Excluded	wrong population	Excluded	wrong population
221	rayyan-68368746	Comparison of the efficacy & safety of minocycline versus hydroxychloroquine as an add-on therapy to methotrexate in treatment of rheumatoid arthritis	2013	Indo Global J. Pharma. Sci.	2249-1023	3	1	27-32	Saini, R. and Kaushal, J. and Singh, H.		https://www.embase.com/search/results?subaction=viewrecord&id=L369661000&from=export U2 - L369661000	Excluded	trial	Excluded	trial
222	rayyan-68368747	Triads in dermatology	2013	Indian J. Dermatol.	["0019-5154", "1998-3611"]	58	5	346-351	Agrawal, P.G. and Khopkar, U.S. and Mahajan, S.A. and Mishra, S.N.	10.4103/0019-5154.117297	https://www.embase.com/search/results?subaction=viewrecord&id=L369865556&from=export U2 - L369865556	Excluded	review	Excluded	review
223	rayyan-68368748	Assessment of hand mobility in patients with rheumatoid arthritis using a computer measurement station	2013	Reumatologia	0034-6233	51	2	133-138	Druzbicki, M. and ZwoliÅ„ska, J. and Przysada, G. and Maj, M.		https://www.embase.com/search/results?subaction=viewrecord&id=L368868172&from=export U2 - L368868172	Excluded	transversal study	Excluded	transversal study
224	rayyan-68368749	Denutrition, cachexia and osteoporosis	2013	DÃ©nutrition, cachexie et ostÃ©oporose	["1878-6227", "2212-0920"]	80	2	100-104	El Maghraoui, A.	10.1016/j.monrhu.2012.11.005	https://www.embase.com/search/results?subaction=viewrecord&id=L52370268&from=export U2 - L52370268	Excluded	foreign language	Excluded	foreign language
225	rayyan-68368750	Therapeutic effect of early Tuina rehabilitation treatment after total knee arthroplasty	2013	Chin. J. Tissue Eng. Res.	1673-8225	17	9	1543-1548	Wang, N.-H. and Yan, J.-T. and Sun, W.-Q. and Hu, Y.-S. and Xia, J. and Wei, L.-C. and Wu, Y. and Jia, J. and Ouyang, G.-L. and He, Y. and Guo, Y.-M. and Xu, J.	10.3969/j.issn.2095-4344.2013.09.004	https://www.embase.com/search/results?subaction=viewrecord&id=L373924210&from=export U2 - L373924210	Excluded	wrong population	Excluded	wrong population
226	rayyan-68368751	Muscle strength, physical fitness and well-being in children and adolescents with juvenile idiopathic arthritis and the effect of an exercise programme: A randomized controlled trial	2013	Pediatr. Rheumatol.	1546-0096	11	1		Sandstedt, E. and Fasth, A. and Eek, M.N. and Beckung, E.		https://www.embase.com/search/results?subaction=viewrecord&id=L52461900&from=export U2 - L52461900	Excluded	trial	Excluded	trial
227	rayyan-68368752	Supporting stepwise change: Improving health behaviors in rheumatoid arthritis with the example of physical activity	2013	Int. J. Clin. Rheumatol.	["1758-4272", "1758-4280"]	8	1	89-94	Demmelmaier, I. and Ã…senlÃ¶f, P. and Opava, C.H.	10.2217/ijr.12.75	https://www.embase.com/search/results?subaction=viewrecord&id=L368258134&from=export U2 - L368258134	Excluded	review	Excluded	review
228	rayyan-68368753	Relationship between hand grip and pinch strengths and disease activity, articular damage, pain, and disability in patients with rheumatoid arthritis	2013	Romatoid artritli hastalarda elle kavrama ve tutma gÃ¼Ã§lerinin hastalÄ±k aktivitesi, eklem hasarÄ±, aÇ§rÄ± ve engellilik ile Ä°liÅŸkisi	["1309-0283", "1309-0291"]	28	2	69-77	DedeoÇ§lu, M. and GafuroÇ§lu, U. and Yilmaz, O. and Bodur, H.		https://www.embase.com/search/results?subaction=viewrecord&id=L369111651&from=export U2 - L369111651	Excluded	transversal study	Excluded	transversal study
229	rayyan-68368754	Association of knee muscle strength with lower extremity dysfunction in patients with osteoarthritis: A comparison with rheumatoid arthritis patients and healthy controls	2013	Osteoartritli Hastalarda diz kas gÃ¼cÃ¼nÃ¼n alt ekstremite disfonksiyonu ile Ä°liÅŸkisi: Bu Ä°liÅŸkinin romatoid artritli hastalar ve saÇ§lÄ±klÄ± kontrollerle karÅŸÄ±laÅŸtÄ±rÄ±lmasÄ±	["1309-0283", "1309-0291"]	28	2	78-86	Ulus, Y. and Savlik, M. and Akyol, Y. and Tander, B. and Bilgici, A. and Kuru, O.		https://www.embase.com/search/results?subaction=viewrecord&id=L369111652&from=export U2 - L369111652	Excluded	case-control	Excluded	case-control
230	rayyan-68368755	Cancer cachexia prevention via physical exercise: Molecular mechanisms	2013	J. Cachexia Sarcopenia Muscle	["2190-6009", "2190-5991"]	4	2	111-124	Gould, D.W. and Lahart, I. and Carmichael, A.R. and Koutedakis, Y. and Metsios, G.S.	10.1007/s13539-012-0096-0	https://www.embase.com/search/results?subaction=viewrecord&id=L369155168&from=export U2 - L369155168	Excluded	review	Excluded	review
231	rayyan-68368757	Lung adenocarcinoma with Lambert-Eaton myasthenic syndrome indicated by voltage-gated calcium channel: A case report	2012	J. Med. Case Rep.	1752-1947	6			Arai, H. and Inui, K. and Hashimoto, K. and Kan-O, K. and Nishii, T. and Kishida, H. and Okudela, K. and Tsuboi, M. and Nozawa, A. and Kaneko, T. and Masuda, M.		https://www.embase.com/search/results?subaction=viewrecord&id=L52198459&from=export U2 - L52198459	Excluded	case report	Excluded	case report
232	rayyan-68368759	The role of sport in rheumatic diseases in childhood and adolescence	2012	Sport bei rheumatischen Erkrankungen im Kindes- und Jugendalter	["0341-051X", "1438-9940"]	37	3	154-160	Hartmann, M. and Kreuzpointner, F. and SchrÃ¶dl, S. and Spamer, M. and Georgi, M. and Haas, J.-P.	10.1055/s-0032-1311573	https://www.embase.com/search/results?subaction=viewrecord&id=L51986542&from=export U2 - L51986542	Excluded	wrong population	Excluded	wrong population
233	rayyan-68368760	Physical activity, sports and rheumatoid arthritis	2012	KÃ¶rperliche AktivitÃ¤t und Sport bei Rheumatoider Arthritis	["0341-051X", "1438-9940"]	37	3	161-167	Schultz, O.	10.1055/s-0031-1301345	https://www.embase.com/search/results?subaction=viewrecord&id=L51900591&from=export U2 - L51900591	Excluded	foreign language	Excluded	foreign language
234	rayyan-68368761	Rheumatoid hand and wrist	2012	Main et poignet rhumatoÃ¯des	["1878-6227", "2212-0920"]	79	3	173-183	Vittecoq, O. and Kozyreff-Meurice, M. and Auquit-Auckbur, I.		https://www.embase.com/search/results?subaction=viewrecord&id=L52040836&from=export U2 - L52040836	Excluded	foreign language	Excluded	foreign language
235	rayyan-68368762	Ortheses and occupational therapy in rheumatologic hand and wrist diseases	2012	OrthÃ¨ses et ergothÃ©rapie dans les affections rhumatologiques de la main et du poignet	["1878-6227", "2212-0920"]	79	3	193-199	LefÃ¨vre-Colau, M.-M. and Esnouf, S. and Seri, S. and Poiraudeau, S. and Rannou, F.		https://www.embase.com/search/results?subaction=viewrecord&id=L52040837&from=export U2 - L52040837	Excluded	foreign language	Excluded	foreign language
236	rayyan-68368764	Recurrent peroneal tenosynovitis associated with inflammatory arthritis: the role of surgery	2012	Curr. Orthop. Pract.	["1940-7041", "1941-7551"]	23	2	108-110	Padanilam, T.		https://www.embase.com/search/results?subaction=viewrecord&id=L364449320&from=export U2 - L364449320	Excluded	review	Excluded	review
237	rayyan-68368765	Physical exercise for secondary osteoporosis	2012	Open Bone J.	1876-5254	4	1	2013-01-01	Mina, D.S. and Alibhai, S.M.H. and Matthew, A.G. and Guglietti, C.L. and Moonsammy, S. and Trachtenberg, J. and Ritvo, P.G.	10.2174/1876525401204010001	https://www.embase.com/search/results?subaction=viewrecord&id=L364189154&from=export U2 - L364189154	Excluded	wrong population	Excluded	wrong population
238	rayyan-68368766	Product update	2012	Can. Pharm. J.	["1913-701X", "1715-1635"]	145	2	61-64e1	Bhalla, A.	10.3821/145.2.cpj61	https://www.embase.com/search/results?subaction=viewrecord&id=L364465390&from=export U2 - L364465390	Excluded	review	Excluded	review
239	rayyan-68368767	Posterior interosseous nerve entrapment in a patient with rheumatoid arthritis	2012	Romatoid artritli bir hastada posterior Ä°nterosseÃ¶z sinir tuzaklanmasÄ±	["1309-0283", "1309-0291"]	27	3	200-204	Baklaci, K. and Ã–zgÃ¼l, A.	10.5606/tjr.2012.033	https://www.embase.com/search/results?subaction=viewrecord&id=L365840651&from=export U2 - L365840651	Excluded	case report	Excluded	case report
240	rayyan-68368770	Remission: A realistic goal in rheumatoid arthritis?	2011	Int. J. Clin. Rheumatol.	["1758-4272", "1758-4280"]	6	6	643-647	Sokka, T. and Hannonen, P. and MÃ¤kinen, H.	10.2217/ijr.11.56	https://www.embase.com/search/results?subaction=viewrecord&id=L362990461&from=export U2 - L362990461	Excluded	review	Excluded	review
241	rayyan-68368771	Evaluation of back pain	2011	Paediatr. Child Health (GBR)	["1751-7222", "1878-206X"]	21	12	534-538	Mills, R. and Nnadi, C. and Wilkinson, N.	10.1016/j.paed.2011.07.012	https://www.embase.com/search/results?subaction=viewrecord&id=L363017820&from=export U2 - L363017820	Excluded	wrong population	Excluded	wrong population
242	rayyan-68368772	Benefits of exercise in rheumatoid arthritis	2011	J. Aging Res.	["2090-2204", "2090-2212"]	2011			Cooney, J.K. and Law, R.-J. and Matschke, V. and Lemmey, A.B. and Moore, J.P. and Ahmad, Y. and Jones, J.G. and Maddison, P. and Thom, J.M.		https://www.embase.com/search/results?subaction=viewrecord&id=L366096259&from=export U2 - L366096259	Excluded	review	Excluded	review
243	rayyan-68368774	Dr. Rajbhandary, et al, reply	2011	J. Rheumatol.	["0315-162X", "1499-2752"]	38	9	2075	Rajbhandary, R. and Khezri, A. and Panush, R.S.	10.3899/jrheum.110478	https://www.embase.com/search/results?subaction=viewrecord&id=L362470036&from=export U2 - L362470036	Excluded	wrong publication type	Excluded	wrong publication type
244	rayyan-68368775	IOF Regionals, 2nd Asia-Pacific Osteoporosis and Bone Meeting, ANZBMS Annual Scientific Meeting, with JSBMR	2011	Osteoporosis Int.	0937-941X	22					https://www.embase.com/search/results?subaction=viewrecord&id=L70807052&from=export U2 - L70807052	Excluded	conference abstract	Excluded	conference abstract
245	rayyan-68368776	A guide to preventing glucocorticoid-induced osteoporosis	2011	Consultant	0010-7069	51	8	576f+576h			https://www.embase.com/search/results?subaction=viewrecord&id=L364164615&from=export U2 - L364164615	Excluded	guidelines	Excluded	guidelines
246	rayyan-68368777	Support for physical activity improves muscle strength and perception of well-being among adults with rheumatoid arthritis	2011	Un soutien pour l'activitÃ© physique amÃ©liore la force musculaire et la perception du bien-etre chez les adultes atteints de polyarthrite rhumatoÃ¯de	1779-0123	11	113	13-14		10.1016/S1779-0123(11)75109-9	https://www.embase.com/search/results?subaction=viewrecord&id=L362262233&from=export U2 - L362262233	Excluded	foreign language	Excluded	foreign language
247	rayyan-68368778	Efficacy of progressive resistance training for patients with rheumatoid arthritis and recommendations regarding its prescription	2011	Int. J. Clin. Rheumatol.	1758-4272	6	2	189-205	Lemmey, A.B.		https://www.embase.com/search/results?subaction=viewrecord&id=L361639865&from=export U2 - L361639865	Excluded	review	Excluded	review
248	rayyan-68368779	Autoimmune hemolytic anemia as initial manifestation of rheumatoid arthritis. A case report	2011	Anemia hemolÃ­tica autoinmunitaria como manifestaciÃ³n inicial de artritis reumatoide. Reporte de un caso	0186-4866	27	2	185-189	Cruz, E.G. and GonzÃ¡lez, J.G. and Rosado, J.G. and Adriana Mendoza Noguez, A.		https://www.embase.com/search/results?subaction=viewrecord&id=L361760951&from=export U2 - L361760951	Excluded	case report	Excluded	case report
249	rayyan-68368782	DVO guideline 2009 for prevention, diagnosis and therapy of osteoporosis in adults full-text version	2011	Osteologie	1019-1291	20	1	55-74		10.1055/s-0037-1619980	https://www.embase.com/search/results?subaction=viewrecord&id=L364123764&from=export U2 - L364123764	Excluded	guidelines	Excluded	guidelines
250	rayyan-68368785	Physical fitness, activity and training in children with juvenile idiopathic arthritis	2010	Pediatr. Health	1745-5111	4	5	499-507	Takken, T.		https://www.embase.com/search/results?subaction=viewrecord&id=L359917516&from=export U2 - L359917516	Excluded	wrong population	Excluded	wrong population
251	rayyan-68368786	Physical activity recommendations for children with specific chronic health conditions: Juvenile idiopathic arthritis, hemophilia, asthma and cystic fibrosis	2010	Paediatr. Child Health (CAN)	1205-7088	15	4		Philpott, J. and Houghton, K. and Luke, A.	10.1093/pch/15.4.213	https://www.embase.com/search/results?subaction=viewrecord&id=L358618862&from=export U2 - L358618862	Excluded	guidelines	Excluded	guidelines
252	rayyan-68368787	Discrete weight loss does not decrease the pain more than strength training exercises for the quadriceps in patients with knee osteoarthritis: Commentary	2010	Una pÃ©rdida de peso discreta no disminuye el dolor mÃ¡s que los ejercicios de fortalecimiento de cuÃ¡driceps en pacientes con dolor por artrosis de rodilla: Comentario	["1134-2072", "1578-9675"]	17	3	184	Cosiales, P.B.	10.1016/S1134-2072(10)70073-6	https://www.embase.com/search/results?subaction=viewrecord&id=L358593427&from=export U2 - L358593427	Excluded	foreign language	Excluded	foreign language
253	rayyan-68368788	Home-based exercise therapy for rheumatoid arthritis	2009	Cochrane Database Syst. Rev.	1469-493X		2		Hurkmans, E. and Van Der Giesen, F.J. and Vliet Vlieland, T.P.M. and Schoones, J. and Van Den Ende, E.C.H.M.	10.1002/14651858.CD007829	https://www.embase.com/search/results?subaction=viewrecord&id=L355267406&from=export U2 - L355267406	Excluded	systematic review	Excluded	systematic review
254	rayyan-68368790	Total wrist arthroplasty	2009	Tech. Orthop.	0885-9698	24	1	49-57	Dellacqua, D.	10.1097/BTO.0b013e3181a07f00	https://www.embase.com/search/results?subaction=viewrecord&id=L355051738&from=export U2 - L355051738	Excluded	review	Excluded	review
255	rayyan-68368792	Editorial	2008	Adv. Physiother.	["1403-8196", "1651-1948"]	10	4	162	Sundelin, G.	10.1080/14038190802613725	https://www.embase.com/search/results?subaction=viewrecord&id=L352781808&from=export U2 - L352781808	Excluded	wrong publication type	Excluded	wrong publication type
256	rayyan-68368793	The effects of borage oil supplementation on non-steroidal anti-inflammatory drug requirements in patients with rheumatoid arthritis	2008	J. Complement. Integr. Med.	1553-3840	5	1		Kumar, P. and Strang, A. and Ho, M. and Maple, C. and Radederstoff, D. and Morley, K. and Belch, J.		https://www.embase.com/search/results?subaction=viewrecord&id=L352629711&from=export U2 - L352629711	Excluded	trial	Excluded	trial
257	rayyan-68368795	Review for the generalist: Evaluation of pediatric foot and ankle pain	2008	Pediatr. Rheumatol.	1546-0096	6			Houghton, K.M.		https://www.embase.com/search/results?subaction=viewrecord&id=L351832971&from=export U2 - L351832971	Excluded	review	Excluded	review
258	rayyan-68368796	Northern highlights in rheumatology	2008	Future Rheumatol.	1746-0816	3	2	121-126	Sokka, T.	10.2217/17460816.3.2.121	https://www.embase.com/search/results?subaction=viewrecord&id=L351715791&from=export U2 - L351715791	Excluded	conference abstract	Excluded	conference abstract
259	rayyan-68368797	Improving patient safety: Reducing medication errors through use of acceptable, accessible medicines packaging	2008	Pharm. J.	0031-6873	280	7484	22-25	Hughes, R.A. and Carr, A.J. and Carr, M. and Walsh, M.		https://www.embase.com/search/results?subaction=viewrecord&id=L351188161&from=export U2 - L351188161	Excluded	transversal study	Excluded	transversal study
260	rayyan-68368799	Inpatient and outpatient rehabilitation for patients with rheumatoid arthritis: A clinical and economic assessment	2007	J. Med. Econ.	1369-6998	10	4	515-528	Kennedy, N. and Stokes, E. and O'Shea, E. and Murphy, T.B. and Bresnihan, B. and FitzGerald, O.	10.3111/13696990701725850	https://www.embase.com/search/results?subaction=viewrecord&id=L351098976&from=export U2 - L351098976	Excluded	trial	Excluded	trial
261	rayyan-68368800	Dynamic exercise for treating rheumatoid arthritis	2007	Cochrane Database Syst. Rev.	1469-493X		4		Hurkmans, E.J. and Van Der Giesen, F. and Vliet Vlieland, T.P.M. and Van Den Ende, C.P.M.	10.1002/14651858.CD006853	https://www.embase.com/search/results?subaction=viewrecord&id=L351805211&from=export U2 - L351805211	Excluded	systematic review	Excluded	systematic review
262	rayyan-68368801	CBO guideline gives a better grip on rheumatoid arthritis	2007	CBO-richtlijn geeft meer greep op reuma	0031-6911	142	46	14-17	Hellema, H.		https://www.embase.com/search/results?subaction=viewrecord&id=L350188695&from=export U2 - L350188695	Excluded	foreign language	Excluded	foreign language
263	rayyan-68368804	An overview of rheumatoid arthritis	2007	Johns Hopkins Adv. Stud. Nurs.	["1558-0172", "1558-0180"]	5	1	2014-08-01	Boutaugh, M.		https://www.embase.com/search/results?subaction=viewrecord&id=L352438351&from=export U2 - L352438351	Excluded	review	Excluded	review
264	rayyan-68368805	Evaluation of muscle oxidative capacity using near infrared spectroscopy in patients with osteoarthritis of the knee and rheumatoid arthritis	2007	J. Tokyo Med. Univ.	0040-8905	65	2	144-150	Bamba, Y. and Shishido, T. and Inoue, Y. and Takekawa, T. and Fuyuki, H. and Yamamoto, K.		https://www.embase.com/search/results?subaction=viewrecord&id=L46931908&from=export U2 - L46931908	Excluded	wrong outcome	Excluded	wrong outcome
265	rayyan-68368806	Bizhongxiao decoction improves the activities of daily living in patients with rheumatoid arthritis	2007	J. Clin. Rehab. Tissue Eng. Res.	1673-8225	11	12	2272-2274+2278	Jiang, Y.-Q. and Liang, Q.-H. and Liu, X.-C. and Xiong, X.G. and Fan, R. and Wang, J.		https://www.embase.com/search/results?subaction=viewrecord&id=L46924901&from=export U2 - L46924901	Excluded	trial	Excluded	trial
266	rayyan-68368807	Medical journal watch: Context and applications	2006	Altern. Complement. Ther.	1076-2809	12	6	315-318	Challem, J.	10.1089/act.2006.12.315	https://www.embase.com/search/results?subaction=viewrecord&id=L46025251&from=export U2 - L46025251	Excluded	wrong publication type	Excluded	wrong publication type
267	rayyan-68368808	Serum expression of monocyte chemoattractant protein-1 and macrophage inhibitory protein-1Î± in patients with rheumatoid arthritis	2006	Acad. J. Second Mil. Med. Univ.	0258-879X	27	11	1226-1228	Bao, J. and Lu, H.-Q. and Xu, H.-J.		https://www.embase.com/search/results?subaction=viewrecord&id=L44823338&from=export U2 - L44823338	Excluded	foreign language	Excluded	foreign language
268	rayyan-68368809	Short term beneficial effects of low level laser therapy for patients with rheumatoid arthritis	2006	Aust. J. Physiother.	0004-9514	52	3	224	Juhl, C.	10.1016/S0004-9514(06)70032-0	https://www.embase.com/search/results?subaction=viewrecord&id=L44355512&from=export U2 - L44355512	Excluded	trial	Excluded	trial
269	rayyan-68368810	Osteoarthritis of the knee	2006	Geriatr. Aging	1488-8408	9	8	526-534	Gross, K.D. and Hunter, D.J.		https://www.embase.com/search/results?subaction=viewrecord&id=L46070311&from=export U2 - L46070311	Excluded	review	Excluded	review
270	rayyan-68368811	Rehabilitative intervention after total knee replacement	2006	Chin. J. Clin. Rehab.	1671-5926	10	28	190-192	Li, X.-P. and Cheng, K. and Yu, J.-L.		https://www.embase.com/search/results?subaction=viewrecord&id=L44240996&from=export U2 - L44240996	Excluded	review	Excluded	review
271	rayyan-68368812	Pyrolytic carbon MCP arthroplasty: A report of seven prostheses implanted in two patients	2006	J. Orthop. Traumatol.	1590-9921	7	1	2015-12-01	Kujala, S. and Bongiorno, V. and Leppilahti, J. and Kaarela, O. and RyhÃ¤nen, J.	10.1007/s10195-006-0114-0	https://www.embase.com/search/results?subaction=viewrecord&id=L43574345&from=export U2 - L43574345	Excluded	wrong population	Excluded	wrong population
272	rayyan-68368814	Shark cartilage: An evidence-based systematic review for the natural standard research collaboration	2005	J. Cancer Integr. Med.	1544-6301	3	3	99-111	Ulbricht, C. and Basch, E. and Barrette, E.-P. and Bent, S. and Boon, H. and Hammerness, P.G. and Smith, M. and Sollars, D. and Szapary, P. and Basch, S.H. and Tsourounis, C. and Hackman, D.		https://www.embase.com/search/results?subaction=viewrecord&id=L43329867&from=export U2 - L43329867	Excluded	systematic review	Excluded	systematic review
273	rayyan-68368815	Attempt of evaluation of infliximab therapy effects on the motor function of rheumatoid arthritis patients. Preliminary studies	2005	Rehabilitacja Medyczna	1427-9622	9	4	2025-09-03	Jaworek, J. and Jasiak-Tyrkalska, B. and Matejak, M. and Jaworek, A.		https://www.embase.com/search/results?subaction=viewrecord&id=L44784632&from=export U2 - L44784632	Included		Included
274	rayyan-68368816	Erratum: Decreased muscle strength and mobility of the neck in patients with rheumatoid arthritis and atlantoaxial disorders (Archives of Physical Medicine and Rehabilitation (2005) 85 (1603-1608))	2005	Arch. Phys. Med. Rehabil.	0003-9993	86	11	2228	HÃ¤kkinen, A. and Neva, M.H. and Kauppi, M.	10.1016/j.apmr.2005.09.012	https://www.embase.com/search/results?subaction=viewrecord&id=L41566230&from=export U2 - L41566230	Excluded	wrong publication type	Excluded	wrong publication type
275	rayyan-68368817	Assessment of curative effect of aerobic exercise with quality of life questionnaire for patients with rheumatoid arthritis	2005	Chin. J. Clin. Rehab.	1671-5926	9	35	150-151	Yang, D.-J. and Xu, F.-Y. and Gan, J.-H.		https://www.embase.com/search/results?subaction=viewrecord&id=L43154145&from=export U2 - L43154145	Excluded	trial	Excluded	trial
276	rayyan-68368818	Automatic measurement of muscular strenth and edurance results of kinesitherapy	2005	SamoÄinnÃ½ silomÄ›r pro hodnocenÃ­ ÃºÄinkÅ¯ kineziterapie	1211-2658	12	2	72-75	Dyszkiewicz, A. and Imielski, K.		https://www.embase.com/search/results?subaction=viewrecord&id=L40917000&from=export U2 - L40917000	Excluded	review	Excluded	review
277	rayyan-68368819	Reconstruction of the wrist in patients with rheumatoid arthritis	2005	Rekonstrukce zÃ¡pÄ›stÃ­ u pacientÅ¯ s revmatoidnÃ­ artritidou	1210-7905	13	2	67-72	Veigl, D. and Pech, J. and Popelka, S. and VavÅ™Ã­k, P.		https://www.embase.com/search/results?subaction=viewrecord&id=L40867435&from=export U2 - L40867435	Excluded	wrong outcome	Excluded	wrong outcome
278	rayyan-68368820	Rheumatoid arthritis complicated by peripheral neuropathy: An analysis of lesion characteristics in 5 cases	2005	Chin. J. Clin. Rehab.	1671-5926	9	19	216-218	Zeng, X.-J. and Shen, M. and Tang, F.-L.		https://www.embase.com/search/results?subaction=viewrecord&id=L41575865&from=export U2 - L41575865	Excluded	case report	Excluded	case report
279	rayyan-68368821	Exercise programs for your arthritis patients: A quick guide	2005	Consultant	0010-7069	45	3	341-349	Whyte, J.J. and Marting, R.N.		https://www.embase.com/search/results?subaction=viewrecord&id=L40769575&from=export U2 - L40769575	Excluded	guidelines	Excluded	guidelines
280	rayyan-68368822	Yunke for improving the swelling and pain of joint in patients with rheumatoid arthritis	2005	Chin. J. Clin. Rehab.	1671-5926	9	11	28-30	Zhao, H.-J. and Zuo, X.-X. and You, Y.-H. and Luo, H. and Wang, Y.-P.		https://www.embase.com/search/results?subaction=viewrecord&id=L40846514&from=export U2 - L40846514	Excluded	trial	Excluded	trial
281	rayyan-68368823	Ameliorative effects of 99Tc-methylene diphosphonate on the articular gall symptoms in patients with rheumatoid arthritis	2005	Chin. J. Clin. Rehab.	1671-5926	9	11	200-201	Zuo, C. and Yang, N.-P. and Chen, Y.-T.		https://www.embase.com/search/results?subaction=viewrecord&id=L40846585&from=export U2 - L40846585	Excluded	trial	Excluded	trial
282	rayyan-68368824	A comparative study of the effects of a single application of cold air and liquid nitrogen in female patients with rheumatoid arthritis	2005	Badania porÃ³wnawcze dziaÅ‚ania pojedynczego zabiegu nadmuchu zimnym powietrzem i parami ciekÅ‚ego azotu u pacjentek z reumatoidalnym zapaleniem stawÃ³w	1642-0136	5	3	323-328	StraburzyÅ„ska-Lupa, A. and Czubaszewski, Å. and Romanowski, W. and Åšwietlik, Z.		https://www.embase.com/search/results?subaction=viewrecord&id=L350218598&from=export U2 - L350218598	Excluded	foreign language	Excluded	foreign language
283	rayyan-68368825	Relationship of the proper placement of tibial prosthesis with the restoration of knee function after knee arthroplasty	2005	Chin. J. Clin. Rehab.	1671-5926	9	2	220-222	Guo, K.-J. and Cheng, Z.-M. and Li, L. and Zhou, B. and Guo, H.-J. and Wang, L.-W.		https://www.embase.com/search/results?subaction=viewrecord&id=L40839218&from=export U2 - L40839218	Excluded	wrong population	Excluded	wrong population
284	rayyan-68368826	Application of ionopressotherapy with therapeutic peat in management of the hand in patients with rheumatoid arthritis	2004	Zastosowanie jonopresoterapii stawÃ³w raÌ§k z uÅ¼yciem borowiny w leczeniu chorych na reumatoidalne zapalenie stawÃ³w	0034-6233	42	4	545-550	Dyszkiewicz, A. and Kucharz, E.J.		https://www.embase.com/search/results?subaction=viewrecord&id=L40127800&from=export U2 - L40127800	Excluded	trial	Excluded	trial
285	rayyan-68368827	Hand splints in rehabilitation	2004	Crit. Rev. Phys. Rehabil. Med.	0896-2960	16	4	233-256	Paternostro-Sluga, T. and Stieger, M.	10.1615/CritRevPhysRehabilMed.v16.i4.10	https://www.embase.com/search/results?subaction=viewrecord&id=L40775484&from=export U2 - L40775484	Excluded	review	Excluded	review
286	rayyan-68368828	Active patient involvement in the establishment of physical therapy goals: Effects on treatment outcome and quality of care	2004	Adv. Physiother.	1403-8196	6	2	50-69	Arnetz, J.E. and Almin, I. and BergstrÃ¶m, K. and FranzÃ©n, Y. and Nilsson, H.	10.1080/14038190310017147	https://www.embase.com/search/results?subaction=viewrecord&id=L39069731&from=export U2 - L39069731	Excluded	trial	Excluded	trial
287	rayyan-68368830	Nonprosthetic management of elbow arthritis	2004	Curr. Opin. Orthop.	1041-9918	15	4	295-299	Sobol, G.V. and Wiater, J.M.	10.1097/00001433-200408000-00018	https://www.embase.com/search/results?subaction=viewrecord&id=L38916518&from=export U2 - L38916518	Excluded	review	Excluded	review
288	rayyan-68368831	Growth and exercise in health and disease - What every paediatrician needs to know	2004	Paediatr. Respir. Rev.	1526-0542	5		S3-S10	Eliakim, A.	10.1016/S1526-0542(04)90001-2	https://www.embase.com/search/results?subaction=viewrecord&id=L38878163&from=export U2 - L38878163	Excluded	review	Excluded	review
289	rayyan-68368832	Comparison of functional exercise capacity and physical fitness in rheumatoid arthritis and osteoarthritis	2004	Fiz. Rehab.	1300-8757	15	1	34-41	KÃ¶se, N. and Arikan, H. and Ã‡algÃ¼neri, M.		https://www.embase.com/search/results?subaction=viewrecord&id=L39265758&from=export U2 - L39265758	Excluded	case-control	Excluded	case-control
290	rayyan-68368833	Osteomuscular and rheumatic pain	2004	Dolor osteomuscular y reumatolÃ³gico	1134-8046	11	2	94-102	RodrÃ­guez-HernÃ¡ndez, J.L.		https://www.embase.com/search/results?subaction=viewrecord&id=L38639431&from=export U2 - L38639431	Excluded	foreign language	Excluded	foreign language
291	rayyan-68368835	Nonsteroidal anti-inflammatory drugs and sports injuries: Helpful or harmful?	2004	Athl. Ther. Today	1078-7895	9	4	48-49	Mautner, K.R.	10.1123/att.9.4.48	https://www.embase.com/search/results?subaction=viewrecord&id=L38938176&from=export U2 - L38938176	Excluded	review	Excluded	review
292	rayyan-68368836	The Hong Kong Chinese version of the Jebsen Hand Function Test: Inter-rater and test-retest reliabilities	2004	Hong Kong J. Occup. Ther.	1569-1861	14	1	2020-12-01	Li-Tsang, C.W.P. and Chan, S.C.C. and Chan, S.Y.Y. and Soo, A.K.W.		https://www.embase.com/search/results?subaction=viewrecord&id=L40220550&from=export U2 - L40220550	Excluded	validation study	Excluded	validation study
293	rayyan-68368837	Effects and results of rehabiliation on functional status and quality of life in patients with total knee aloartroplastics	2003	UÄinak rehabilitacije na funkcionalni status i kvalitetu Å¾ivota u bolesnika s koljenskom aloartroplastikom	0025-7729	39	3	187-190	LegoviÄ‡, A.		https://www.embase.com/search/results?subaction=viewrecord&id=L37526856&from=export U2 - L37526856	Excluded	wrong population	Excluded	wrong population
294	rayyan-68368838	The role of physical therapy in management of patients with osteoarthritis and rheumatoid arthritis	2003	Bull. Rheum. Dis.	["0007-5248", "0007-5248"]	52	4		Greene, B. and Lim, S.S.		https://www.embase.com/search/results?subaction=viewrecord&id=L43104146&from=export U2 - L43104146	Excluded	review	Excluded	review
295	rayyan-68368839	Comparison of the SauvÃ©-Kapandji procedure and the Darrach procedure for the treatment of rheumatoid wrists	2003	Mod. Rheumatol.	1439-7595	13	3	239-242	Nakagawa, N. and Abe, S. and Kimura, H. and Imura, S. and Nishibayashi, Y. and Yoshiya, S.	10.1007/s10165-003-0229-6	https://www.embase.com/search/results?subaction=viewrecord&id=L37258792&from=export U2 - L37258792	Excluded	transversal study	Excluded	transversal study
296	rayyan-68368842	Comparison of low dose methotrexate and combination therapy with methotrexate and sulphasalazine in the treatment of early rheumatoid arthritis	2003	J. Rheumatol. Med. Rehabil.	1300-0691	14	3	142-149	TaÅŸÃ§ioÇ§lu, F. and Ã–ner, C. and ArmaÇ§an, O.		https://www.embase.com/search/results?subaction=viewrecord&id=L43014183&from=export U2 - L43014183	Excluded	trial	Excluded	trial
297	rayyan-68368843	Ramadan fasting and rheumatoid arthritis	2003	Bahrain Med. Bull.	1012-8298	25	2	68-70	Al-Dubeikil, K.Y. and Abdul-Lateef, W.K.		https://www.embase.com/search/results?subaction=viewrecord&id=L36682234&from=export U2 - L36682234	Excluded	transversal study	Excluded	transversal study
298	rayyan-68368845	Rehabilitation instruction for 34 patients after senile total knee replacement	2003	Chin. J. Clin. Rehab.	1671-5926	7	6	1027	Miao, W.		https://www.embase.com/search/results?subaction=viewrecord&id=L38635577&from=export U2 - L38635577	Excluded	wrong population	Excluded	wrong population
299	rayyan-68368846	The effect of dynamic exercise in patients with rheumatoid arthritis	2003	Effekten af dynamisk trÃ¦ning til reumatoid artrit-patienter	0041-5782	165	2	105-107	MÃ¸lsted, S. and Hartmann, S.		https://www.embase.com/search/results?subaction=viewrecord&id=L36119063&from=export U2 - L36119063	Excluded	foreign language	Excluded	foreign language
300	rayyan-68368847	Updates: Sharing the Latest Evidence	2003	Phys. Ther.	0031-9023	83	12	1070-1071	Mueller, M.J.	10.1093/ptj/83.12.1070	https://www.embase.com/search/results?subaction=viewrecord&id=L37467542&from=export U2 - L37467542	Excluded	review	Excluded	review
301	rayyan-68368849	A randomized controlled clinical trial of actarit in the treatment of rheumatoid arthritis	2002	Chin. Pharm. J. (China)	1001-2494	37	12	951-953	Gao, S.-M. and Xu, J.-H. and Ding, C.-H. and Xu, S.-Y.		https://www.embase.com/search/results?subaction=viewrecord&id=L36176381&from=export U2 - L36176381	Excluded	trial	Excluded	trial
302	rayyan-68368850	Relationship between aims and respiratory muscle strength endurance in patients with rheumatoid arthritis	2002	J. Rheumatol. Med. Rehabil.	1300-0691	13	3	142-145	Ã‡men, Ã–.B. and Sarikaya, S. and Kanik, A.		https://www.embase.com/search/results?subaction=viewrecord&id=L43014218&from=export U2 - L43014218	Excluded	case-control	Excluded	case-control
303	rayyan-68368851	Comparative study of azathioprine and cyclosporin in rheumatoid arthritis - A sixteen weeks follow-up study	2002	Med. J. Indonesia	["2252-8083", "0853-1773"]	11	3	153-157	Aggarwal, R. and Singh, H. and Gupta, M.S. and Hans, J.S. and Kaur, K.	10.13181/mji.v11i3.66	https://www.embase.com/search/results?subaction=viewrecord&id=L614019890&from=export U2 - L614019890	Excluded	trial	Excluded	trial
304	rayyan-68368853	Functional assessment tools for paediatric clients with juvenile chronic arthritis: An update and review for occupational therapists	2002	Scand. J. Occup. Ther.	1103-8128	9	1	23-34	Brown, G.T. and Wallen, M.	10.1080/110381202753505836	https://www.embase.com/search/results?subaction=viewrecord&id=L34662039&from=export U2 - L34662039	Excluded	wrong population	Excluded	wrong population
305	rayyan-68368856	(iii) The rheumatoid thumb	2001	Curr. Orthop.	0268-0890	15	5	338-345	Milroy, C.J. and Belcher, H.J.C.R.	10.1054/cuor.2001.0215	https://www.embase.com/search/results?subaction=viewrecord&id=L34563740&from=export U2 - L34563740	Excluded	review	Excluded	review
306	rayyan-68368858	Splints and Orthosis for treating rheumatoid arthritis	2001	Cochrane Database Syst. Rev.	1465-1858	2010	7		Egan, M. and Brosseau, L. and Farmer, M. and Ouimet, M.-A. and Rees, S. and Tugwell, P. and Wells, G.A.	10.1002/14651858.CD004018	https://www.embase.com/search/results?subaction=viewrecord&id=L636925144&from=export U2 - L636925144	Excluded	wrong outcome	Excluded	wrong outcome
307	rayyan-68368859	Inclusion body myositis unresponsive to etanercept [2]	2001	J. Clin. Rheumatol.	1076-1608	7	4	279-280	Singh, R. and Cuchacovich, R. and Huang, W. and Espinoza, L.R.	10.1097/00124743-200108000-00024	https://www.embase.com/search/results?subaction=viewrecord&id=L32772094&from=export U2 - L32772094	Excluded	wrong publication type	Excluded	wrong publication type
308	rayyan-68368861	Gait in later life	2001	Orthop. Phys. Ther. Clin. North Am.	1059-1516	10	1	131-149	Bottomley, J.M.		https://www.embase.com/search/results?subaction=viewrecord&id=L32201765&from=export U2 - L32201765	Excluded	review	Excluded	review
309	rayyan-68368862	Robin Goodfellow	2000	Rheumatology (UK)	1462-0324	39	11	1306		10.1093/rheumatology/39.11.1306	https://www.embase.com/search/results?subaction=viewrecord&id=L30943009&from=export U2 - L30943009	Excluded	wrong publication type	Excluded	wrong publication type
310	rayyan-68368863	A new generic of sulindac - Sudaclin - In the treatment of rheumatic diseases	2000	Sudaclin - Nowy preparat Sulindaku - W leczeniu chorÃ³b reumatycznych	0034-6233	38	4	456-463	Zimmermann-GÃ³rska, I. and Puszczewicz, M. and Kolczewska, A.		https://www.embase.com/search/results?subaction=viewrecord&id=L32120916&from=export U2 - L32120916	Excluded	trial	Excluded	trial
311	rayyan-68368864	Observations on longterm results of methotrexate in rheumatoid arthritis patients in Kashmir	2000	JK Pract.	0971-8834	7	3	177-182	Buhroo, A.M. and Khan, N.A.		https://www.embase.com/search/results?subaction=viewrecord&id=L30639161&from=export U2 - L30639161	Excluded	trial	Excluded	trial
312	rayyan-68368865	Rheumatoid arthritis: Cardiovascular training	2000	Artrite reumatoide: Treinamento cardiovascular	0482-5004	40	2	77-80	Carvalho, M.R.P. and Salles, C.A.F. and Tebexreni, A.S. and Neto, T.L.B. and Confessor, Y.Q. and Natour, J.		https://www.embase.com/search/results?subaction=viewrecord&id=L30322099&from=export U2 - L30322099	Excluded	review	Excluded	review
313	rayyan-68368867	The treatment of arthritis with a lipid extract of Perna canaliculus: A randomized trial	1998	Complement. Ther. Med.	0965-2299	6	3	122-126	Gibson, S.L.M. and Gibson, R.G.		https://www.embase.com/search/results?subaction=viewrecord&id=L28457024&from=export U2 - L28457024	Excluded	trial	Excluded	trial
314	rayyan-68368868	Acquired flatfoot in adults due to posterior tibial tendon dysfunction: Clinical, morphometric, and magnetic resonance image evaluations	1998	Pe plano adquirido do adulto por disfuncao do tendao do tibial posterior: Avaliacao clinica, imagenologica e morfometrica	0102-3616	33	7	563-576	Dos Santos Barroco, R. and Lemos, M. and De Souza Nery, C.A.		https://www.embase.com/search/results?subaction=viewrecord&id=L28407210&from=export U2 - L28407210	Excluded	foreign language	Excluded	foreign language
315	rayyan-68368869	Our experience with Wobenzyme in the treatment of patients with rheumatoid and psoriatic arthritis	1998	Nase skusenosti s Wobenzymom v liecbe chorych s reumatoidnou a psoriatickou artritidou	0032-6739	78	7	366-368	Szilasiova, Z. and Macejova, Z. and Jautova, J. and Pundova, L. and Ciderova, A.		https://www.embase.com/search/results?subaction=viewrecord&id=L28372752&from=export U2 - L28372752	Excluded	trial	Excluded	trial
316	rayyan-68368870	Functional state and disease activity in patients with early rheumatoid arthritis and their treatment	1998	Funkcny stav a aktivita ochorenia chorych so vcasnou reumatoidnou artritidou a ich liecba	1210-7905	6	2	52-56	Szilasiova, A. and Macejova, Z. and Kovarova, M. and Nagyova, I. and Trejbal, D. and Beresova, A. and Kohler, K. and Zborovjanova, M. and Gombosova, K. and Schloserova, A.		https://www.embase.com/search/results?subaction=viewrecord&id=L28302864&from=export U2 - L28302864	Excluded	foreign language	Excluded	foreign language
317	rayyan-68368872	Pulmonary function in rheumatoid arthritis	1998	Funcion pulmonar en la artritis reumatoide	0304-4815	25	2	46-50	Carro, A. and DÃ­az, J.R. and Vila, V. and GonzÃ¡lez, L. and Guerola, E.		https://www.embase.com/search/results?subaction=viewrecord&id=L28138974&from=export U2 - L28138974	Excluded	case-control	Excluded	case-control
318	rayyan-68368874	Total knee arthroplasty on the disease activity of rheumatoid arthritis	1998	Jpn. J. Rheumatol.	0169-1163	8	2	157-165	Ryu, J. and Aibe, K. and Sakamoto, A. and Simizu, I.	10.3109/bf03041339	https://www.embase.com/search/results?subaction=viewrecord&id=L28352625&from=export U2 - L28352625	Excluded	wrong outcome	Excluded	wrong outcome
319	rayyan-68368875	One-year clinical results with actarit - A preliminary report	1998	Jpn. J. Rheumatol.	0169-1163	8	3	323-332	Takahashi, H. and Uchida, S. and Kuga, Y. and Koda, M. and Suzuki, N. and Yoshino, S.	10.3109/bf03041254	https://www.embase.com/search/results?subaction=viewrecord&id=L28459481&from=export U2 - L28459481	Excluded	wrong outcome	Excluded	wrong outcome
320	rayyan-68368877	The early results of sulfasalazine and low doe corticosteroid treatment in patients with rheumatoid arthritis	1997	Romatoid artritli hastalarda sulfasalazin vedusuk doz kortikosteroid tedavisinin erkden donem sonuclari	1300-0691	8	1	2025-10-07	Dursun, E. and Hamamci, N. and Kilic, Z. and Yalcin, S.		https://www.embase.com/search/results?subaction=viewrecord&id=L28052920&from=export U2 - L28052920	Excluded	trial	Excluded	trial
321	rayyan-68368878	The hand	1997	ORTHOP. PHYS. THER. CLIN. NORTH AM.	1059-1516	6	3	283-304	DeMolli Shirley, K. and Lowenstein, K.L.		https://www.embase.com/search/results?subaction=viewrecord&id=L27415807&from=export U2 - L27415807	Excluded	review	Excluded	review
322	rayyan-68368879	Recombinant human erythropoietin therapy for anemia in rheumatoid arthritis	1996	JPN. J. RHEUMATOL.	0169-1163	6	4	333-344	Kashiwazaki, S. and Mizushima, Y. and Nobunaga, M. and Kondo, H. and Hirashima, K.		https://www.embase.com/search/results?subaction=viewrecord&id=L27010586&from=export U2 - L27010586	Excluded	trial	Excluded	trial
323	rayyan-68368880	A new writing custom grip for arthritic patients	1996	Una nuova ortesi per la scrittura per pazienti affetti da artrite reumatoide	0014-2573	32	2	111-116	Benaglia, P.G. and Piralla, F. and Sartorio, F.		https://www.embase.com/search/results?subaction=viewrecord&id=L26352799&from=export U2 - L26352799	Excluded	case report	Excluded	case report
324	rayyan-68368881	Effects of a water exercise program for individuals with rheumatoid arthritis	1996	SPORTS MED. TRAIN. REHABIL.	1057-8315	7	1	31-38	Rintala, P. and Kettunen, H. and McCubbin, J.A.	10.1080/15438629609512068	https://www.embase.com/search/results?subaction=viewrecord&id=L26326424&from=export U2 - L26326424	Excluded	trial	Excluded	trial
325	rayyan-68368882	Pathokinesiology of wrist deformity in juvenile chronic arthritis: State of the art	1996	PHYSIOTHER. THEORY PRACT.	0959-3985	12	1	15-25	Nieuwenhuis, M.K. and Van Der Net, J. and Keessen, W. and Kuis, W. and Helders, P.J.M.	10.3109/09593989609036414	https://www.embase.com/search/results?subaction=viewrecord&id=L26134874&from=export U2 - L26134874	Excluded	wrong population	Excluded	wrong population
326	rayyan-68368883	A new trapezo-metacarpal prosthesis. A 60 cases report	1996	UN NOUVEL IMPLANT TRAPEZO-METACARPIEN. RESULTATS PRELIMINAIRES A PROPOS DE 60 CAS	0249-7581	48	3	91-94	Lebrun, C. and Sartorius, C. and Lafosse, L. and Moutet, F. and Carpentier, E.		https://www.embase.com/search/results?subaction=viewrecord&id=L26130912&from=export U2 - L26130912	Excluded	wrong outcome	Excluded	wrong outcome
327	rayyan-68368885	10-Year-results of MP joint arthroplasty using Swanson SilastikÂ® spacers	1996	Zehnjahresergebnisse des Fingergrundgelenkersatzes mit dem SilastikÂ®-Interponat nach Swanson	0341-051X	21	6	305-310	Schmidt, K. and Miehlke, R.K. and Witt, K.	10.1055/s-2008-1043736	https://www.embase.com/search/results?subaction=viewrecord&id=L27057635&from=export U2 - L27057635	Excluded	wrong outcome	Excluded	wrong outcome
328	rayyan-68368887	A clinical study on rheumatoid arthritis treated by CuÂ·Zn-SOD	1995	BULL. HUNAN MED. UNIV.	1000-5625	20	3	275-277	Zuo, X. and Duan, L. and Cao, Z. and Wen, B. and Yuan, X.		https://www.embase.com/search/results?subaction=viewrecord&id=L25317061&from=export U2 - L25317061	Excluded	trial	Excluded	trial
329	rayyan-68368888	Low-dose methotrexate application for the treatment of rheumatoid arthritis	1995	ROMATOID ARTRIT TEDAVISINDE DUSUK DOZ METOTREKSAT UYGULAMASI		19	1	299-307	Aydin, M. and Altay, Z. and Cerrahoglu, L. and Senel, K.		https://www.embase.com/search/results?subaction=viewrecord&id=L25188891&from=export U2 - L25188891	Excluded	trial	Excluded	trial
330	rayyan-68368889	Results of rehabilitation following surgical hand reconstruction in rheumatoid arthritis	1995	ROMATOID ARTRITTE EL CERRAHISI SONRASI REHABILITASYON SONUCLARI		19	2	62-68	Kucukdeveci, A. and Yavuzer, G. and Kutlay, S. and Sezer, A. and Ergonen, T. and Demirtas, M. and Ucar, H. and Adiyaman, S. and Arsil, T.		https://www.embase.com/search/results?subaction=viewrecord&id=L25182287&from=export U2 - L25182287	Excluded	foreign language	Excluded	foreign language
331	rayyan-68368890	Effect of the octylphthalide bathing on rheumatoid arthritis	1995	J. JPN. ASSOC. PHYS. MED. BALNEOL. CLIMATOL.	0029-0343	58	3	174-179	Furuta, E. and Yoshioka, K. and Sato, H. and Yorozu, H. and Ichibangase, Y. and Tawara, T. and Yasuda, M. and Nobunaga, M.		https://www.embase.com/search/results?subaction=viewrecord&id=L25177976&from=export U2 - L25177976	Excluded	trial	Excluded	trial
332	rayyan-68368891	The efficacy and tolerability of low dose cyclosporin A in rheumatoid arthritis patients (Preliminary report)	1995	ROMATOID ARTRITLI HASTALARDA DUSUK DOZ SIKLOSPORIN-A'NIN ETKINLIK VE TOLERABILITESI (ON - CALISMA)	1300-0691	6	1	25-28	Sivri, A. and Hascelik, Z. and Basgoze, O.		https://www.embase.com/search/results?subaction=viewrecord&id=L25189999&from=export U2 - L25189999	Excluded	trial	Excluded	trial
333	rayyan-68368893	Intravenous regional administration of corticosteroids in treatment of rheumatoid arthritis hand	1994	REUMATOLOGIA	0034-6233	32	3	238-243	Samborski, W. and Kolczewska, A. and Lacki, J. and Jakubowski, S.		https://www.embase.com/search/results?subaction=viewrecord&id=L24332181&from=export U2 - L24332181	Excluded	trial	Excluded	trial
334	rayyan-68368894	Chiromorphoergometry: A method for the evaluation and monitoring of functional impairment in rheumatoid hand	1994	REV. ESP. REUMATOL.	0304-4815	21	7	263-268	Salaffi, F. and Carlino, G. and De Angelis, R. and Peroni, M. and Cervini, C.		https://www.embase.com/search/results?subaction=viewrecord&id=L24289084&from=export U2 - L24289084	Excluded	validation study	Excluded	validation study
335	rayyan-68368895	Long term follow-up of fibromyalgia patients: Clinical symptoms, muscular function, laboratory tests - An eight year comparison study	1994	J. MUSCULOSKELET. PAIN	1058-2452	2	2	67-80	Bengtsson, A. and Backman, E. and Lindblom, B. and Skogh, T.		https://www.embase.com/search/results?subaction=viewrecord&id=L24278222&from=export U2 - L24278222	Excluded	wrong population	Excluded	wrong population
336	rayyan-68368897	Therapeutic lymphocytapheresis in rheumatoid arthritis - Comparison of leukocyte removal filter method and centrifugal method	1994	JPN. J. ARTIF. ORGANS	0300-0818	23	2	506-510	Kawanishi, T. and Tsuda, H.		https://www.embase.com/search/results?subaction=viewrecord&id=L24149006&from=export U2 - L24149006	Excluded	cell/molecular study	Excluded	cell/molecular study
337	rayyan-68368898	Psychosomatic study on patients with rheumatoid arthritis (report III) - Stress and stress-coping of the patients with RA	1994	JPN. J. PSYCHOSOM. MED.	0385-0307	34	2	129-135	Ashihara, M. and Sakai, Y. and Itoh, A. and Nishii, K.		https://www.embase.com/search/results?subaction=viewrecord&id=L24084807&from=export U2 - L24084807	Excluded	case-control	Excluded	case-control
338	rayyan-68368899	Comparison of concentric and eccentric training in persons with rheumatoid arthritis	1993	CAN. J. REHABIL.	0828-0827	7	1	39-40	Wessel, J.		https://www.embase.com/search/results?subaction=viewrecord&id=L23343427&from=export U2 - L23343427	Excluded	trial	Excluded	trial
339	rayyan-68368900	Chiromorphoergometry: A method to evaluate the functional impairment in rheumatoid hand	1993	LA CHIROMORFOERGOMETRIA: UN METODO DI VALUTAZIONE DELLA COMPROMISSIONE FUNZIONALE DELLA MANO REUMATOIDE	0048-7449	45	4	281-288	Salaffi, F. and De Angelis, R. and Peroni, M. and Cervini, C.		https://www.embase.com/search/results?subaction=viewrecord&id=L24093175&from=export U2 - L24093175	Included		Included
340	rayyan-68368901	'New' antirheumatic agents: Methotrexate and cyclosporin	1993	METHOTREXAT UND CYCLOSPORIN - 'NEUE' RHEUMAMITTEL	0170-3331	17		284-292	Weber, M.H.		https://www.embase.com/search/results?subaction=viewrecord&id=L24147323&from=export U2 - L24147323	Excluded	foreign language	Excluded	foreign language
341	rayyan-68368903	Cervical Myelopathy from Rheumatoid Pannus As Detected by Magnetic Resonance Imaging	1993	J. Neuroimaging	["1552-6569", "1051-2284"]	3	1	63-66	Adelman, H.M. and Flannery, M.T. and Wallach, P.M. and Shah, C.P.	10.1111/jon19933163	https://www.embase.com/search/results?subaction=viewrecord&id=L608208513&from=export U2 - L608208513	Excluded	case report	Excluded	case report
342	rayyan-68368907	Interaction between flurbiprofen and H2-antagonists in rheumatoid arthritis	1991	INFLAMMOPHARMACOLOGY	0925-4692	1	2	135-142	Kreeft, J.H. and Bellamy, N. and Freeman, D. and Campbell, J.		https://www.embase.com/search/results?subaction=viewrecord&id=L22074440&from=export U2 - L22074440	Excluded	trial	Excluded	trial
343	rayyan-68368910	Rheumatoid arthritis and driving. Controlled evaluation of a standard car	1991	POLYARTHRITIE RHUMATOIDE ET CONDUITE AUTOMOBILE. ESSAIS CONTROLES D'UN VEHICLE DE SERIE	0168-6054	34	3	239-244	Cappelaere, A. and Thevenon, A. and Delcambre, B.		https://www.embase.com/search/results?subaction=viewrecord&id=L21221359&from=export U2 - L21221359	Excluded	foreign language	Excluded	foreign language
344	rayyan-68368911	Isokinetic and isometric muscle strength and inhibition after elbow arthroplasty	1991	J. ORTHOP. RHEUMATOL.	0951-9580	4	2	83-95	Hurley, M.V. and O'Flanagan, S.J. and Newham, D.J.		https://www.embase.com/search/results?subaction=viewrecord&id=L21201867&from=export U2 - L21201867	Excluded	wrong population	Excluded	wrong population
345	rayyan-68368912	Exercise training and dexamethasone iontophoressis in rheumatoid arthritis: A case study	1991	PHYSIOTHER. CAN.	0300-0508	43	2	2014-11-01	Hasson, S.H. and Henderson, G.H. and Daniels, J.C. and Schieb, D.A.		https://www.embase.com/search/results?subaction=viewrecord&id=L21180172&from=export U2 - L21180172	Excluded	case report	Excluded	case report
346	rayyan-68368913	Resection interposition arthroplasty of the elbow in rheumatoid arthritis	1990	J. ORTHOP. RHEUMATOL.	0951-9580	3	2	95-106	Milbrink, J. and Wigren, A.		https://www.embase.com/search/results?subaction=viewrecord&id=L20373748&from=export U2 - L20373748	Excluded	wrong outcome	Excluded	wrong outcome
347	rayyan-68368914	Wrist actigraphic measurements in patients with rheumatoid arthritis. A novel method to assess drug efficacy	1990	DRUG INVEST.	0114-2402	2		15-21	Lavie, P. and Lorber, M. and Tzischinsky, O. and Epstein, R. and Sharf, Y.		https://www.embase.com/search/results?subaction=viewrecord&id=L20314550&from=export U2 - L20314550	Excluded	trial	Excluded	trial
348	rayyan-68368915	Long-term tenoxicam administration to patients with rheumatoid arthritis	1990	FYSIATR. REVMATOL. VESTN.	0072-0038	68	5	308-319	Pavelka Sr., K. and Pavelka Jr., K. and Peliskova, Z.		https://www.embase.com/search/results?subaction=viewrecord&id=L20303187&from=export U2 - L20303187	Excluded	trial	Excluded	trial
349	rayyan-68368916	Low-power laser therapy in rheumatoid arthritis	1989	LASERS MED. SCI.	0268-8921	4	3	193-196	Palmgren, N. and Jensen, G.F. and Kaae, K. and Windelin, M. and Colov, H.C.		https://www.embase.com/search/results?subaction=viewrecord&id=L19252198&from=export U2 - L19252198	Excluded	trial	Excluded	trial
350	rayyan-68368917	Effect of bathing in cold spring water on patients with rheumatoid arthritis: Comparative study with bathing in hot spring water	1989	J. JPN. ASSOC. PHYS. MED. BALNEOL. CLIMATOL.	0029-0343	52	4	171-180	Yoshida, F.		https://www.embase.com/search/results?subaction=viewrecord&id=L19237832&from=export U2 - L19237832	Excluded	trial	Excluded	trial
351	rayyan-68368921	Chronobiology and balneotherapy	1988	CHRONOBIOLOGIE UND BALNEOTHERAPIE	0032-7875	125	5	312-319	Gunther, R. and Herold, M.		https://www.embase.com/search/results?subaction=viewrecord&id=L19094076&from=export U2 - L19094076	Excluded	foreign language	Excluded	foreign language
352	rayyan-68368922	On the efficiency of phonophoresis (pulsed and continuous regime) in rheumatoid arthritis	1988	KURORTOL. FIZIOTER.	0368-7066	25	4	14-19	Dafinova, Y. and Tzvetkova, L. and Petrova, O. and Boncheva, I.		https://www.embase.com/search/results?subaction=viewrecord&id=L19195032&from=export U2 - L19195032	Excluded	trial	Excluded	trial
353	rayyan-68368923	Rheumatoid arthritis under rehabilitative treatment. Significance of some methods for evaluation of function	1988	RIABILITAZIONE	0557-9430	21	1	63-70	Marsigli, R. and Magni, E. and Ferri, S. and Brillante, C.		https://www.embase.com/search/results?subaction=viewrecord&id=L18109207&from=export U2 - L18109207	Excluded	foreign language	Excluded	foreign language
354	rayyan-68368924	Analgesic effect of low energy laser to finger joints in rheumatoid arthritis	1988	J. JPN. ASSOC. PHYS. MED. BALNEOL. CLIMATOL.	0029-0343	51	2	73-77	Ishihara, Y. and Amano, A. and Aoyama, I. and Takahashi, K. and Fujita, A. and Ohdoi, S. and Saitoh, K. and Azuma, T.		https://www.embase.com/search/results?subaction=viewrecord&id=L18070115&from=export U2 - L18070115	Excluded	foreign language	Excluded	foreign language
355	rayyan-68368925	Static wrist splint: Its effect on hand function in three women with rheumatoid arthritis	1988	ARTHRITIS CARE RES.	["1529--0131", "0004--3591"]	1	3	151-160	Backman, C.L. and Deitz, J.C.	10.1002/art.1790010305	https://www.embase.com/search/results?subaction=viewrecord&id=L19226075&from=export U2 - L19226075	Excluded	case report	Excluded	case report
356	rayyan-68368926	Pain management in rheumatoid arthritis: Cognitive behavior modification and transcutaneous neural stimulation	1988	ARTHRITIS CARE RES.	["1529--0131", "0004--3591"]	1	2	78-84	Bruce, J.R. and Riggin, C.S. and Parker, J.C. and Walker, S.E. and Meyer, A.A. and Wellman, F.E. and Kunce, J.		https://www.embase.com/search/results?subaction=viewrecord&id=L19230165&from=export U2 - L19230165	Excluded	wrong publication type	Excluded	wrong publication type
357	rayyan-68368927	Effect of peloid applications and combination of peloid and inductothermy on the main functions of the adaptive systems in rheumatoid arthritis	1987	WIRKUNG VON PELOIDAPPLIKATIONEN UND VON PELOID-INDUKTOTHERMIE-KOMBINATION AUF DIE HAUPTFUNKTIONEN DER ADAPTIVSYSTEME BEI RHEUMATOID ARTHRITIS	0003-9357	39	3	155-164	Bogoljubov, V.M. and Carfis, P.G. and Vasileva, G.S.		https://www.embase.com/search/results?subaction=viewrecord&id=L17129117&from=export U2 - L17129117	Excluded	foreign language	Excluded	foreign language
358	rayyan-68368928	Therapeutic evaluation of fenbufen in degenerative joint disease and rheumatoid arthritis	1986	CURR. THER. RES. CLIN. EXP.	0011-393X	39	5	647-655	Khaled, A.R. and Zissis, N.P.		https://www.embase.com/search/results?subaction=viewrecord&id=L17021824&from=export U2 - L17021824	Excluded	trial	Excluded	trial
359	rayyan-68368929	A comparison of three different physiotherapy treatments for rheumatoid arthritis of the hands	1986	PHYSIOTHER. PRACT.	0266-6154	2	4	155-160	Hawkes, J. and Care, G. and Dixon, J.S.	10.3109/09593988609037744	https://www.embase.com/search/results?subaction=viewrecord&id=L17217559&from=export U2 - L17217559	Excluded	trial	Excluded	trial
360	rayyan-68368930	Muscle activation patterns in gait of rheumatoid arthritic patients	1985	PHYSIOTHER. CAN.	0300-0508	37	4	220-228	Richards, C.L. and Wessel, J. and Malouin, F.		https://www.embase.com/search/results?subaction=viewrecord&id=L15235390&from=export U2 - L15235390	Excluded	case-control	Excluded	case-control
361	rayyan-68368931	Double-blind study of ketoprofen capsules and enteric-coated tablets in the maintenance treatment of patients with rheumatoid arthritis	1985	CURR. THER. RES. CLIN. EXP.	0011-393X	38	6	870-879	Willans, M.J. and Wehner, S.E. and Bourgouin, J. and Carter, M.		https://www.embase.com/search/results?subaction=viewrecord&id=L16149727&from=export U2 - L16149727	Excluded	trial	Excluded	trial
362	rayyan-68368932	Effects of short wave diathermy on rheumatoid arthritis	1985	J. JPN. ASSOC. PHYS. MED. BALNEOL. CLIMATOL.	0029-0343	48	4	161-166	Ishihara, Y. and Sahako, K. and Fujita, A.		https://www.embase.com/search/results?subaction=viewrecord&id=L15230084&from=export U2 - L15230084	Excluded	trial	Excluded	trial
363	rayyan-68368933	The reconstructive surgery for rheumatoid arthritis: A report of total elbow replacement	1985	IRYO JPN. J. NATL. MED. SERV.	0021-1699	39	8	682-688+655	Matsuba, T.		https://www.embase.com/search/results?subaction=viewrecord&id=L15010193&from=export U2 - L15010193	Excluded	wrong outcome	Excluded	wrong outcome
364	rayyan-68368934	A formative evaluation of a health education - water exercise program for class II and III adult rheumatoid arthritis patients	1985	PATIENT EDUC. COUNS.	0738-3991	7	1	33-42	Dial, C. and Windsor, R.A.	10.1016/0738-3991(85)90017-5	https://www.embase.com/search/results?subaction=viewrecord&id=L15124669&from=export U2 - L15124669	Excluded	trial	Excluded	trial
365	rayyan-68368935	Fenclofenac: A new nonsteroidal antiinflammatory drug with an immunomodulatory effect in the treatment of active rheumatoid arthritis	1985	CURR. THER. RES. CLIN. EXP.	0011-393X	37	1	58-69	Katona, G.		https://www.embase.com/search/results?subaction=viewrecord&id=L15172559&from=export U2 - L15172559	Excluded	trial	Excluded	trial
366	rayyan-68368936	Clinical pharmacology of a slow-release ketoprofen preparation: a double-blind, crossover comparison with plain ketoprofen in rheumatoid arthritis	1984	CURR. THER. RES. CLIN. EXP.	0011-393X	35	5	721-726	Marcolongo, R. and Giordano, N. and Fioravanti, A.		https://www.embase.com/search/results?subaction=viewrecord&id=L15128196&from=export U2 - L15128196	Excluded	trial	Excluded	trial
367	rayyan-68368937	Long-term experience with nabumetone in rheumatoid arthritis	1984	CURR. THER. RES. CLIN. EXP.	0011-393X	36	3	582-587	Katona, G. and Burgos-Vargas, R.		https://www.embase.com/search/results?subaction=viewrecord&id=L15136662&from=export U2 - L15136662	Excluded	trial	Excluded	trial
368	rayyan-68368938	Short-term treatment of rheumatoid arthritis with parenteral dexindoprofen. A multicentre double blind controlled study with indomethacin	1984	CURR. THER. RES. CLIN. EXP.	0011-393X	36	6	1210-1220	Kolarz, G. and Mayrhofer, F. and Singer, F.		https://www.embase.com/search/results?subaction=viewrecord&id=L15180774&from=export U2 - L15180774	Excluded	trial	Excluded	trial
369	rayyan-68368939	AuranofinÂ® in the treatment of rheumatoid arthritis. Results of an open multicenter study	1984	AURANOFINÂ® IN DER BEHANDLUNG DER CHRONISCHEN POLYARTHRITIS. ERGEBNISSE EINER OFFENEN MULTIZENTRISCHEN STUDIE	0043-5325	96		27-33	Siegmeth, W.		https://www.embase.com/search/results?subaction=viewrecord&id=L15198133&from=export U2 - L15198133	Excluded	trial	Excluded	trial
370	rayyan-68368940	Feprazone: Comparison between two different dosages	1984	CURR. THER. RES. CLIN. EXP.	0011-393X	36	2	253-260	Ligniere, G.C. and Maccagno, A.		https://www.embase.com/search/results?subaction=viewrecord&id=L14055156&from=export U2 - L14055156	Excluded	trial	Excluded	trial
371	rayyan-68368941	Isoxicam (MaxicamÂ®) A new non-steroidal anti-inflammatory drug with prolonged activity. A double-blind, cross-over, short-term comparison with piroxicam in rheumatoid arthritis	1984	CLIN. TRIALS J.	0009-9325	21	4	231-236	Di Munno, O. and Pontrandolfo, A. and Tartarelli, G.		https://www.embase.com/search/results?subaction=viewrecord&id=L14075612&from=export U2 - L14075612	Excluded	trial	Excluded	trial
372	rayyan-68368942	The modified sphygmomanometer: An instrument to objectively assess muscle strength	1984	PHYSIOTHER. CAN.	0300-0508	36	1	36-37	Giles, C.		https://www.embase.com/search/results?subaction=viewrecord&id=L14156485&from=export U2 - L14156485	Excluded	review	Excluded	review
373	rayyan-68368943	Single-blind parallel study comparing naproxen with sulindac and with diclofenac in rheumatoid arthritis	1983	CURR. THER. RES. CLIN. EXP.	0011-393X	34	4	701-707	Humberto Lizarazo, P. and Pena Cortes, M.		https://www.embase.com/search/results?subaction=viewrecord&id=L14213614&from=export U2 - L14213614	Excluded	trial	Excluded	trial
374	rayyan-68368944	The function of the hand in patients with rheumatoid arthritis in the course of the year	1983	DIE HANDFUNKTION BEI PATIENTEN MIT RHEUMATOID ARTHRITIS IM JAHRESVERLAUF	0003-9357	35	4	217-221	Hatscher, A. and Callies, R. and Dahne, B.		https://www.embase.com/search/results?subaction=viewrecord&id=L14229325&from=export U2 - L14229325	Excluded	trial	Excluded	trial
375	rayyan-68368946	Treatment of rheumatoid arthritis	1983	ZUR THERAPIE DER CHRONISCHEN POLYARTHRITIS. ALTERNATIVEN IN DER BEHANDLUNG VON CP-PATIENTEN MIT NICHT-STEROIDALEN ANTIPHLOGISTIKA	0040-5973	33	33	4269-4275	Siegmund, H. and Bach, G.L.		https://www.embase.com/search/results?subaction=viewrecord&id=L13038709&from=export U2 - L13038709	Excluded	trial	Excluded	trial
376	rayyan-68368947	An open study of flurbiprofen in active rheumatoid arthritis	1983	RHUMATOL. REV. INT. RHUMATOL.	0294-474X	13	2	103-107	Weinberger, A. and Pinkhas, J.		https://www.embase.com/search/results?subaction=viewrecord&id=L13134707&from=export U2 - L13134707	Excluded	trial	Excluded	trial
377	rayyan-68368948	Three-month trial of etodolac (UltradolÂ®) compared with aspirin and placebo in patients with rheumatoid arthritis	1983	CURR. THER. RES. CLIN. EXP.	0011-393X	33	1	89-99	Gordon, G.V. and Polsky, B.G.		https://www.embase.com/search/results?subaction=viewrecord&id=L13156415&from=export U2 - L13156415	Excluded	trial	Excluded	trial
378	rayyan-68368949	Diclofenac (VoltarenÂ®) and ketoprofen (OrudisÂ®), in rheumatoid arthritis: A randomized double-blind multicentre trial	1983	CURR. THER. RES. CLIN. EXP.	0011-393X	33	2	192-199	Bendix, T. and Schmidt, I. and Rasmussen, K.J.E. and Ibfelt, H.H.		https://www.embase.com/search/results?subaction=viewrecord&id=L13145236&from=export U2 - L13145236	Excluded	trial	Excluded	trial
379	rayyan-68368951	Rheumatoid arthritis treatment with propozal-ultraphonophoresis	1982	KURORTOL. FIZIOTER.	0368-7066	19	2	60-64	Gatev, S. and Manew, V. and Shishmanov, D.		https://www.embase.com/search/results?subaction=viewrecord&id=L13236883&from=export U2 - L13236883	Excluded	wrong outcome	Excluded	wrong outcome
380	rayyan-68368952	Double-blind comparison of meclofenamate sodium (MeclomenÂ®) with placebo in the treatment of rheumatoid arthritis	1982	CURR. THER. RES. CLIN. EXP.	0011-393X	32	2	288-294	Vreede, P.D. and Parrino, G.R.		https://www.embase.com/search/results?subaction=viewrecord&id=L12054563&from=export U2 - L12054563	Excluded	trial	Excluded	trial
381	rayyan-68368954	Swan-neck and other hand deformities in patients with rheumatoid arthritis	1982	PHYSIOTHER. CAN.	0300-0508	34	1	13-18	Haldeman, J. and Robinson, H.S.		https://www.embase.com/search/results?subaction=viewrecord&id=L12137456&from=export U2 - L12137456	Excluded	wrong outcome	Excluded	wrong outcome
382	rayyan-68368955	A double-blind clinical trial with D-penicillamine in patients with rheumatoid arthritis	1981	ACTA THER.	0378-0619	7	4	323-334	Nienhuis, R.L.F.		https://www.embase.com/search/results?subaction=viewrecord&id=L11019906&from=export U2 - L11019906	Excluded	trial	Excluded	trial
383	rayyan-68368956	Studies on the effectiveness and tolerance of piroxicam in the long-term treatment of rheumatoid arthritis - Multicenter trial - Piroxicam long-term research group on rheumatoid arthritis	1981	JPN. PHARMACOL. THER.	0386-3603	9	12	5143-5161	Irimajiri, S. and Kashiwazaki, S. and Sugawara, S.		https://www.embase.com/search/results?subaction=viewrecord&id=L12145982&from=export U2 - L12145982	Excluded	trial	Excluded	trial
384	rayyan-68368957	Rehabilitation of the hands of RA patients	1981	MAGY. REUMATOL.	0139-4495	22	3	163-172	Musur, M.		https://www.embase.com/search/results?subaction=viewrecord&id=L11063139&from=export U2 - L11063139	Excluded	foreign language	Excluded	foreign language
385	rayyan-68368958	Long-term treatment of rheumatoid arthritis with Felden, with special reference to hepatic function	1981	LANGZEITTHERAPIE DER CHRONISCHEN POLYARTHRITIS MIT FELDEN UNDER BESONDERER BERUCKSICHTIGUNG DER LEBERFUNKTION	0040-5973	31	17	2982-2987	Rau, R.		https://www.embase.com/search/results?subaction=viewrecord&id=L11092207&from=export U2 - L11092207	Excluded	trial	Excluded	trial
386	rayyan-68368959	A randomized, double-blind, within-patient trial of diclofenac sodium (VoltarenÂ®) and naproxen in the treatment of rheumatoid arthritis	1981	CURR. THER. RES. CLIN. EXP.	0011-393X	29	1	183-192	Keiding, G. and Sorensen, K.		https://www.embase.com/search/results?subaction=viewrecord&id=L11141845&from=export U2 - L11141845	Excluded	trial	Excluded	trial
387	rayyan-68368962	Cross-over comparison of piroxicam versus placebo, indomethacin & ibuprofen in patients with rheumatoid arthritis	1980	GEKREUZTE DOPPELBLINDSTUDIE ZUM VERGLEICH VON PIROXICAM MIT PLAZEBO, INDOMETACIN UND IBUPROFEN BEI PATIENTEN MIT CHRONISCHER POLYARTHRITIS (RHEUMATOIDER ARTHRITIS)	0341-051X	5		2025-12-09	Balogh, Z. and Papazoglou, S. and MacLeod, M. and Buchanan, W.W.		https://www.embase.com/search/results?subaction=viewrecord&id=L11174353&from=export U2 - L11174353	Excluded	trial	Excluded	trial
388	rayyan-68368964	Naudicelle in patients with rheumatoid arthritis	1980	RHUMATOL. REV. INT. RHUMATOL.	0294-474X	10	5	355-357	Brown, J. and Sim, A.K. and De Ceular, K.		https://www.embase.com/search/results?subaction=viewrecord&id=L11219238&from=export U2 - L11219238	Excluded	trial	Excluded	trial
389	rayyan-68368965	Long-term efficacy and safety of piroxicam in the treatment of rheumatoid arthritis	1980	CURR. THER. RES. CLIN. EXP.	0011-393X	27	6	852-859	Pisko, E.J. and Rahman, M.A. and Turner, R.A. and Agudelo, C.A.		https://www.embase.com/search/results?subaction=viewrecord&id=L10080217&from=export U2 - L10080217	Excluded	trial	Excluded	trial
390	rayyan-68368967	Clinical report for piroxicam in orthopedic field	1979	KOREAN J. PHARMACOL.	0377-9459	15	1	39-43	Sung Ho Youn, and Kwang Zin Rhee, and Sang No Ahn,		https://www.embase.com/search/results?subaction=viewrecord&id=L10126258&from=export U2 - L10126258	Excluded	trial	Excluded	trial
391	rayyan-68368968	Efficacy and tolerability of fentiazac in rheumatoid arthritis: Double-blind study versus indomethacin	1979	CURR. MED. RES. OPIN.	0300-7995	6	2	71-78	Katona, G. and Bondani, A.		https://www.embase.com/search/results?subaction=viewrecord&id=L10231055&from=export U2 - L10231055	Excluded	trial	Excluded	trial
392	rayyan-68368969	The effect of temperature on work and power output during hand grip assessment of rheumatoid patients and controls	1979	PROC. UNIV. OTAGO MED. SCH.	0301-6331	57	2	45-46	Laws, C.A. and Myers, D.B. and Palmer, D.G.		https://www.embase.com/search/results?subaction=viewrecord&id=L10246758&from=export U2 - L10246758	Excluded	review	Excluded	review
393	rayyan-68368970	Arthrodesis of the wrist in rheumatoid arthritis	1979	HOKKAIDO J. ORTHOP. TRAUM. SURG.	0018-3377	24	2	43-46	Terashima, Y. and Mikuni, Y. and Aoyagi, T.		https://www.embase.com/search/results?subaction=viewrecord&id=L12167724&from=export U2 - L12167724	Excluded	wrong outcome	Excluded	wrong outcome
394	rayyan-68368971	Bumadizone-calcium in the long-term treatment of progressive chronic polyarthritis	1978	BUMADIZON-CALCIUM IN DER LANGFRISTIGEN BEHANDLUNG DER PROGREDIENT CHRONISCHEN POLYARTHRITIS	0040-5973	28	27	5259-5264	Pavelka, K. and Vojtisek, O.		https://www.embase.com/search/results?subaction=viewrecord&id=L8397141&from=export U2 - L8397141	Excluded	trial	Excluded	trial
395	rayyan-68368972	Double blind study with a new anti-rheumatic drug sulindac in the treatment of rheumatoid arthritis. Comparison with acetylsalicylic acid	1978	EUR. J. RHEUMATOL. INFLAMM.	0140-1610	1	1	58-65	Caruso, I. and Fumagalli, M. and Tirrito, M.		https://www.embase.com/search/results?subaction=viewrecord&id=L10126618&from=export U2 - L10126618	Excluded	trial	Excluded	trial
396	rayyan-68368973	A weekly oral dose of levamisole in the treatment of rheumatoid arthritis associated with E-rosette lymphocyte reduction	1978	EUR. J. RHEUMATOL. INFLAMM.	0140-1610	1	2	155-164	Di Perri, T. and Auteri, A. and Pasini, F.L. and Mattioli, F.		https://www.embase.com/search/results?subaction=viewrecord&id=L10180772&from=export U2 - L10180772	Excluded	trial	Excluded	trial
397	rayyan-68368974	Azathioprine in the treatment of rheumatoid arthritis	1978	AZATIPRINA NO TRATAMENTO DA ARTRITE REUMATOIDE	0303-464X	6	4	189-194	Queiros, M.V.		https://www.embase.com/search/results?subaction=viewrecord&id=L10228229&from=export U2 - L10228229	Excluded	trial	Excluded	trial
398	rayyan-68368975	Clinical pharmacology and efficacy of benorylate in patients with rheumatoid arthritis	1978	AUST. NEW ZEALAND J. MED.	0004-8291	8	1	22-28	Champion, G.D. and Day, R.O. and Paull, P.D.		https://www.embase.com/search/results?subaction=viewrecord&id=L9063985&from=export U2 - L9063985	Excluded	trial	Excluded	trial
399	rayyan-68368976	Paralysis of radial nerve deep branch due to a synovial cyst in the elbow	1978	PARALISIS DE LA RAMA PROFUNDA DEL NERVIO RADIAL SECUNDARIA A UN QUISTE SINOVIAL DEL CODO	0304-4815	5	3	181-186	Velasco Dominguez, E. and Garcia Velasco, F. and Velasco Dominguez, R.		https://www.embase.com/search/results?subaction=viewrecord&id=L9065568&from=export U2 - L9065568	Excluded	case report	Excluded	case report
400	rayyan-68368978	Comparative of pirprofen with aspirin in rheumatoid arthritis: A multicenter study	1978	CLIN. THER.	0149-2918	2	1	69-76	Rowe, H.J.		https://www.embase.com/search/results?subaction=viewrecord&id=L9251071&from=export U2 - L9251071	Excluded	trial	Excluded	trial
401	rayyan-68368980	Proquazone in the treatment of rheumatoid arthritis	1978	CURR. THER. RES. CLIN. EXP.	0011-393X	23	1	27-32	Broll, H. and Eberl, R. and Tausch, G.		https://www.embase.com/search/results?subaction=viewrecord&id=L8300921&from=export U2 - L8300921	Excluded	trial	Excluded	trial
402	rayyan-68368981	Double blind trial and dose range study of tolmetin in rheumatoid arthritis	1977	DOPPELBLIND- UND DOSISBEREICHSSTUDIE MIT TOLECTIN BEI RHEUMATOIDER ARTHRITIS	0040-5973	27	12	2262-2268	Bachmann, F. and Stroescu, O. and Hartl, W.		https://www.embase.com/search/results?subaction=viewrecord&id=L8066744&from=export U2 - L8066744	Excluded	trial	Excluded	trial
403	rayyan-68368982	Arthrodesis and arthroplasty of the wrist in rheumatoid arthritis	1977	LES ARTHRODESES ET ARTHROPLASTIES DU POIGNET AU COURS DE LA POLYARTHRITE RHUMATOIDE	0249-7581	29	6	205-209	Lisfranc, R.		https://www.embase.com/search/results?subaction=viewrecord&id=L8201231&from=export U2 - L8201231	Excluded	foreign language	Excluded	foreign language
404	rayyan-68368983	Rheumatic hand: Rehabilitation and ordinary life	1977	MAIN RHUMATISMALE: READAPTATION ET VIE COURANTE	0249-7581	29	6	227-232	Simon, L.		https://www.embase.com/search/results?subaction=viewrecord&id=L8201235&from=export U2 - L8201235	Excluded	foreign language	Excluded	foreign language
405	rayyan-68368984	Comparison of benorylate tablets with ibuprofen in rheumatoid arthritis	1977	PHARMATHERAPEUTICA	0308-051X	1	9	621-624	Mavrikakis, M.E. and McLeod, M. and Hernandez, L.A.		https://www.embase.com/search/results?subaction=viewrecord&id=L8230476&from=export U2 - L8230476	Excluded	trial	Excluded	trial
406	rayyan-68368985	A comparative double blind trial of diftalone and phenylbutazone in rheumatoid arthritis	1977	PHARMATHERAPEUTICA	0308-051X	1	8	528-534	Nikolic, J.		https://www.embase.com/search/results?subaction=viewrecord&id=L8162847&from=export U2 - L8162847	Excluded	trial	Excluded	trial
407	rayyan-68368986	D penicillamine as an alternative to gold in the treatment of rheumatoid arthritis	1977	CURR. THER. RES. CLIN. EXP.	0011-393X	21	6	815-822	Kalliomaki, J.L.		https://www.embase.com/search/results?subaction=viewrecord&id=L8129069&from=export U2 - L8129069	Excluded	trial	Excluded	trial
408	rayyan-68368987	Comparison of diftalone (Aladione) and phenylbutazone in rheumatoid arthritis. A double blind trial	1977	CLIN. TRIALS J.	0009-9325	14	3	98-105	Vachtenheim, J.		https://www.embase.com/search/results?subaction=viewrecord&id=L8121852&from=export U2 - L8121852	Excluded	trial	Excluded	trial
409	rayyan-68368988	A controlled double blind study of ketoprofen versus aspirin in the treatment of rheumatoid arthritis	1977	CURR. THER. RES. CLIN. EXP.	0011-393X	21	5	689-696	O'Brien, W.M. and Sakofsky, H.Y. and Schmid, F.R.		https://www.embase.com/search/results?subaction=viewrecord&id=L8109058&from=export U2 - L8109058	Excluded	trial	Excluded	trial
410	rayyan-68368989	Levamisole in rheumatoid arthritis	1976	LANCET	0140-6736	1	7951	149	McGill, P.E.		https://www.embase.com/search/results?subaction=viewrecord&id=L7001964&from=export U2 - L7001964	Excluded	protocol study	Excluded	protocol study
411	rayyan-68368990	'Brufen' in the short term treatment of rheumatoid arthritis	1975	CURR. MED. RES. OPIN.	0300-7995	3	8	532-535	Vojtisek, O. and Pavelka, K. and Susta, A.		https://www.embase.com/search/results?subaction=viewrecord&id=L6195496&from=export U2 - L6195496	Excluded	trial	Excluded	trial
412	rayyan-68368991	Computer aided method for evaluation of effect of spa treatment in patients with arthritis	1975	ZUR METHODIK DER KURERFOLGSBEURTEILUNG MIT HILFE ELEKTRONISCHER RECHNER BEI ARTHRITISKRANKEN		22	6	448-450	Guenther, R. and Thumb, N. and Grabner, H. and Kolarz, G.		https://www.embase.com/search/results?subaction=viewrecord&id=L6205326&from=export U2 - L6205326	Excluded	foreign language	Excluded	foreign language
413	rayyan-68368992	A double blind, cooperative trial of tolmetin plus gold versus gold alone in treatment of rheumatoid arthritis	1975	TOLMETIN: A NEW NON STEROIDAL ANTI INFLAMMATORY AGENT. ICS NO. 372				122-132	Bernhard, G.C. and Poiley, J. and Tarpley, E.L.		https://www.embase.com/search/results?subaction=viewrecord&id=L6206409&from=export U2 - L6206409	Excluded	trial	Excluded	trial
414	rayyan-68368993	Rheographic investigations on digital arteropathy in rheumatoid arthritis, scleroderma and dermatomyositis	1974	RHEOGRAPHISCHE UNTERSUCHUNGEN ZUR ANGIOPATHIE DER DIGITALARTERIEN BEI PROGREDIENT CHRONISCHER POLYARTHRITIS, SKLERODERMIE UND DERMATOMYOSITIS	0340-1855	33	3	130-137	Klein, G. and Pavek, P.		https://www.embase.com/search/results?subaction=viewrecord&id=L5012227&from=export U2 - L5012227	Excluded	foreign language	Excluded	foreign language
415	rayyan-68368994	Experiences with the new antirheumatic agent niflumic acid	1974	UNSERE ERFAHRUNGEN MIT DEM NEUEN ANTIRHEUMATIKUM NIFLUMSAURE		10	1	56-63	Kankova, D. and Vojtisek, O. and Pavelka, K. and Handlova, D.		https://www.embase.com/search/results?subaction=viewrecord&id=L5062213&from=export U2 - L5062213	Excluded	trial	Excluded	trial
416	rayyan-68368995	B.C.G. in rheumatoid arthritis	1974	LANCET	0140-6736	2	7883	785-786	Rewald, E.		https://www.embase.com/search/results?subaction=viewrecord&id=L5111610&from=export U2 - L5111610	Excluded	trial	Excluded	trial
417	rayyan-68368998	Results of metacarpophalangeal arthroplasty using Swanson implants in cases of rheumatoid hands	1974	LES ARTHROPLASTIES DES METACARPO PHALANGIENNES AVEC IMPLANTS DE SWANSON DANS LA MAIN RHUMATISMALE	0003-3944	28	10	873-882	Allieu, Y. and Dimeglio, A. and Pech, J.		https://www.embase.com/search/results?subaction=viewrecord&id=L5196451&from=export U2 - L5196451	Excluded	foreign language	Excluded	foreign language
418	rayyan-68368999	Analysis of 200 arthroplasties with Swanson implants	1974	ANALYSE VON 200 MCP ARTHROPLASTIKEN	0046-6794	6	1	2015-07-01	Gschwend, N. and Zimmerman, J.		https://www.embase.com/search/results?subaction=viewrecord&id=L6011201&from=export U2 - L6011201	Excluded	wrong population	Excluded	wrong population
419	rayyan-68369000	Preliminary clinical evaluation of azapropazone in rheumatoid arthritis	1974	ACTA REUMATOL. PORT.	0303-464X	2	4	255-256	Grennan, D.M. and Lee, P. and Sturrock, R.D. and Buchanan, W.W.		https://www.embase.com/search/results?subaction=viewrecord&id=L6116856&from=export U2 - L6116856	Excluded	trial	Excluded	trial
420	rayyan-68369001	A comparison of intermediate-dose aspirin and placebo in rheumatoid arthritis	1974	Clin. Pharmacol. Ther.	["1532-6535", "0009-9236"]	15	3	310-315	Multz, C.V. and Bernhard, G.C. and Blechman, W.C. and Zane, S. and Restifo, R.A. and Varady, J.C.	10.1002/cpt1974153310	https://www.embase.com/search/results?subaction=viewrecord&id=L607621583&from=export U2 - L607621583	Excluded	trial	Excluded	trial
421	rayyan-68369002	Tools for hands - handle and grip	1974	REDSKAP FOR HANDER - HANDTAG OCH GREPP	0345-0988			14-22			https://www.embase.com/search/results?subaction=viewrecord&id=L4143053&from=export U2 - L4143053	Excluded	foreign language	Excluded	foreign language
422	rayyan-68369003	Handles and grip	1974	HANDTAG OCH GREPP		29	1	17-20	Benktzon, M.		https://www.embase.com/search/results?subaction=viewrecord&id=L4163851&from=export U2 - L4163851	Excluded	foreign language	Excluded	foreign language
423	rayyan-68369004	Skin temperature as indicator of joint inflammation	1974	BIOMED. SCI. INSTRUM.	0067-8856			105-110	Guadagni, D.N. and Kreith, F. and Smyth, C.J. and Bartholomew, B.A.		https://www.embase.com/search/results?subaction=viewrecord&id=L5059237&from=export U2 - L5059237	Excluded	wrong population	Excluded	wrong population
424	rayyan-68369005	An evaluation of therapeutic exercise on hand function in rheumatoid arthritis	1973	PHYSIOTHER. CAN.	0300-0508	25	2	71-76	McLaughlin, J.E. and Reynolds, W.J.		https://www.embase.com/search/results?subaction=viewrecord&id=L4007507&from=export U2 - L4007507	Excluded	trial	Excluded	trial
425	rayyan-68369006	Experience with bromebric acid (Cytembena) treatment of inflammatory rheumatic disease	1973	NASE DOSAVADNI ZKUSENOSTI S LECBOU CYTEMBENOU U ZANETLIVYCH REVMATICKYCH CHOROB. (PREDBEZNE SDELENI)		19	2	95-101	Handlova, D. and Vojtisek, O. and Kralova, M.		https://www.embase.com/search/results?subaction=viewrecord&id=L4092196&from=export U2 - L4092196	Excluded	wrong outcome	Excluded	wrong outcome
426	rayyan-68369007	Rheumatoid arthritis: 2. O.T. for hand surgery patients: (Dorsal wrist synovectomy)	1973	OCCUP.THER.		36	11	531-532	Peskett, E.		https://www.embase.com/search/results?subaction=viewrecord&id=L4111678&from=export U2 - L4111678	Excluded	review	Excluded	review
427	rayyan-68369008	A clinical trial of a new anti inflammatory/analgesic compound in rheumatoid arthritis: GP 45 840	1973	J.INT.MED.RES.	0300-0605	1	7	591-599	Ghazi, S.A. and Fowler, P.D.		https://www.embase.com/search/results?subaction=viewrecord&id=L4145676&from=export U2 - L4145676	Excluded	trial	Excluded	trial
428	rayyan-68369009	A new method of assessing grip strength, and wrist and arm movement in the arthritic patient	1973	RHEUMATOL. REHABIL.	0300-3396	12		81-83	De Choisy, J.		https://www.embase.com/search/results?subaction=viewrecord&id=L4150391&from=export U2 - L4150391	Excluded	wrong publication type	Excluded	wrong publication type
429	rayyan-68369010	Double blind study of benorylate and ibuprofen in rheumatoid arthritis	1973	RHEUMATOL. REHABIL.	0300-3396	12		39-47	Hingorani, K.		https://www.embase.com/search/results?subaction=viewrecord&id=L4150432&from=export U2 - L4150432	Excluded	trial	Excluded	trial
430	rayyan-68369011	A study on the joint angle and muscle strength curve of the human knee joint (Japanese)	1973	J. JPN. ORTHOP. ASSOC.	0021-5325	47	10	849-859	Takeuchi, M.		https://www.embase.com/search/results?subaction=viewrecord&id=L4160942&from=export U2 - L4160942	Excluded	foreign language	Excluded	foreign language
431	rayyan-68369012	Resection of the distal ulna in patients with rheumatoid arthritis	1973	ORTHOP.:OXF.		6	2	59-76	Edwards, J.C.W. and Mowat, A.G.		https://www.embase.com/search/results?subaction=viewrecord&id=L4161231&from=export U2 - L4161231	Excluded	transversal study	Excluded	transversal study
432	rayyan-68369013	A double blind cross over study of naproxen and indomethacin in patients with rheumatoid arthritis	1973	SCAND. J. RHEUMATOL.	0300-9742	2		159-163	Kogstad, O.		https://www.embase.com/search/results?subaction=viewrecord&id=L4188754&from=export U2 - L4188754	Excluded	trial	Excluded	trial
433	rayyan-68369014	Multi centre double blind cross over trial comparing naproxen and aspirin in rheumatoid arthritis	1973	SCAND. J. RHEUMATOL.	0300-9742	2		176-181	Hill, H.F.H. and Hill, A.G.S. and Mowat, A.G.		https://www.embase.com/search/results?subaction=viewrecord&id=L4188757&from=export U2 - L4188757	Excluded	trial	Excluded	trial
434	rayyan-68369015	Statistical ward rounds - 13	1969	Clin. Pharmacol. Ther.	["1532-6535", "0009-9236"]	10	1	118-124	Mainland, D.	10.1002/cpt1969101118	https://www.embase.com/search/results?subaction=viewrecord&id=L607463595&from=export U2 - L607463595	Excluded	wrong publication type	Excluded	wrong publication type
435	rayyan-68369030	Sulfasalazine.	2024						Choi J and Patel P and Fenando A		https://pubmed.ncbi.nlm.nih.gov/32491741/	Excluded	wrong publication type	Excluded	wrong publication type
436	rayyan-68369032	Effect of blood flow restriction with low-intensity resistance training in patients with osteoarthritis and rheumatoid arthritis: a systematic review and meta-analysis based on randomized controlled trials.	2024	Physical activity and nutrition	2733-7545 (Electronic)	28	1	2019-07-01	Huang J and Park HY	10.20463/pan.2024.0002	https://pubmed.ncbi.nlm.nih.gov/38719461/	Excluded	systematic review	Excluded	systematic review
437	rayyan-68369036	Tree-Based Reinforcement Learning for Identifying Optimal Personalized Treatment Decisions for Hand Deformity in Rheumatoid Arthritis.	2024	Plastic and reconstructive surgery	1529-4242 (Electronic)				Yoon AP and Song Y and Lin IF and Wang L and Chung KC		https://pubmed.ncbi.nlm.nih.gov/38954654/	Included		Included
438	rayyan-68369038	Risk Factors for Young-Onset Dementia in the UK Biobank.	2024	JAMA neurology	2168-6157 (Electronic)	81	2	134-142	Hendriks S and Ranson JM and Peetoom K and Lourida I and Tai XY and de Vugt M and Llewellyn DJ and KÃ¶hler S	10.1001/jamaneurol.2023.4929	https://pubmed.ncbi.nlm.nih.gov/38147328/	Excluded	wrong population	Excluded	wrong population
439	rayyan-68369039	A single session of aerobic exercise reduces systolic blood pressure at rest and in response to stress in women with rheumatoid arthritis and hypertension.	2024	Journal of human hypertension	1476-5527 (Electronic)	38	2	168-176	de Luna TA and Rezende DAN and de Brito LC and Fecchio RY and Lima FR and de SÃ¡ Pinto AL and de Medeiros Ribeiro AC and Bonfiglioli KR and Gualano B and Roschel H and PeÃ§anha T		https://pubmed.ncbi.nlm.nih.gov/37857757/	Excluded	trial	Excluded	trial
440	rayyan-68369044	Effectiveness of locomotion training in patients with rheumatoid arthritis: a prospective clinical trial.	2023	Journal of physical therapy science	0915-5287 (Print)	35	12	810-816	Mochizuki T and Yano K and Ikari K and Okazaki K	10.1589/jpts.35.810	https://pubmed.ncbi.nlm.nih.gov/38075516/	Excluded	trial	Excluded	trial
441	rayyan-68369047	Funcionality assessed by the core set of the international classification of functionality and health for rheumatoid arthritis: A cohort study.	2023	PloS one	1932-6203 (Electronic)	18	11	e0286342	Portes J and Santo RCE and Xavier RM and Brenol CV	10.1371/journal.pone.0286342	https://pubmed.ncbi.nlm.nih.gov/37939061/	Included		Included
442	rayyan-68369048	YKL-40 serum levels are predicted by inflammatory state, age and diagnosis of idiopathic inflammatory myopathies.	2023	Scientific reports	2045-2322 (Electronic)	13	1	19172	VÃ¡zquez-Del Mercado M and PÃ©rez-VÃ¡zquez F and MÃ¡rquez-Aguirre AL and MartÃ­nez-GarcÃ­a EA and Chavarria-Avila E and Ramos-Becerra CG and Aguilar-VÃ¡zquez A and GodÃ­nez-RubÃ­ M and MartÃ­n-MÃ¡rquez BT and GÃ³mez-LimÃ³n L and MÃ¡rquez-De-La-Paz G and Rubio-Arellano ED and Pizano-Martinez O		https://pubmed.ncbi.nlm.nih.gov/37932407/	Excluded	wrong population	Excluded	wrong population
443	rayyan-68369049	Efficacy and safety of Duhuo-Jisheng decoction in rheumatoid arthritis: A systematic review and meta-analysis of 42 randomized controlled trials.	2023	Medicine	1536-5964 (Electronic)	102	44	e35513	Qu P and Wang H and Wang W and Du S and Peng Z and Hu Q and Tang X	10.1097/MD.0000000000035513	https://pubmed.ncbi.nlm.nih.gov/37933004/	Excluded	systematic review	Excluded	systematic review
444	rayyan-68369050	Knowledge mapping of COVID-19 and autoimmune diseases: a visual and bibliometric analysis.	2023	Clinical and experimental medicine	1591-9528 (Electronic)	23	7	3549-3564	Zhang Y and Jia Z and Xia X and Wang J	10.1007/s10238-023-01089-y	https://pubmed.ncbi.nlm.nih.gov/37395896/	Excluded	wrong outcome	Excluded	wrong outcome
445	rayyan-68369051	Comparison of Data Classification Results in Serious Gaming for Rehabilitation of Rheumatoid Arthritis.	2023	Studies in health technology and informatics	1879-8365 (Electronic)	309		63-67	Varga G and Stoicu-Tivadar L and Nicola S	10.3233/SHTI230740	https://pubmed.ncbi.nlm.nih.gov/37869807/	Excluded	wrong publication type	Excluded	wrong publication type
446	rayyan-68369052	Autoimmune diseases and gut microbiota: a bibliometric and visual analysis from 2004 to 2022.	2023	Clinical and experimental medicine	1591-9528 (Electronic)	23	6	2813-2827	Zhang Y and Peng Y and Xia X	10.1007/s10238-023-01028-x	https://pubmed.ncbi.nlm.nih.gov/36859447/	Excluded	review	Excluded	review
447	rayyan-68369053	Effects of low-level laser therapy in adults with rheumatoid arthritis: A systematic review and meta-analysis of controlled trials.	2023	PloS one	1932-6203 (Electronic)	18	9	e0291345	Lourinho I and Sousa T and Jardim R and Pinto AC and Iosimuta N	10.1371/journal.pone.0291345	https://pubmed.ncbi.nlm.nih.gov/37683021/	Excluded	systematic review	Excluded	systematic review
448	rayyan-68369054	Association of alcohol and bone mineral density dependent on type of alcohol consumed.	2023	Journal of bone and mineral metabolism	1435-5604 (Electronic)	41	5	702-713	Peel A and Jesudason D and Martin S and Wittert G		https://pubmed.ncbi.nlm.nih.gov/37410200/	Excluded	transversal study	Excluded	transversal study
449	rayyan-68369055	Predicting physical activity and sarcopenia-related health outcomes in women with rheumatoid arthritis: A test of the self-determination theory.	2023	Nursing open	2054-1058 (Electronic)	10	9	6369-6380	Kim CJ and Yun HW and Kang HS and Jung JY and Schlenk EA	10.1002/nop2.1885	https://pubmed.ncbi.nlm.nih.gov/37312650/	Excluded	transversal study	Excluded	transversal study
450	rayyan-68369056	[Frequency and severity of sarcopenia in patients with inflammatory and noninflammatory musculoskeletal diseases : Results of a monocentric study in a tertiary care center].	2023	Zeitschrift fur Rheumatologie	1435-1250 (Electronic)	82	7	563-572	Buehring B and Mueller C and Parvaee R and Andreica I and Kiefer D and Kiltz U and Tsiami S and Pourhassan M and Westhoff T and Wirth R and Baraliakos X and Babel N and Braun J		https://pubmed.ncbi.nlm.nih.gov/36877305/	Excluded	transversal study	Excluded	transversal study
451	rayyan-68369057	Outcomes of Pyrocarbon Arthroplasty in Metacarpophalangeal Joints Affected by Rheumatoid Arthritis.	2023	Hand (New York, N.Y.)	1558-9455 (Electronic)	18	6	931-937	Cummings PE and Claxton MR and Wagner ER and Rizzo M		https://pubmed.ncbi.nlm.nih.gov/35043719/	Excluded	transversal study	Excluded	transversal study
452	rayyan-68369060	Correlation of muscle ultrasound with clinical and pathological findings in idiopathic inflammatory myopathies.	2023	Muscle & nerve	1097-4598 (Electronic)	68	1	39-47	Yoshida T and Yamazaki H and Nishimori Y and Takamatsu N and Fukushima K and Osaki Y and Taniguchi Y and Nozaki T and Kumon Y and Albayda J and Nishino I and Izumi Y	10.1002/mus.27833	https://pubmed.ncbi.nlm.nih.gov/37118940/	Excluded	wrong population	Excluded	wrong population
453	rayyan-68369061	Early Resection of the Tibialis Anterior Tendon for Tendon Exposure After Total Ankle Arthroplasty to Prevent Deep Infection: A Report of Three Cases in Patients With Rheumatoid Arthritis.	2023	Cureus	2168-8184 (Print)	15	6	e40441	Noguchi T and Hirao M and Okamura G and Tsuiji S and Etani Y and Ebina K and Tsuboi H and Hoshida Y and Okada S and Hashimoto J	10.7759/cureus.40441	https://pubmed.ncbi.nlm.nih.gov/37456439/	Excluded	case report	Excluded	case report
454	rayyan-68369062	Risk Factors for Sarcopenia in Thai Patients with Rheumatoid Arthritis.	2023	Discovery medicine	1944-7930 (Electronic)	35	176	436-443	Katchamart W and Kieattisaksopon S and Narongroeknawin P and Muangpaisan W and Varothai N	10.24976/Discov.Med.202335176.44	https://pubmed.ncbi.nlm.nih.gov/37272110/	Excluded	transversal study	Excluded	transversal study
455	rayyan-68369063	Meta-analysis of erosive hand osteoarthritis identifies four common variants that associate with relatively large effect.	2023	Annals of the rheumatic diseases	1468-2060 (Electronic)	82	6	873-880	Styrkarsdottir U and Stefansdottir L and Thorleifsson G and Stefansson OA and Saevarsdottir S and Lund SH and Rafnar T and Hoshijima K and Novak K and Oreiro N and Rego-Perez I and Hansen C and Kazmers N and Kiemeney LA and Blanco FJ and Barker T and Kloppenburg M and Jurynec MJ and Gudbjartsson DF and Jonsson H and Thorsteinsdottir U and Stefansson K	10.1136/ard-2022-223468	https://pubmed.ncbi.nlm.nih.gov/36931692/	Excluded	systematic review	Excluded	systematic review
456	rayyan-68369064	Quantification of sarcopenia in patients with rheumatoid arthritis by measuring the cross-sectional area of the thigh muscles with magnetic resonance imaging.	2023	La Radiologia medica	1826-6983 (Electronic)	128	5	578-587	Salaffi F and Carotti M and Poliseno AC and Ceccarelli L and Farah S and Di Carlo M and Giovagnoni A	10.1007/s11547-023-01630-9	https://pubmed.ncbi.nlm.nih.gov/37120660/	Excluded	transversal study	Excluded	transversal study
457	rayyan-68369065	Inactivation of the gene encoding procalcitonin prevents antibody-mediated arthritis.	2023	Inflammation research : official journal of the European Histamine Research Society ... [et al.]	1420-908X (Electronic)	72	5	1069-1081	Maleitzke T and Dietrich T and Hildebrandt A and Weber J and Appelt J and Jahn D and Otto E and Zocholl D and Jiang S and Baranowsky A and Duda GN and Tsitsilonis S and Keller J	10.1007/s00011-023-01719-x	https://pubmed.ncbi.nlm.nih.gov/37039837/	Excluded	animal study	Excluded	animal study
458	rayyan-68369066	Systemic lupus erythematosus: a systematic review with meta-analysis on muscle strength, muscle mass, and physical function.	2023	Clinical rheumatology	1434-9949 (Electronic)	42	5	1237-1248	Pena Ã‰ and Dos Santos LP and do EspÃ­rito Santo RC and Guaresi S and Hirakata VN and Karnopp TE and Xavier RM and Monticielo OA		https://pubmed.ncbi.nlm.nih.gov/36790643/	Excluded	systematic review	Excluded	systematic review
459	rayyan-68369067	Management of sarcopenia in patients with rheumatoid arthritis.	2023	Modern rheumatology	1439-7609 (Electronic)	33	3	435-440	Torii M and Itaya T and Minamino H and Katsushima M and Fujita Y and Tanaka H and Oshima Y and Watanabe R and Ito H and Arai H and Hashimoto M		https://pubmed.ncbi.nlm.nih.gov/35986513/	Excluded	review	Excluded	review
460	rayyan-68369068	Association between Nutritional Status, Lifestyle Habits, and Disease Activity in Dalmatian Patients with Rheumatoid Arthritis.	2023	Nutrients	2072-6643 (Electronic)	15	7		RadiÄ‡ M and Vlak I and VuÄkoviÄ‡ M and RadiÄ‡ J and BeÅ¡iÄ‡ E and Vlak T	10.3390/nu15071738	https://pubmed.ncbi.nlm.nih.gov/37049577/	Excluded	transversal study	Excluded	transversal study
461	rayyan-68369069	Rheumatoid sarcopenia: loss of skeletal muscle strength and mass in rheumatoid arthritis.	2023	Nature reviews. Rheumatology	1759-4804 (Electronic)	19	4	239-251	Bennett JL and Pratt AG and Dodds R and Sayer AA and Isaacs JD	10.1038/s41584-023-00921-9	https://pubmed.ncbi.nlm.nih.gov/36801919/	Excluded	review	Excluded	review
462	rayyan-68369070	Overview of Cochrane Systematic Reviews of rehabilitation interventions for persons with rheumatoid arthritis: a mapping synthesis.	2023	European journal of physical and rehabilitation medicine	1973-9095 (Electronic)	59	2	259-269	KÃ¼Ã§Ã¼kdeveci AA and Turan BK and Arienti C and Negrini S	10.23736/S1973-9087.22.07833-9	https://pubmed.ncbi.nlm.nih.gov/36727299/	Excluded	review	Excluded	review
463	rayyan-68369071	Sleep quality and its associations with disease activity and quality of life in older patients with rheumatoid arthritis.	2023	European geriatric medicine	1878-7649 (Print)	14	2	317-324	Deniz O and Cavusoglu C and Satis H and Salman RB and Varan O and Atas N and Coteli S and Dogrul RT and Babaoglu H and Oncul A and Varan HD and Kizilarslanoglu MC and Tufan A and Goker B	10.1007/s41999-022-00739-w	https://pubmed.ncbi.nlm.nih.gov/36635492/	Excluded	case-control	Excluded	case-control
464	rayyan-68369072	Effects of biologic and target synthetic disease-modifying anti-rheumatic drugs on sarcopenia in spondyloarthritis and rheumatoid arthritis: a systematic review and meta-analysis.	2023	Clinical rheumatology	1434-9949 (Electronic)	42	4	979-997	Ben Tekaya A and Mehmli T and Ben Sassi M and Teyeb Z and Bouden S and Rouached L and Mahmoud I and Dziri C and Abdelmoula L		https://pubmed.ncbi.nlm.nih.gov/36462127/	Excluded	systematic review	Excluded	systematic review
465	rayyan-68369073	Resistance exercise and low-level laser therapy improves grip strength and morphological aspects in the ankle joint of Wistar rats with experimental arthritis.	2023	Anatomical record (Hoboken, N.J. : 2007)	1932-8494 (Electronic)	306	4	918-932	Retameiro ACB and Neves M and Tavares ALF and Boaro CT and Rodriguez DFS and Leal TSDS and Costa RM and Bertolini GRF and Ribeiro LFC		https://pubmed.ncbi.nlm.nih.gov/36310376/	Excluded	animal study	Excluded	animal study
466	rayyan-68369074	Arthroscopic synovectomy versus intra-articular injection of corticosteroids for the management of refractory psoriatic or rheumatoid arthritis of the wrist: study protocol for a randomized controlled trial (ARCTIC trial).	2023	Trials	1745-6215 (Electronic)	24	1	229	d'Ailly PN and Deugd C and Schep NWL and Kuijper TM and Kok MR and Willemze A and Coert JH and de Jong PHP and Lam-Tse WK and van der Helm-van Mil AHM and Tchetverikov I and Weel-Koenders AEAM and Bisoendial RJ	10.1186/s13063-023-07129-y	https://pubmed.ncbi.nlm.nih.gov/36966310/	Excluded	protocol study	Excluded	protocol study
467	rayyan-68369077	Sarcopenia in Rheumatoid arthritis. A narrative review.	2023	Journal of frailty, sarcopenia and falls	2459-4148 (Electronic)	8	1	44-52	Moschou D and Krikelis M and Georgakopoulos C and Mole E and Chronopoulos E and Tournis S and Mavragani C and Makris K and Dontas I and Gazi S	10.22540/JFSF-08-044	https://pubmed.ncbi.nlm.nih.gov/36873824/	Excluded	review	Excluded	review
468	rayyan-68369078	The Rheumatoid Arthritis and MUScle (RAMUS) Study: Protocol for an observational single-arm study of skeletal muscle in patients with rheumatoid arthritis receiving tofacitinib.	2023	Journal of frailty, sarcopenia and falls	2459-4148 (Electronic)	8	1	53-59	Bennett JL and Egail M and Anderson AE and Dodds R and Feeney C and Gorman GS and Pratt AG and Sayer AA and Hollingsworth KG and Isaacs JD	10.22540/JFSF-08-053	https://pubmed.ncbi.nlm.nih.gov/36873822/	Excluded	protocol study	Excluded	protocol study
469	rayyan-68369079	Increased fracture risk in Parkinson's disease - An exploration of mechanisms and consequences for fracture prediction with FRAX.	2023	Bone	1873-2763 (Electronic)	168		116651	Schini M and Bhatia P and Shreef H and Johansson H and Harvey NC and Lorentzon M and Kanis JA and Bandmann O and McCloskey EV	10.1016/j.bone.2022.116651	https://pubmed.ncbi.nlm.nih.gov/36574893/	Excluded	wrong population	Excluded	wrong population
470	rayyan-68369080	Pre-sarcopenia is associated with health-related quality of life in patients with primary SjÃ¶gren's syndrome.	2023	Clinical rheumatology	1434-9949 (Electronic)	42	3	783-791	Ã–ztÃ¼rk Ã– and FeyzioÄŸlu Ã– and SarÄ±taÅŸ F		https://pubmed.ncbi.nlm.nih.gov/36367595/	Excluded	wrong population	Excluded	wrong population
471	rayyan-68369081	Hand function is already reduced before RA development and reflects subclinical tenosynovitis.	2023	RMD open	2056-5933 (Electronic)	9	1		Krijbolder DI and Khidir SJH and Matthijssen XME and Ten Brinck RM and van Aken J and Speyer I and van der Giesen FJ and van Mulligen E and van der Helm-van Mil AHM	10.1136/rmdopen-2022-002885	https://pubmed.ncbi.nlm.nih.gov/36759005/	Excluded	wrong population	Excluded	wrong population
472	rayyan-68369082	Total wrist fusion versus total wrist prosthesis: a comparative study.	2023	Journal of plastic surgery and hand surgery	2000-6764 (Electronic)	57	1	466-470	RodrÃ­guez-NoguÃ© L and MartÃ­nez-VillÃ©n G	10.1080/2000656X.2022.2153131	https://pubmed.ncbi.nlm.nih.gov/36538422/	Excluded	wrong population	Excluded	wrong population
473	rayyan-68369083	Do people with musculoskeletal pain differ from healthy cohorts in terms of global measures of strength? A systematic review and meta-analysis.	2023	Clinical rehabilitation	1477-0873 (Electronic)	37	2	244-260	Verdini E and Maestroni L and Clark M and Turner A and Huber J	10.1177/02692155221128724	https://pubmed.ncbi.nlm.nih.gov/36154313/	Excluded	systematic review	Excluded	systematic review
474	rayyan-68369084	Cachexia in patients with rheumatoid arthritis: a cohort study.	2020	Clin Rheumatol		32	12	3603-3613	Santo RC, Silva JM, Lora PS, Moro ALD, Freitas EC, Bartikoski BJ, et al	10.1007/s10067-020-05119-y		Included		Included
475	rayyan-68369086	Experimental model of periodontitis and rheumatoid arthritis potentiates the deleterious effects on functional capacity, leukocyte migration, synovial and periodontal tissues in Wistar rats.	2023	Acta odontologica Scandinavica	1502-3850 (Electronic)	81	1	40-49	Schnaufer TC and Tavares AL and Hoss IM and Correia BR and Pradal LA and Piana EA and Wachter F and Stein T and Ayala TS and Menolli RA and Bertolini GRF and Meire Costa R and Ribeiro LFC and Nassar CA and Nassar PO	10.1080/00016357.2022.2078504	https://pubmed.ncbi.nlm.nih.gov/35694780/	Excluded	animal study	Excluded	animal study
476	rayyan-68369087	Influencing factors of weak grip strength and fall: a study based on the China Health and Retirement Longitudinal Study (CHARLS).	2022	BMC public health	1471-2458 (Electronic)	22	1	2337	Liu H and Hou Y and Li H and Lin J		https://pubmed.ncbi.nlm.nih.gov/36514090/	Excluded	transversal study	Excluded	transversal study
477	rayyan-68369088	Validation of grip strength as a measure of frailty in rheumatoid arthritis.	2022	Scientific reports	2045-2322 (Electronic)	12	1	21090	Sobue Y and Suzuki M and Ohashi Y and Koshima H and Okui N and Funahashi K and Ishikawa H and Inoue H and Kojima M and Asai S and Terabe K and Kishimoto K and Maeda M and Kihira D and Imagama S and Kojima T		https://pubmed.ncbi.nlm.nih.gov/36473872/	Excluded	validation study	Excluded	validation study
478	rayyan-68369089	Impact of disease burden or inflammation on nutritional assessment by the GLIM criteria in female patients with rheumatoid arthritis.	2022	Clinical nutrition ESPEN	2405-4577 (Electronic)	52		353-359	Matsumoto Y and Sugioka Y and Tada M and Okano T and Mamoto K and Inui K and Habu D and Koike T		https://pubmed.ncbi.nlm.nih.gov/36513475/	Excluded	transversal study	Excluded	transversal study
479	rayyan-68369090	Understanding prescribed dose in hand strengthening exercise for rheumatoid arthritis: A secondary analysis of the SARAH trial.	2022	Musculoskeletal care	1557-0681 (Electronic)	20	4	899-907	Boniface G and Sanchez-Santos MT and Norris M and OConnell N and Williamson E and Lamb SE	10.1002/msc.1646	https://pubmed.ncbi.nlm.nih.gov/35574971/	Excluded	trial	Excluded	trial
480	rayyan-68369091	Protective Effect of Fustin against Huntington's Disease in 3-Nitropropionic Treated Rats via Downregulation of Oxidative Stress and Alteration in Neurotransmitters and Brain-Derived Neurotrophic Factor Activity.	2022	Biomedicines	2227-9059 (Print)	10	12		Bin-Jumah MN and Gilani SJ and Alabbasi AF and Al-Abbasi FA and AlGhamdi SA and Alshehri OY and Alghamdi AM and Sayyed N and Kazmi I	10.3390/biomedicines10123021	https://pubmed.ncbi.nlm.nih.gov/36551777/	Excluded	animal study	Excluded	animal study
481	rayyan-68369092	The effect of rheumatoid arthritis on upper extremity functions: A kinematic perspective.	2022	International journal of rheumatic diseases	1756-185X (Electronic)	25	11	1279-1287	Gur Kabul E and Unver F and Alptekin A and Korkmaz H and CalÄ±k BB and TaÅŸÃ§Ä± M and Ã‡obankara V		https://pubmed.ncbi.nlm.nih.gov/35965381/	Excluded	case-control	Excluded	case-control
482	rayyan-68369093	Agreement between self-reported and observed functioning in patients with rheumatoid arthritis, osteoarthritis, and fibromyalgia, and the influence of pain and fatigue: a cross-sectional study.	2022	Scandinavian journal of rheumatology	1502-7732 (Electronic)	51	6	452-460	Amris K and Bandak E and Kristensen LE and WÃ¦hrens EE		https://pubmed.ncbi.nlm.nih.gov/34596488/	Excluded	transversal study	Excluded	transversal study
483	rayyan-68369094	Japanese version of Patient-Rated Elbow Evaluation is a useful outcome measure that potentially reflects hand function in patients with rheumatoid arthritis who underwent total elbow arthroplasty.	2022	Modern rheumatology	1439-7609 (Electronic)	32	6	1041-1046	Harada R and Nishida K and Matsuyama Y and Hashizume K and Wada T and Nasu Y and Nakahara R and Horita M and Senda M and Ozaki T		https://pubmed.ncbi.nlm.nih.gov/34791352/	Excluded	wrong outcome	Excluded	wrong outcome
484	rayyan-68369097	The bioimpedance phase angle is more useful than sarcopenia as a predictor of falls in patients with rheumatoid arthritis: Results from a 2-y prospective cohort study.	2022	Nutrition (Burbank, Los Angeles County, Calif.)	1873-1244 (Electronic)	102		111729	Matsumoto Y and Tada M and Yamada Y and Mandai K and Hidaka N and Koike T		https://pubmed.ncbi.nlm.nih.gov/35810573/	Included		Included
485	rayyan-68369098	Prevalence of sarcopenia in patients with rheumatoid arthritis using the revised EWGSOP2 and the FNIH definition.	2022	RMD open	2056-5933 (Electronic)	8	2		Dietzel R and Wiegmann S and Borucki D and Detzer C and Zeiner KN and Schaumburg D and Buehring B and Buttgereit F and Armbrecht G	10.1136/rmdopen-2022-002600	https://pubmed.ncbi.nlm.nih.gov/36180102/	Excluded	transversal study	Excluded	transversal study
486	rayyan-68369099	Grip endurance in patients with rheumatoid arthritis: Its relationship between clinical characteristics, upper extremity functional disability, and quality of life.	2022	International journal of rheumatic diseases	1756-185X (Electronic)	25	9	1060-1067	KÃ¶prÃ¼lÃ¼oÄŸlu M and Naz Ä° and Otman E and Solmaz D and Akar S	10.1111/1756-185X.14384	https://pubmed.ncbi.nlm.nih.gov/35796057/	Excluded	case-control	Excluded	case-control
487	rayyan-68369100	Lower hand grip in rheumatoid arthritis patients is associated with low finite element analysis using high resolution peripheral quantitative computed tomography scan of the 2nd metacarpophalangeal joint.	2022	International journal of rheumatic diseases	1756-185X (Electronic)	25	9	1038-1045	Figueiredo CP and Perez MO and Sales LP and Domiciano DS and Sampaio-Barros MM and Caparbo VF and Pereira RMR		https://pubmed.ncbi.nlm.nih.gov/35766182/	Excluded	transversal study	Excluded	transversal study
488	rayyan-68369101	Sauve-Kapandji Remains a Viable Option for Distal Radioulnar Joint Dysfunction.	2022	Hand (New York, N.Y.)	1558-9455 (Electronic)	17	5	963-968	Munaretto N and Aibinder W and Moran S and Rizzo M	10.1177/1558944720966725	https://pubmed.ncbi.nlm.nih.gov/33225741/	Excluded	review	Excluded	review
489	rayyan-68369102	Association between Handgrip Strength and Periodontitis in Korean Adults Aged â‰¥30 Years: Data from the Korea National Health and Nutrition Examination Survey (2014-2015).	2022	International journal of environmental research and public health	1660-4601 (Electronic)	19	17		An HR and Choi JS	10.3390/ijerph191710598	https://pubmed.ncbi.nlm.nih.gov/36078312/	Excluded	wrong population	Excluded	wrong population
490	rayyan-68369103	A 3-Dimensional Gait Analysis of the Effects of Fatigue-Induced Reduced Foot Adductor Muscle Strength on the Walking of Healthy Subjects.	2022	Journal of applied biomechanics	1543-2688 (Electronic)	38	4	271-279	Hirata RP and Erbs AW and GadsbÃ¸ll E and Winther R and Christensen SH and Simonsen MB	10.1123/jab.2022-0032	https://pubmed.ncbi.nlm.nih.gov/35894908/	Excluded	wrong population	Excluded	wrong population
491	rayyan-68369104	Maximal strength training in patients with inflammatory rheumatic disease: implications for physical function and quality of life.	2022	European journal of applied physiology	1439-6327 (Electronic)	122	7	1671-1681	Haglo H and Berg OK and Hoff J and Helgerud J and Wang E		https://pubmed.ncbi.nlm.nih.gov/35438424/	Excluded	trial	Excluded	trial
492	rayyan-68369105	The online version of an evidence-based hand exercise program for people with rheumatoid arthritis: A mixed-method, proof-of-concept study.	2022	Journal of hand therapy : official journal of the American Society of Hand Therapists	1545-004X (Electronic)	35	3	468-476	Srikesavan C and Williamson E and Thompson JY and Cranston T and Swales C and Lamb SE	10.1016/j.jht.2020.10.011	https://pubmed.ncbi.nlm.nih.gov/33279362/	Excluded	trial	Excluded	trial
493	rayyan-68369106	Polymyositis: The Comet Tail After COVID-19.	2022	Cureus	2168-8184 (Print)	14	6	e26453	Amin S and Rahim F and Noor M and Bangash A and Ghani F	10.7759/cureus.26453	https://pubmed.ncbi.nlm.nih.gov/35915688/	Excluded	wrong population	Excluded	wrong population
494	rayyan-68369107	[Phenotypes of body composition, physical performance and quality of life in women with rheumatoid arthritis].	2022	Terapevticheskii arkhiv	0040-3660 (Print)	94	5	654-660	Dobrovolskaya OV and Toroptsova NV and Feklistov AY and Demin NV and Sorokina AO and Nikitinskaya OA		https://pubmed.ncbi.nlm.nih.gov/36286965/	Excluded	transversal study	Excluded	transversal study
495	rayyan-68369108	The value of ultrasound and magnetic resonance imaging scoring systems in explaining handgrip strength and functional impairment in rheumatoid arthritis patients: a pilot study.	2022	La Radiologia medica	1826-6983 (Electronic)	127	6	652-663	Salaffi F and Carotti M and Di Carlo M and Ceccarelli L and Farah S and Giovagnoni A	10.1007/s11547-022-01499-0	https://pubmed.ncbi.nlm.nih.gov/35567732/	Excluded	transversal study	Excluded	transversal study
496	rayyan-68369109	[Surgical planning and mid-term effectiveness of four major lower extremity arthroplasties in patients with rheumatoid arthritis].	2022	Zhongguo xiu fu chong jian wai ke za zhi = Zhongguo xiufu chongjian waike zazhi = Chinese journal of reparative and reconstructive surgery	1002-1892 (Print)	36	5	567-572	Sun B and Zhang C and Chen H and Wang L and Li Y and Zeng Y and Yang J		https://pubmed.ncbi.nlm.nih.gov/35570630/	Excluded	wrong outcome	Excluded	wrong outcome
497	rayyan-68369110	Hand functions and joint position sense in patients with psoriatic arthritis- a comparison with rheumatoid arthritis and healthy controls.	2022	Clinical biomechanics (Bristol, Avon)	1879-1271 (Electronic)	95		105640	KÃ¶prÃ¼lÃ¼oÄŸlu M and Naz Ä° and Solmaz D and Akar S	10.1016/j.clinbiomech.2022.105640	https://pubmed.ncbi.nlm.nih.gov/35405540/	Excluded	case-control	Excluded	case-control
498	rayyan-68369111	An Exercise and Educational and Self-management Program Delivered With a Smartphone App (CareHand) in Adults With Rheumatoid Arthritis of the Hands: Randomized Controlled Trial.	2022	JMIR mHealth and uHealth	2291-5222 (Electronic)	10	4	e35462	RodrÃ­guez SÃ¡nchez-LaulhÃ© P and Luque-Romero LG and Barrero-GarcÃ­a FJ and Biscarri-Carbonero Ã and Blanquero J and Suero-Pineda A and Heredia-Rizo AM		https://pubmed.ncbi.nlm.nih.gov/35389367/	Excluded	trial	Excluded	trial
499	rayyan-68369112	Ultrasound changes following controlled mechanical stress in synovial tissue in the hands of healthy individuals.	2022	ARP rheumatology	2795-4552 (Electronic)	1	2	117-121	GuillÃ©n-Astete CA and GarcÃ­a-LÃ³pez H and Zurita-Prada PA and Urrego-LaurÃ­n C and Kanaffo S and TerÃ¡n-Tinedo MA and GarcÃ­a-Montes N		https://pubmed.ncbi.nlm.nih.gov/35810369/	Excluded	wrong population	Excluded	wrong population
500	rayyan-68369113	Changes in hand grip strength and body weight after a dynamic exercise program and Mediterranean diet in women with rheumatoid arthritis: a randomized clinical trial.	2022	Physiotherapy theory and practice	1532-5040 (Electronic)	38	4	504-512	Pineda-JuÃ¡rez JA and Lozada-Mellado M and Hinojosa-Azaola A and GarcÃ­a-Morales JM and Ogata-Medel M and Llorente L and Alcocer-Varela J and Orea-Tejeda A and MartÃ­n-Nares E and Castillo-MartÃ­nez L	10.1080/09593985.2020.1777605	https://pubmed.ncbi.nlm.nih.gov/32524889/	Excluded	trial	Excluded	trial
501	rayyan-68369114	Effect of resistance exercise on serum leptin levels in a prospective longitudinal study of women patients with rheumatoid arthritis.	2022	Arthritis research & therapy	1478-6362 (Electronic)	24	1	76	Joo YB and Lee KB and Sul B and Lee HS and Lim SH and Park YJ	10.1186/s13075-022-02765-2	https://pubmed.ncbi.nlm.nih.gov/35346353/	Excluded	trial	Excluded	trial
502	rayyan-68369115	Evaluation of peripheral neuropathy in lower limbs of patients with rheumatoid arthritis and its relation to fall risk.	2022	Advances in rheumatology (London, England)	2523-3106 (Electronic)	62	1	9	de AraÃºjo Pereira F and de Almeida LourenÃ§o M and de Assis MR	10.1186/s42358-022-00238-3	https://pubmed.ncbi.nlm.nih.gov/35317839/	Excluded	transversal study	Excluded	transversal study
503	rayyan-68369117	Clinical results of a 10-year follow-up of surgical treatment for elbow stiffness in rheumatoid arthritis: A case series.	2022	International journal of surgery (London, England)	1743-9159 (Electronic)	99		106590	Liu W and Zhang J and Liu J and Xiong H and Wang W and Qian Y and Fan C	10.1016/j.ijsu.2022.106590	https://pubmed.ncbi.nlm.nih.gov/35259520/	Excluded	wrong outcome	Excluded	wrong outcome
504	rayyan-68369118	Long-term Outcomes of MCP Surface Replacement Arthroplasty in Patients With Rheumatoid Arthritis.	2022	Hand (New York, N.Y.)	1558-9455 (Electronic)	17	2	271-277	Claxton MR and Wagner ER and Rizzo M		https://pubmed.ncbi.nlm.nih.gov/32486855/	Excluded	wrong outcome	Excluded	wrong outcome
505	rayyan-68369119	Clinical and biomechanical factors associated with falls and rheumatoid arthritis: baseline cohort with longitudinal nested case-control study.	2022	Rheumatology (Oxford, England)	1462-0332 (Electronic)	61	2	679-687	Smith TO and Clarke C and Dainty JR and Watts L and Yates M and Pomeroy VM and Stanmore E and O'Neill TW and Macgregor AJ		https://pubmed.ncbi.nlm.nih.gov/33905483/	Included		Included
506	rayyan-68369120	Relation between Handgrip Strength and Quality of Life in Patients with Arthritis in Korea: The Korea National Health and Nutrition Examination Survey, 2015-2018.	2022	Medicina (Kaunas, Lithuania)	1648-9144 (Electronic)	58	2		Chang SY and Han BD and Han KD and Park HJ and Kang S	10.3390/medicina58020172	https://pubmed.ncbi.nlm.nih.gov/35208496/	Included		Included
507	rayyan-68369121	Assessment of Rheumatoid Hand Function as a Characteristic Feature of Rheumatoid Arthritis in Patients Treated with Methotrexate or Methotrexate with Biological Agents with or without Deformation of Hands.	2022	Current rheumatology reviews	1875-6360 (Electronic)	18	3	212-223	ChruÅ›ciak T and WisÅ‚owska M	10.2174/1573397118666220215092045	https://pubmed.ncbi.nlm.nih.gov/35168508/	Included		Included
508	rayyan-68369122	Engineered glove to evaluate hand disability in rheumatoid arthritis: A pilot-study.	2022	Joint bone spine	1778-7254 (Electronic)	89	1	105272	PatanÃ¨ M and Carmisciano L and Hysa E and Gotelli E and Sulli A and Paolino S and Smith V and Cutolo M	10.1016/j.jbspin.2021.105272	https://pubmed.ncbi.nlm.nih.gov/34536622/	Excluded	wrong publication type	Excluded	wrong publication type
509	rayyan-68369123	Functional exercise capacity in rheumatoid arthritis unrelated to lung injury: A comparison of women with and without rheumatoid disease.	2022	Journal of back and musculoskeletal rehabilitation	1878-6324 (Electronic)	35	2	449-458	Assis ACB and Lopes AJ	10.3233/BMR-210056	https://pubmed.ncbi.nlm.nih.gov/34275888/	Excluded	case-control	Excluded	case-control
510	rayyan-68369124	The Risk of Presarcopenia Is Increased Among Female Patients With Primary SjÃ¶gren's Syndrome.	2022	Journal of clinical rheumatology : practical reports on rheumatic & musculoskeletal diseases	1536-7355 (Electronic)	28	1	e161-e165	Colak S and Tekgoz E and Hayme S and Sonaeren I and Cinar M and Yilmaz S	10.1097/RHU.0000000000001669	https://pubmed.ncbi.nlm.nih.gov/33337813/	Excluded	transversal study	Excluded	transversal study
511	rayyan-68369125	Evaluation of the mechanisms of sarcopenia in chronic inflammatory disease: protocol for a prospective cohort study.	2021	Skeletal muscle	2044-5040 (Electronic)	11	1	27	Dhaliwal A and Williams FR and Quinlan JI and Allen SL and Greig C and Filer A and Raza K and Ghosh S and Lavery GG and Newsome PN and Choudhary S and Breen L and Armstrong MJ and Elsharkawy AM and Lord JM		https://pubmed.ncbi.nlm.nih.gov/34895316/	Excluded	protocol study	Excluded	protocol study
512	rayyan-68369126	Acute Whole-Body Vibration Exercise Promotes Favorable Handgrip Neuromuscular Modifications in Rheumatoid Arthritis: A Cross-Over Randomized Clinical.	2021	BioMed research international	2314-6141 (Electronic)	2021		9774980	Coelho-Oliveira AC and Lacerda ACR and de Souza ALC and Santos LMM and da Fonseca SF and Dos Santos JM and Ribeiro VGC and Leite HR and Figueiredo PHS and Fernandes JSC and Martins F and Filho RGT and Bernardo-Filho M and da Cunha de SÃ¡-Caputo D and Sartorio A and Cochrane D and Lima VP and Costa HS and MendonÃ§a VA and Taiar R	10.1155/2021/9774980	https://pubmed.ncbi.nlm.nih.gov/34901282/	Excluded	trial	Excluded	trial
513	rayyan-68369127	The effect of long chain omega-3 polyunsaturated fatty acids on muscle mass and function in sarcopenia: A scoping systematic review and meta-analysis.	2021	Clinical nutrition ESPEN	2405-4577 (Electronic)	46		73-86	Bird JK and Troesch B and Warnke I and Calder PC		https://pubmed.ncbi.nlm.nih.gov/34857251/	Excluded	systematic review	Excluded	systematic review
514	rayyan-68369128	Validity and reliability of "Shriners Hospital for Children Upper Extremity Evaluation" in children with rheumatic diseases.	2021	Clinical rheumatology	1434-9949 (Electronic)	40	12	5033-5040	Leblebici G and Ovacik U and Gungor F and Davids JR and Tarakci E and Kasapcopur O		https://pubmed.ncbi.nlm.nih.gov/34350521/	Excluded	validation study	Excluded	validation study
515	rayyan-68369129	What can hand sonography and nerve conduction velocity disclose regarding hand dysfunction in rheumatoid arthritis patients?	2021	Zeitschrift fur Rheumatologie	1435-1250 (Electronic)	80	10	995-1003	Abda EA and Hassanien MM and Abdelrazek E and Mahran SA	10.1007/s00393-020-00901-4	https://pubmed.ncbi.nlm.nih.gov/33006674/	Excluded	transversal study	Excluded	transversal study
516	rayyan-68369130	The effects of resistance training with blood flow restriction on muscle strength, muscle hypertrophy and functionality in patients with osteoarthritis and rheumatoid arthritis: A systematic review with meta-analysis.	2021	PloS one	1932-6203 (Electronic)	16	11	e0259574	Dos Santos LP and Santo RCDE and Ramis TR and Portes JKS and Chakr RMDS and Xavier RM		https://pubmed.ncbi.nlm.nih.gov/34758045/	Excluded	systematic review	Excluded	systematic review
517	rayyan-68369131	Development and Preliminary Validation of an Electromyography-Scoring Protocol for the Assessment and Grading of Muscle Involvement in Patients With Juvenile Idiopathic Inflammatory Myopathies.	2021	Pediatric neurology	1873-5150 (Electronic)	124		2025-10-06	Cappellari AM and Minoia F and Consonni D and Petaccia A and Picca I and Filocamo G	10.1016/j.pediatrneurol.2021.07.017	https://pubmed.ncbi.nlm.nih.gov/34507251/	Excluded	protocol study	Excluded	protocol study
518	rayyan-68369132	Psoriatic arthritis and physical activity: a systematic review.	2021	Clinical rheumatology	1434-9949 (Electronic)	40	11	4379-4389	Kessler J and Chouk M and Ruban T and Prati C and Wendling D and Verhoeven F	10.1007/s10067-021-05739-y	https://pubmed.ncbi.nlm.nih.gov/33913069/	Excluded	systematic review	Excluded	systematic review
519	rayyan-68369133	The role of support from significant others in the association between disease-related factors and sickness absence in early rheumatoid arthritis: a longitudinal study.	2021	Scandinavian journal of rheumatology	1502-7732 (Electronic)	50	6	427-434	BergstrÃ¶m M and DahlstrÃ¶m Ã– and Thyberg I and BjÃ¶rk M	10.1080/03009742.2020.1870712	https://pubmed.ncbi.nlm.nih.gov/33678129/	Included		Included
520	rayyan-68369135	Grip strength as a predictor of depressive symptoms among vulnerable elderly Europeans with musculoskeletal conditions.	2021	Scientific reports	2045-2322 (Electronic)	11	1	21329	Marconcin P and Marques A and Henriques-Neto D and Gouveia Ã‰R and Ferrari G and Peralta M and Ihle A	10.1038/s41598-021-00751-3	https://pubmed.ncbi.nlm.nih.gov/34716367/	Excluded	transversal study	Excluded	transversal study
521	rayyan-68369136	Association between sarcopenia, physical performance and falls in patients with rheumatoid arthritis: a 1-year prospective study.	2021	BMC musculoskeletal disorders	1471-2474 (Electronic)	22	1	885	Wiegmann S and Armbrecht G and Borucki D and Buehring B and Buttgereit F and Detzer C and Schaumburg D and Zeiner KN and Dietzel R	10.1186/s12891-021-04605-x	https://pubmed.ncbi.nlm.nih.gov/34663280/	Included		Included
522	rayyan-68369137	Handgrip Strength Features in Rheumatoid Arthritis Patients Assessed Using an Innovative Cylindrical-Shaped Device: Relationships With Demographic, Anthropometric and Clinical Variables.	2021	Journal of medical systems	1573-689X (Electronic)	45	11	100	Salaffi F and Carotti M and Farah S and Ceccarelli L and Di Carlo M	10.1007/s10916-021-01778-9	https://pubmed.ncbi.nlm.nih.gov/34628537/	Excluded	transversal study	Excluded	transversal study
523	rayyan-68369138	Dietary Interventions with or without Omega-3 Supplementation for the Management of Rheumatoid Arthritis: A Systematic Review.	2021	Nutrients	2072-6643 (Electronic)	13	10		Raad T and Griffin A and George ES and Larkin L and Fraser A and Kennedy N and Tierney AC		https://pubmed.ncbi.nlm.nih.gov/34684507/	Excluded	systematic review	Excluded	systematic review
524	rayyan-68369139	Decrease in handgrip strength in rheumatoid arthritis (RA): is there a sex-related difference?	2021	Rheumatology international	1437-160X (Electronic)	41	10	1795-1802	Å½ura N and Vukorepa M and Jurak I and PeriÄ‡ P and BotonjiÄ‡ J and MatijeviÄ‡ A and MitroviÄ‡ HK and Å½erjaviÄ‡ NL and DurmiÅ¡ KK and Kalebota N and Å½agar I and CaktaÅ¡ IL		https://pubmed.ncbi.nlm.nih.gov/34319448/	Excluded	case-control	Excluded	case-control
525	rayyan-68369140	Prevalence of sarcopenia and clinical implications in patients with newly diagnosed rheumatoid arthritis.	2021	Nutrition (Burbank, Los Angeles County, Calif.)	1873-1244 (Electronic)	90		111353	Ekici R and Erden A and GÃ¼ven SC and ArmaÄŸan B and Ã–zdemir B and KarakaÅŸ Ã– and GÃ¶k K and Omma A and KÃ¼Ã§Ã¼kÅŸahin O and Erten Åž		https://pubmed.ncbi.nlm.nih.gov/34192633/	Included		Included
526	rayyan-68369141	Results of interposition arthroplasty with the AmandysÂ® pyrocarbon implant in rheumatoid wrist at a mean 5 years' follow-up.	2021	Hand surgery & rehabilitation	2468-1210 (Electronic)	40	5	579-587	Lestienne V and Chaves C and Tanwin Y and Loubersac T and Gaisne E and Kerjean Y and BellemÃ¨re P	10.1016/j.hansur.2021.05.009	https://pubmed.ncbi.nlm.nih.gov/34033930/	Excluded	wrong outcome	Excluded	wrong outcome
527	rayyan-68369142	Peripheral Volumetric Muscle Area and Total Body Volume in Postmenopausal Women With Rheumatoid Arthritis.	2021	Journal of clinical densitometry : the official journal of the International Society for Clinical Densitometry	1094-6950 (Print)	24	4	613-621	Roos F and Fankhauser N and Collet TH and Aeberli D		https://pubmed.ncbi.nlm.nih.gov/33376015/	Excluded	case-control	Excluded	case-control
528	rayyan-68369143	Pentosan polysulfate sodium prevents functional decline in chikungunya infected mice by modulating growth factor signalling and lymphocyte activation.	2021	PloS one	1932-6203 (Electronic)	16	9	e0255125	Rudd PA and Lim EXY and Stapledon CJM and Krishnan R and Herrero LJ	10.1371/journal.pone.0255125	https://pubmed.ncbi.nlm.nih.gov/34492036/	Excluded	animal study	Excluded	animal study
529	rayyan-68369145	Quality of life and life-space mobility after total knee arthroplasty in patients with rheumatoid arthritis: a pilot case-controlled study.	2021	Journal of physical therapy science	0915-5287 (Print)	33	9	660-667	Mizoguchi Y and Tanaka S and Matsumoto Y and Urakawa T and Kurabayashi H and Akasaka K and Hall T	10.1589/jpts.33.660	https://pubmed.ncbi.nlm.nih.gov/34539070/	Excluded	case-control	Excluded	case-control
530	rayyan-68369146	A Modified Extensor Carpi Ulnaris Tenodesis with the SauvÃ©-Kapandji Procedure.	2021	The journal of hand surgery Asian-Pacific volume	2424-8363 (Electronic)	26	3	371-376	Kim J and Van Royen K and Tsai TM	10.1142/S242483552150034X	https://pubmed.ncbi.nlm.nih.gov/34380400/	Excluded	wrong population	Excluded	wrong population
531	rayyan-68369147	Universal 2â„¢ total wrist arthroplasty: A single-surgeon 6.5-year follow-up study of 22 prostheses.	2021	Hand surgery & rehabilitation	2468-1210 (Electronic)	40	4	413-419	MartÃ­nez VillÃ©n G and RodrÃ­guez NoguÃ© L	10.1016/j.hansur.2021.02.005	https://pubmed.ncbi.nlm.nih.gov/33813044/	Excluded	wrong population	Excluded	wrong population
532	rayyan-68369148	Prevalence of Sarcopenia and Whole-Body Composition in Rheumatoid Arthritis.	2021	Journal of clinical rheumatology : practical reports on rheumatic & musculoskeletal diseases	1536-7355 (Electronic)	27	6	S153-S160	Brance ML and Di Gregorio S and Pons-Estel BA and Quagliato NJ and Jorfen M and Berbotto G and Cortese N and Raggio JC and Palatnik M and Chavero I and Soldano J and Wong R and Del Rio L and SÃ¡nchez A and Brun LR	10.1097/RHU.0000000000001549	https://pubmed.ncbi.nlm.nih.gov/32897991/	Excluded	case-control	Excluded	case-control
533	rayyan-68369150	Do eye diseases increase the risk of arthritis in the elderly population?	2021	Aging	1945-4589 (Electronic)	13	11	15580-15594	Jin W and Yao Q and Liu Z and Cao W and Zhang Y and Che Z and Peng H		https://pubmed.ncbi.nlm.nih.gov/34111026/	Excluded	wrong population	Excluded	wrong population
534	rayyan-68369151	Intrathecal drug delivery to treat intractable neuropathic pain following SjÃ¶gren's syndrome-induced transverse myelitis: A case report.	2021	Medicine	1536-5964 (Electronic)	100	22	e26141	Kim JY and Lee YH and Kim JY and Lee HH and Kim YH	10.1097/MD.0000000000026141	https://pubmed.ncbi.nlm.nih.gov/34087868/	Excluded	case report	Excluded	case report
535	rayyan-68369153	Monoacylglycerol Lipase Inhibition Using JZL184 Attenuates Paw Inflammation and Functional Deficits in a Mouse Model of Inflammatory Arthritis.	2021	Cannabis and cannabinoid research	2378-8763 (Electronic)	6	3	233-241	Nass SR and Steele FF and Ware TB and Libby AH and Hsu KL and Kinsey SG	10.1089/can.2020.0177	https://pubmed.ncbi.nlm.nih.gov/34042520/	Excluded	animal study	Excluded	animal study
536	rayyan-68369155	Feasibility and estimated efficacy of blood flow restricted training in female patients with rheumatoid arthritis: a randomized controlled pilot study.	2021	Scandinavian journal of rheumatology	1502-7732 (Electronic)	50	3	169-177	JÃ¸nsson AB and Johansen CV and Rolving N and Pfeiffer-Jensen M		https://pubmed.ncbi.nlm.nih.gov/33300420/	Excluded	wrong publication type	Excluded	wrong publication type
537	rayyan-68369156	Long-term Use of Golimumab in Daily Practice for Patients with Rheumatoid Arthritis.	2021	Internal medicine (Tokyo, Japan)	1349-7235 (Electronic)	60	9	1359-1367	Nemoto T and Ito S and Kobayashi D and Takai C and Sakai S and Kurosawa Y and Hasegawa E and Okabayashi R and Abe A and Otani H and Lee H and Murasawa A and Narita I and Nakazono K and Toyoshima Y and Inagaki K and Ishikawa H		https://pubmed.ncbi.nlm.nih.gov/33250460/	Excluded	trial	Excluded	trial
538	rayyan-68369158	Craniocervical instability associated with rheumatoid arthritis: a case report and brief review.	2021	AME case reports	2523-1995 (Electronic)	5		12	Chu EC and Wong AY and Lee LY	10.21037/acr-20-131	https://pubmed.ncbi.nlm.nih.gov/33912801/	Excluded	case report	Excluded	case report
539	rayyan-68369159	Long-Term Results of the Modular Physiological Wrist Prosthesis (MPW(Â®)) in Patients with Inflammatory Diseases.	2021	Life (Basel, Switzerland)	2075-1729 (Print)	11	4		Biehl C and Stoll M and Heinrich M and Biehl L and Jung J and Heiss C and Szalay G	10.3390/life11040355	https://pubmed.ncbi.nlm.nih.gov/33919621/	Excluded	wrong population	Excluded	wrong population
540	rayyan-68369160	Proinflammatory and bone protective role of calcitonin gene-related peptide alpha in collagen antibody-induced arthritis.	2021	Rheumatology (Oxford, England)	1462-0332 (Electronic)	60	4	1996-2009	Maleitzke T and Hildebrandt A and Weber J and Dietrich T and Appelt J and Jahn D and Zocholl D and Baranowsky A and Duda GN and Tsitsilonis S and Keller J	10.1093/rheumatology/keaa711	https://pubmed.ncbi.nlm.nih.gov/33221885/	Excluded	animal study	Excluded	animal study
541	rayyan-68369161	Local Cryotherapy, Comparison of Cold Air and Ice Massage on Pain and Handgrip Strength in Patients with Rheumatoid Arthritis.	2021	Psychiatria Danubina	0353-5053 (Print)	33		757-761	LaktaÅ¡iÄ‡ Å½erjaviÄ‡ N and HrkiÄ‡ E and Å½agar I and Delimar V and KovaÄ DurmiÅ¡ K and Å poljariÄ‡ CareviÄ‡ S and Vukorepa M and MatijeviÄ‡ A and Å½ura N and PeriÄ‡ P		https://pubmed.ncbi.nlm.nih.gov/34718314/	Excluded	trial	Excluded	trial
542	rayyan-68369162	Circulating Fibroblast Growth Factor-21 Levels in Rheumatoid Arthritis: Associations With Disease Characteristics, Body Composition, and Physical Functioning.	2021	The Journal of rheumatology	1499-2752 (Electronic)	48	4	504-512	Gould PW and Zemel BS and Taratuta EG and Baker JF		https://pubmed.ncbi.nlm.nih.gov/33132219/	Included		Included
543	rayyan-68369163	Structural and Functional Changes of Hands and Legs in Early Rheumatoid Arthritis.	2021	Medicina (Kaunas, Lithuania)	1648-9144 (Electronic)	57	4		Valner A and KirsimÃ¤gi Ãœ and MÃ¼ller R and Kull M and PÃµlluste K and Lember M and Kallikorm R	10.3390/medicina57040317	https://pubmed.ncbi.nlm.nih.gov/33800568/	Excluded	case-control	Excluded	case-control
544	rayyan-68369164	Predictors of functional capacity as measured by the Glittre activities of daily living test in women with rheumatoid arthritis.	2021	Brazilian journal of medical and biological research = Revista brasileira de pesquisas medicas e biologicas	1414-431X (Electronic)	54	5	e10040	Palugan MJA and Assis ACB and Bessa EJC and Ferreira AS and Lopes AJ	10.1590/1414-431X202010040	https://pubmed.ncbi.nlm.nih.gov/33729387/	Excluded	transversal study	Excluded	transversal study
545	rayyan-68369165	Muscle deterioration due to rheumatoid arthritis: assessment by quantitative MRI and strength testing.	2021	Rheumatology (Oxford, England)	1462-0332 (Electronic)	60	3	1216-1225	Farrow M and Biglands J and Tanner S and Hensor EMA and Buch MH and Emery P and Tan AL	10.1093/rheumatology/keaa364	https://pubmed.ncbi.nlm.nih.gov/32910153/	Excluded	case-control	Excluded	case-control
546	rayyan-68369167	Treatment of Proximal Ulnar Stump after Darrach or SauvÃ©-Kapandji Procedure by Transfer of Insertion-Released Pronator Quadratus Pedicle.	2021	The journal of hand surgery Asian-Pacific volume	2424-8363 (Electronic)	26	1	70-76	Sakamoto K	10.1142/S2424835521500119	https://pubmed.ncbi.nlm.nih.gov/33559564/	Excluded	wrong population	Excluded	wrong population
547	rayyan-68369168	A systematic review of outcomes of wrist arthrodesis and wrist arthroplasty in patients with rheumatoid arthritis.	2021	The Journal of hand surgery, European volume	2043-6289 (Electronic)	46	3	297-303	Zhu XM and Perera E and Gohal C and Dennis B and Khan M and Alolabi B	10.1177/1753193420953683	https://pubmed.ncbi.nlm.nih.gov/32938290/	Excluded	systematic review	Excluded	systematic review
548	rayyan-68369169	Twenty years' follow-up of radiocarpal arthrodesis for rheumatoid wrists.	2021	Modern rheumatology	1439-7609 (Electronic)	31	2	312-318	Okabayashi R and Ishikawa H and Abe A and Otani H and Funamura K and Kakutani R and Ito S and Kurosawa Y and Sakai S and Nakazono K and Suzuki M and Matsuyama Y and Murasawa A	10.1080/14397595.2020.1782565	https://pubmed.ncbi.nlm.nih.gov/32530346/	Excluded	wrong outcome	Excluded	wrong outcome
549	rayyan-68369170	Association of Low Muscle Density With Deteriorations in Muscle Strength and Physical Functioning in Rheumatoid Arthritis.	2021	Arthritis care & research	2151-4658 (Electronic)	73	3	355-363	Baker JF and Mostoufi-Moab S and Long J and Taratuta E and Leonard MB and Zemel B		https://pubmed.ncbi.nlm.nih.gov/31841259/	Excluded	transversal study	Excluded	transversal study
550	rayyan-68369171	Computer-aided diagnosis based on hand thermal, RGB images, and grip force using artificial intelligence as screening tool for rheumatoid arthritis in women.	2021	Medical & biological engineering & computing	1741-0444 (Electronic)	59	2	287-300	AlarcÃ³n-Paredes A and GuzmÃ¡n-GuzmÃ¡n IP and HernÃ¡ndez-Rosales DE and Navarro-Zarza JE and Cantillo-Negrete J and Cuevas-Valencia RE and Alonso GA		https://pubmed.ncbi.nlm.nih.gov/33420616/	Excluded	case-control	Excluded	case-control
551	rayyan-68369172	Increased sympathetic and haemodynamic responses to exercise and muscle metaboreflex activation in post-menopausal women with rheumatoid arthritis.	2021	The Journal of physiology	1469-7793 (Electronic)	599	3	927-941	PeÃ§anha T and Meireles K and Pinto AJ and Rezende DAN and Iraha AY and Mazzolani BC and Smaira FI and Sales ARK and Bonfiglioli K and SÃ¡-Pinto AL and Lima FR and Irigoyen MC and Gualano B and Roschel H		https://pubmed.ncbi.nlm.nih.gov/33180998/	Excluded	trial	Excluded	trial
552	rayyan-68369173	Bone erosion in the 2nd metacarpophalangeal head: association with its bone mineral density by HR-pQCT in rheumatoid arthritis patients.	2021	BMC musculoskeletal disorders	1471-2474 (Electronic)	22	1	109	Figueiredo CP and Perez MO and Sales LP and Medeiros AC and Caparbo VF and Pereira RMR		https://pubmed.ncbi.nlm.nih.gov/33494725/	Excluded	transversal study	Excluded	transversal study
553	rayyan-68369174	Anti-Inflammatory and Analgesic Effects of TRPV1 Polypeptide Modulator APHC3 in Models of Osteo- and Rheumatoid Arthritis.	2021	Marine drugs	1660-3397 (Electronic)	19	1		Logashina YA and Palikova YA and Palikov VA and Kazakov VA and Smolskaya SV and Dyachenko IA and Tarasova NV and Andreev YA	10.3390/md19010039	https://pubmed.ncbi.nlm.nih.gov/33477357/	Excluded	trial	Excluded	trial
554	rayyan-68369175	Joint Protection Programmes for People with Osteoarthritis and Rheumatoid Arthritis of the Hand: An Overview of Systematic Reviews.	2021	Physiotherapy Canada. Physiotherapie Canada	0300-0508 (Print)	73	1	56-65	Bobos P and MacDermid JC and Nazari G and Lalone EA and Ferreira L and Grewal R	10.3138/ptc-2019-0037	https://pubmed.ncbi.nlm.nih.gov/35110824/	Excluded	review	Excluded	review
555	rayyan-68369177	[Meta-analysis of efficacy and safety of sinomenine combined with methotrexate in treatment of rheumatoid arthritis].	2021	Zhongguo Zhong yao za zhi = Zhongguo zhongyao zazhi = China journal of Chinese materia medica	1001-5302 (Print)	46	1	214-224	Zeng C and Shuai YF and Li X		https://pubmed.ncbi.nlm.nih.gov/33645073/	Excluded	systematic review	Excluded	systematic review
556	rayyan-68369178	Yoga and its impact on chronic inflammatory autoimmune arthritis.	2021	Frontiers in bioscience (Elite edition)	1945-0508 (Electronic)	13	1	77-116	Gautam S and Kumar U and Dada R	10.2741/873	https://pubmed.ncbi.nlm.nih.gov/33048777/	Excluded	review	Excluded	review
557	rayyan-68369179	Subcutaneous immunoglobulin therapy in statin-induced necrotizing autoimmune myopathy.	2021	Modern rheumatology case reports	2472-5625 (Electronic)	5	1	58-61	Mak VP and Gravely K and Lim SY	10.1080/24725625.2020.1782031	https://pubmed.ncbi.nlm.nih.gov/32967573/	Excluded	case report	Excluded	case report
558	rayyan-68369180	Arthrodesis of the digital joint using intraosseous wiring in patients with rheumatoid arthritis.	2021	Modern rheumatology	1439-7609 (Electronic)	31	1	114-118	Nomura Y and Ishikawa H and Abe A and Otani H and Ito S and Nakazono K and Murasawa A	10.1080/14397595.2020.1726607	https://pubmed.ncbi.nlm.nih.gov/32017657/	Excluded	wrong outcome	Excluded	wrong outcome
559	rayyan-68369181	An Update on Treatment Modalities for Ulnar Nerve Entrapment: A Literature Review.	2020	Anesthesiology and pain medicine	2228-7523 (Print)	10	6	e112070	Vij N and Traube B and Bisht R and Singleton I and Cornett EM and Kaye AD and Imani F and Mohammadian Erdi A and Varrassi G and Viswanath O and Urits I		https://pubmed.ncbi.nlm.nih.gov/34150581/	Excluded	review	Excluded	review
560	rayyan-68369182	Efficacy of low-magnitude high-frequency vibration (LMHFV) on musculoskeletal health of participants on wheelchair: a study protocol for a single-blinded randomised controlled study.	2020	BMJ open	2044-6055 (Electronic)	10	12	e038578	Chow SKH and Ho CY and Wong HW and Chim YN and Wong RMY and Cheung WH	10.1136/bmjopen-2020-038578	https://pubmed.ncbi.nlm.nih.gov/33323430/	Excluded	protocol study	Excluded	protocol study
561	rayyan-68369183	The experience of living with a chronic disease in pediatrics from the mothers' narratives: The Clinical Interview on Parental Sense of Grip on the Disease.	2020	Health psychology open	2055-1029 (Print)	7	2	2.06e+15	Savarese L and Freda MF and De Luca Picione R and Dolce P and De Falco R and Alessio M and Cancian M and Franzese A and Guarino MD and Perricone R and Petraroli A and Senter R and Traverso C and Zanichelli A and Zito E and Bova M	10.1177/2055102920971496	https://pubmed.ncbi.nlm.nih.gov/33343914/	Excluded	wrong population	Excluded	wrong population
562	rayyan-68369184	Factors Associated with Objectively Measured Physical Activity in Patients with Seropositive Rheumatoid Arthritis.	2020	International journal of environmental research and public health	1660-4601 (Electronic)	17	23		Haider S and Sedlak M and Kapan A and Grabovac I and Lamprecht T and Erlacher L and Quittan M and Fenzl KH and Dorner TE	10.3390/ijerph17239008	https://pubmed.ncbi.nlm.nih.gov/33287268/	Excluded	case-control	Excluded	case-control
563	rayyan-68369186	Modification of matched distal ulnar resection for distal radio-ulnar joint arthropathy: Analysis of distal instability and radio-ulnar convergence.	2020	Orthopaedics & traumatology, surgery & research : OTSR	1877-0568 (Electronic)	106	8	1597-1603	Barret H and Lazerges C and Chammas PE and Degeorge B and Coulet B and Chammas M		https://pubmed.ncbi.nlm.nih.gov/33160877/	Excluded	wrong population	Excluded	wrong population
564	rayyan-68369187	Sarcopenia in rheumatoid arthritis: Is it a common manifestation?	2020	International journal of rheumatic diseases	1756-185X (Electronic)	23	12	1685-1691	Tekgoz E and Colak S and Ozalp Ates FS and Sonaeren I and Yilmaz S and Cinar M		https://pubmed.ncbi.nlm.nih.gov/32979041/	Excluded	case-control	Excluded	case-control
565	rayyan-68369188	Determinants of long-term satisfaction after silicone MCP arthroplasty in patients with inflammatory diseases.	2020	Hand surgery & rehabilitation	2468-1210 (Electronic)	39	6	545-549	Estermann L and Marks M and Herren DB and Schindele S		https://pubmed.ncbi.nlm.nih.gov/32828946/	Excluded	wrong population	Excluded	wrong population
566	rayyan-68369190	Evaluation of Nutritional Status and Methods to Identify Nutritional Risk in Rheumatoid Arthritis and Spondyloarthritis.	2020	Nutrients	2072-6643 (Electronic)	12	11		Olsen MN and Tangvik RJ and Halse AK		https://pubmed.ncbi.nlm.nih.gov/33233336/	Excluded	transversal study	Excluded	transversal study
567	rayyan-68369191	Hand dominance in early and established rheumatoid arthritis: evaluation by dynamometer, Ritchie index and musculoskeletal ultrasound: a cross sectional study.	2020	Reumatismo	0048-7449 (Print)	72	3	131-144	Elsaman AM and Sayed A and Radwan AR	10.4081/reumatismo.2020.1273	https://pubmed.ncbi.nlm.nih.gov/33213126/	Excluded	transversal study	Excluded	transversal study
568	rayyan-68369192	Frailty in Rheumatic Diseases.	2020	Frontiers in immunology	1664-3224 (Electronic)	11		576134	Motta F and Sica A and Selmi C	10.3389/fimmu.2020.576134	https://pubmed.ncbi.nlm.nih.gov/33193369/	Excluded	review	Excluded	review
569	rayyan-68369193	The Influence of Hand Dominance on the Degree of Deformities in Patients With Systemic Lupus Erythematosus and Jaccoud Arthropathy.	2020	Journal of clinical rheumatology : practical reports on rheumatic & musculoskeletal diseases	1536-7355 (Electronic)	26	7	S205-S207	Loureiro GalvÃ£o V and Ferreira Vasconcelos Dos Santos D and Santiago MB		https://pubmed.ncbi.nlm.nih.gov/32332272/	Excluded	wrong population	Excluded	wrong population
570	rayyan-68369194	The value of the squeeze test for detection of subclinical synovitis in patients with arthralgia suspicious for progression to RA.	2020	Rheumatology (Oxford, England)	1462-0332 (Electronic)	59	10	3106-3108	Wouters F and Niemantsverdriet E and van der Helm-van Mil AHM	10.1093/rheumatology/keaa082	https://pubmed.ncbi.nlm.nih.gov/32176298/	Excluded	wrong publication type	Excluded	wrong publication type
571	rayyan-68369195	Feasibility of Self-Monitoring Rheumatoid Arthritis With a Smartphone App: Results of Two Mixed-Methods Pilot Studies.	2020	JMIR formative research	2561-326X (Electronic)	4	9	e20165	Seppen BF and Wiegel J and L'ami MJ and Duarte Dos Santos Rico S and Catarinella FS and Turkstra F and Boers M and Bos WH		https://pubmed.ncbi.nlm.nih.gov/32955447/	Excluded	wrong population	Excluded	wrong population
572	rayyan-68369196	A mobile app using therapeutic exercise and education for self-management in patients with hand rheumatoid arthritis: a randomized controlled trial protocol.	2020	Trials	1745-6215 (Electronic)	21	1	777	RodrÃ­guez-SÃ¡nchez-LaulhÃ© P and Luque-Romero LG and Blanquero J and Suero-Pineda A and Biscarri-Carbonero Ã and Barrero-GarcÃ­a FJ and Heredia-Rizo AM	10.1186/s13063-020-04713-4	https://pubmed.ncbi.nlm.nih.gov/32912305/	Excluded	protocol study	Excluded	protocol study
573	rayyan-68369197	[Clinical practice guideline for Tripterygium Glycosides/Tripterygium wilfordii Tablets in treatment of rheumatoid arthritis].	2020	Zhongguo Zhong yao za zhi = Zhongguo zhongyao zazhi = China journal of Chinese materia medica	1001-5302 (Print)	45	17	4149-4153	Na L and Quan J and Wei L and Jian L and Qing-Chun H and Kuan-Yu WU and Sheng-Hao TU and Zu-Shan Z and Wei-Heng C and Xiao-Xia LI and Yan-Qiong Z		https://pubmed.ncbi.nlm.nih.gov/33164399/	Excluded	guidelines	Excluded	guidelines
574	rayyan-68369200	A Modified Posterior Approach for Decompression of a Multiloculated Atlanto-axial Cyst With Myelopathy.	2020	Spine	1528-1159 (Electronic)	45	16	E1047-E1051	Patel BK and Bapat MR and Upadhyay AS	10.1097/BRS.0000000000003499	https://pubmed.ncbi.nlm.nih.gov/32701738/	Excluded	case report	Excluded	case report
575	rayyan-68369201	Dereplication and quantification of the ethanol extract of Miconia albicans (Melastomaceae) by HPLC-DAD-ESI-/MS/MS, and assessment of its anti-hyperalgesic and anti-inflammatory profiles in a mice arthritis-like model: Evidence for involvement of TNF-Î±, IL-1Î² and IL-6.	2020	Journal of ethnopharmacology	1872-7573 (Electronic)	258		112938	Quintans-JÃºnior LJ and Gandhi SR and Passos FRS and Heimfarth L and Pereira EWM and Monteiro BS and Dos Santos KS and Duarte MC and Abreu LS and Nascimento YM and Tavares JF and Silva MS and Menezes IRA and Coutinho HDM and Lima ÃAN and Zengin G and Quintans JSS	10.1016/j.jep.2020.112938	https://pubmed.ncbi.nlm.nih.gov/32387232/	Excluded	animal study	Excluded	animal study
576	rayyan-68369202	Total Wrist Arthroplasty: A 10-Year Follow-Up.	2020	The Journal of hand surgery	1531-6564 (Electronic)	45	8	780.e1-780.e10	Fischer P and Sagerfors M and Jakobsson H and Pettersson K	10.1016/j.jhsa.2020.02.006	https://pubmed.ncbi.nlm.nih.gov/32247543/	Excluded	wrong population	Excluded	wrong population
577	rayyan-68369203	Responsiveness of the Persian health assessment questionnaire measures in differentiating among disease activity levels in rheumatoid arthritis patients.	2020	Journal of bodywork and movement therapies	1532-9283 (Electronic)	24	3	131-136	Nazary-Moghadam S and Zeinalzadeh A and Salavati M and Almasi S		https://pubmed.ncbi.nlm.nih.gov/32825978/	Excluded	transversal study	Excluded	transversal study
578	rayyan-68369204	Muscle stiffness in rheumatoid arthritis is not altered or associated with muscle weakness: A shear wave elastography study.	2020	Modern rheumatology	1439-7609 (Electronic)	30	4	617-625	Alfuraih AM and Tan AL and O'Connor P and Emery P and Wakefield RJ		https://pubmed.ncbi.nlm.nih.gov/31314615/	Excluded	case-control	Excluded	case-control
579	rayyan-68369205	[Frequency of sarcopenia and factors associated with lean mass in women with rheumatoid arthritis].	2020	Terapevticheskii arkhiv	0040-3660 (Print)	92	5	15-21	Toroptsova NV and Dobrovolskaya OV and Nikitinskaya OA and Demin NV and Feklistov AY	10.26442/00403660.2020.05.000622	https://pubmed.ncbi.nlm.nih.gov/32598771/	Excluded	transversal study	Excluded	transversal study
580	rayyan-68369206	Benefits of exercise in patients with rheumatoid arthritis: a randomized controlled trial of a patient-specific exercise programme.	2020	Clinical rheumatology	1434-9949 (Electronic)	39	6	1783-1792	Azeez M and Clancy C and O'Dwyer T and Lahiff C and Wilson F and Cunnane G	10.1007/s10067-020-04937-4	https://pubmed.ncbi.nlm.nih.gov/32036584/	Excluded	trial	Excluded	trial
581	rayyan-68369207	Low-Load Resistance Training With Blood-Flow Restriction in Relation to Muscle Function, Mass, and Functionality in Women With Rheumatoid Arthritis.	2020	Arthritis care & research	2151-4658 (Electronic)	72	6	787-797	Rodrigues R and Ferraz RB and Kurimori CO and Guedes LK and Lima FR and de SÃ¡-Pinto AL and Gualano B and Roschel H		https://pubmed.ncbi.nlm.nih.gov/31033228/	Excluded	trial	Excluded	trial
582	rayyan-68369208	Quadriceps muscle properties in rheumatoid arthritis: insights about muscle morphology, activation and functional capacity.	2020	Advances in rheumatology (London, England)	2523-3106 (Electronic)	60	1	28	Blum D and Rodrigues R and Geremia JM and Brenol CV and Vaz MA and Xavier RM		https://pubmed.ncbi.nlm.nih.gov/32429993/	Excluded	transversal study	Excluded	transversal study
583	rayyan-68369211	A report of three cases which required tibialis anterior tendon resection to recover delayed wound healing after total ankle arthroplasty in patients with rheumatoid arthritis.	2020	Modern rheumatology case reports	2472-5625 (Electronic)	4	1	2025-10-06	Etani Y and Ebina K and Hirao M and Miyama A and Hashimoto J and Noguchi T and Okamura G and Takami K and Yoshikawa H	10.1080/24725625.2019.1641297	https://pubmed.ncbi.nlm.nih.gov/33086968/	Excluded	case report	Excluded	case report
584	rayyan-68369212	Detecting Lifestyle Risk Factors for Chronic Kidney Disease With Comorbidities: Association Rule Mining Analysis of Web-Based Survey Data.	2019	Journal of medical Internet research	1438-8871 (Electronic)	21	12	e14204	Peng S and Shen F and Wen A and Wang L and Fan Y and Liu X and Liu H	10.2196/14204	https://pubmed.ncbi.nlm.nih.gov/31821152/	Excluded	wrong population	Excluded	wrong population
585	rayyan-68369214	Ulnar Stump Stabilization Using the Flexor Carpi Ulnaris Tendon for the Rheumatoid Wrist.	2019	The journal of hand surgery Asian-Pacific volume	2424-8363 (Electronic)	24	4	447-451	Abe A and IshikawaKim H	10.1142/S2424835519500577	https://pubmed.ncbi.nlm.nih.gov/31690205/	Excluded	wrong outcome	Excluded	wrong outcome
586	rayyan-68369215	Correlation between frailty and disease activity in patients with rheumatoid arthritis: Data from the CHIKARA study.	2019	Geriatrics & gerontology international	1447-0594 (Electronic)	19	12	1220-1225	Tada M and Yamada Y and Mandai K and Hidaka N		https://pubmed.ncbi.nlm.nih.gov/31638308/	Excluded	transversal study	Excluded	transversal study
587	rayyan-68369216	The relation between upper extremity joint involvement and grip force in early rheumatoid arthritis: a retrospective study.	2019	Rheumatology international	1437-160X (Electronic)	39	12	2031-2041	Rydholm M and WikstrÃ¶m I and Hagel S and Jacobsson LTH and Turesson C		https://pubmed.ncbi.nlm.nih.gov/31494739/	Included		Included
588	rayyan-68369217	Management of rheumatoid arthritis of the elbow with a convertible total elbow arthroplasty.	2019	Journal of shoulder and elbow surgery	1532-6500 (Electronic)	28	11	2205-2214	Strelzow JA and Frank T and Chan K and Athwal GS and Faber KJ and King GJW		https://pubmed.ncbi.nlm.nih.gov/31630751/	Excluded	wrong outcome	Excluded	wrong outcome
589	rayyan-68369218	Factors Associated With Hand and Upper Arm Functional Disability in People With Rheumatoid Arthritis: A Systematic Review.	2019	Arthritis care & research	2151-4658 (Electronic)	71	11	1473-1481	Arab Alkabeya H and Hughes AM and Adams J	10.1002/acr.23784	https://pubmed.ncbi.nlm.nih.gov/30320976/	Excluded	systematic review	Excluded	systematic review
590	rayyan-68369219	Influence of physical performance on elderly mortality, functionality and life satisfaction: FIBRA's study data.	2019	Ciencia & saude coletiva	1678-4561 (Electronic)	24	11	4181-4190	Soares VN and Fattori A and Neri AL and Fernandes PT		https://pubmed.ncbi.nlm.nih.gov/31664391/	Excluded	wrong population	Excluded	wrong population
591	rayyan-68369222	The impact of cardiorespiratory fitness on classical cardiovascular disease risk factors in rheumatoid arthritis: a cross-sectional and longitudinal study.	2019	Rheumatology international	1437-160X (Electronic)	39	10	1759-1766	Cooney JK and Ahmad YA and Moore JP and Sandoo A and Thom JM		https://pubmed.ncbi.nlm.nih.gov/31482199/	Excluded	transversal study	Excluded	transversal study
592	rayyan-68369223	Difficulties making a fist in clinically suspect arthralgia: an easy applicable phenomenon predictive for RA that is related to flexor tenosynovitis.	2019	Annals of the rheumatic diseases	1468-2060 (Electronic)	78	10	1438-1439	Wouters F and van der Giesen FJ and Matthijssen XME and Niemantsverdriet E and van der Helm-van Mil AHM	10.1136/annrheumdis-2019-215402	https://pubmed.ncbi.nlm.nih.gov/31048289/	Excluded	wrong publication type	Excluded	wrong publication type
593	rayyan-68369224	Sarcopenia-associated factors in Japanese patients with rheumatoid arthritis: A cross-sectional study.	2019	Geriatrics & gerontology international	1447-0594 (Electronic)	19	9	907-912	Mochizuki T and Yano K and Ikari K and Okazaki K		https://pubmed.ncbi.nlm.nih.gov/31342647/	Excluded	transversal study	Excluded	transversal study
594	rayyan-68369225	Validity of the Patient-Rated Wrist Evaluation questionnaire in rheumatoid arthritis.	2019	International journal of rheumatic diseases	1756-185X (Electronic)	22	9	1714-1718	Tuna Z and Mete O and Tore G and Baglan Yentur S and Varan Ã– and GÃ¶ker B and Oskay D	10.1111/1756-185X.13659	https://pubmed.ncbi.nlm.nih.gov/31317675/	Excluded	validation study	Excluded	validation study
595	rayyan-68369226	Dose-Response Relationship Between Neuromuscular Electrical Stimulation and Muscle Function in People With Rheumatoid Arthritis.	2019	Physical therapy	1538-6724 (Electronic)	99	9	1167-1176	Almeida GJ and Khoja SS and Piva SR		https://pubmed.ncbi.nlm.nih.gov/31197369/	Excluded	trial	Excluded	trial
596	rayyan-68369227	Selective Sexual Dimorphisms in Musculoskeletal and Cardiopulmonary Pathologic Manifestations and Mortality Incidence in the Tumor Necrosis Factor-Transgenic Mouse Model of Rheumatoid Arthritis.	2019	Arthritis & rheumatology (Hoboken, N.J.)	2326-5205 (Electronic)	71	9	1512-1523	Bell RD and Wu EK and Rudmann CA and Forney M and Kaiser CRW and Wood RW and Chakkalakal JV and Paris ND and Klose A and Xiao GQ and Rangel-Moreno J and Garcia-Hernandez ML and Ritchlin CT and Schwarz EM and Rahimi H		https://pubmed.ncbi.nlm.nih.gov/30969024/	Excluded	animal study	Excluded	animal study
597	rayyan-68369229	Relationship between structural damage with loss of strength and functional disability in psoriatic arthritis patients.	2019	Clinical biomechanics (Bristol, Avon)	1879-1271 (Electronic)	68		169-174	Feced Olmos CM and Alvarez-Calderon O and HervÃ¡s MarÃ­n D and Ivorra CortÃ©s J and Pujol Marco C and RomÃ¡n Ivorra JA		https://pubmed.ncbi.nlm.nih.gov/31220740/	Excluded	transversal study	Excluded	transversal study
598	rayyan-68369231	Eccentric training enhances the Î±B-crystallin binding to the myofibrils and prevents skeletal muscle weakness in adjuvant-induced arthritis rat.	2019	Journal of applied physiology (Bethesda, Md. : 1985)	1522-1601 (Electronic)	127	1	71-80	Himori K and Tatebayashi D and Ashida Y and Yamada T	10.1152/japplphysiol.00102.2019	https://pubmed.ncbi.nlm.nih.gov/31095464/	Excluded	animal study	Excluded	animal study
599	rayyan-68369232	Prevalence of frailty and its associated factors in patients with rheumatoid arthritis: a cross-sectional analysis.	2019	Clinical rheumatology	1434-9949 (Electronic)	38	7	1823-1830	Salaffi F and Di Carlo M and Farah S and Di Donato E and Carotti M		https://pubmed.ncbi.nlm.nih.gov/30809736/	Excluded	transversal study	Excluded	transversal study
600	rayyan-68369233	Constrained Implant Arthroplasty for Distal Radioulnar Joint Arthrosis: Evaluation and Management of Soft Tissue Complications.	2019	The Journal of hand surgery	1531-6564 (Electronic)	44	7	614.e1-614.e9	DeGeorge BR Jr and Berger RA and Shin AY		https://pubmed.ncbi.nlm.nih.gov/30344019/	Excluded	wrong population	Excluded	wrong population
601	rayyan-68369234	Prevalence and factors associated with sarcopenia in patients with rheumatoid arthritis.	2019	Modern rheumatology	1439-7609 (Electronic)	29	4	589-595	Torii M and Hashimoto M and Hanai A and Fujii T and Furu M and Ito H and Uozumi R and Hamaguchi M and Terao C and Yamamoto W and Uda M and Nin K and Morita S and Arai H and Mimori T		https://pubmed.ncbi.nlm.nih.gov/30092163/	Excluded	transversal study	Excluded	transversal study
602	rayyan-68369235	Hand exercise for women with rheumatoid arthritis and decreased hand function: an exploratory randomized controlled trial.	2019	Arthritis research & therapy	1478-6362 (Electronic)	21	1	158	Ellegaard K and von BÃ¼low C and RÃ¸pke A and Bartholdy C and Hansen IS and Rifbjerg-Madsen S and Henriksen M and WÃ¦hrens EE		https://pubmed.ncbi.nlm.nih.gov/31242937/	Excluded	trial	Excluded	trial
603	rayyan-68369236	Sarcopenia in osteoarthritis and rheumatoid arthritis: The association with self-reported fatigue, physical function and obesity.	2019	PloS one	1932-6203 (Electronic)	14	6	e0217462	Vlietstra L and Stebbings S and Meredith-Jones K and Abbott JH and Treharne GJ and Waters DL		https://pubmed.ncbi.nlm.nih.gov/31170172/	Excluded	transversal study	Excluded	transversal study
604	rayyan-68369238	Myostatin induces tumor necrosis factor-Î± expression in rheumatoid arthritis synovial fibroblasts through the PI3K-Akt signaling pathway.	2019	Journal of cellular physiology	1097-4652 (Electronic)	234	6	9793-9801	Su CM and Hu SL and Sun Y and Zhao J and Dai C and Wang L and Xu G and Tang CH	10.1002/jcp.27665	https://pubmed.ncbi.nlm.nih.gov/30378113/	Excluded	cell/molecular study	Excluded	cell/molecular study
605	rayyan-68369239	Sarcopenia.	2019	Joint bone spine	1778-7254 (Electronic)	86	3	309-314	Tournadre A and Vial G and Capel F and Soubrier M and Boirie Y	10.1016/j.jbspin.2018.08.001	https://pubmed.ncbi.nlm.nih.gov/30098424/	Excluded	review	Excluded	review
606	rayyan-68369240	Getting a Grip on Arthritis Online: Responses of rural/remote primary care providers to a web-based continuing medical education programme.	2019	Canadian journal of rural medicine : the official journal of the Society of Rural Physicians of Canada = Journal canadien de la medecine rurale : le journal officiel de la Societe de medecine rurale du Canada	1488-237X (Electronic)	24	2	52-60	Lineker SC and Fleet LJ and Bell MJ and Sweezie R and Curran V and Brock G and Badley EM		https://pubmed.ncbi.nlm.nih.gov/30924461/	Excluded	trial	Excluded	trial
607	rayyan-68369241	Hand grip endurance moderating the effect of grip force on functional ability and disease activity in rheumatoid arthritis patients: a cross-sectional study.	2019	Rheumatology international	1437-160X (Electronic)	39	4	647-656	Doko I and BajiÄ‡ Å½ and DubraviÄ‡ A and Qorolli M and Grazio S	10.1007/s00296-019-04250-7	https://pubmed.ncbi.nlm.nih.gov/30747253/	Excluded	transversal study	Excluded	transversal study
608	rayyan-68369242	The effectiveness of joint-protection programs on pain, hand function, and grip strength levels in patients with hand arthritis: A systematic review and meta-analysis.	2019	Journal of hand therapy : official journal of the American Society of Hand Therapists	1545-004X (Electronic)	32	2	194-211	Bobos P and Nazari G and Szekeres M and Lalone EA and Ferreira L and MacDermid JC		https://pubmed.ncbi.nlm.nih.gov/30587434/	Excluded	systematic review	Excluded	systematic review
609	rayyan-68369243	Associations between Health Assessment Questionnaire Disability Index and physical performance in rheumatoid arthritis and osteoarthritis.	2019	International journal of rheumatic diseases	1756-185X (Electronic)	22	3	417-424	Douglas-Withers J and McCulloch K and Waters D and Parker K and Hogg N and Mitsuhashi T and Treharne GJ and Abbott JH and Stebbings S	10.1111/1756-185X.13460	https://pubmed.ncbi.nlm.nih.gov/30560589/	Excluded	transversal study	Excluded	transversal study
610	rayyan-68369244	Is dry heat treatment (fluidotherapy) effective in improving hand function in patients with rheumatoid arthritis? A randomized controlled trial.	2019	Clinical rehabilitation	1477-0873 (Electronic)	33	3	485-493	ErdinÃ§ GÃ¼ndÃ¼z N and Erdem D and KÄ±zÄ±l R and Solmaz D and Ã–nen F and Ellidokuz H and GÃ¼lbahar S	10.1177/0269215518810778	https://pubmed.ncbi.nlm.nih.gov/30450972/	Excluded	trial	Excluded	trial
611	rayyan-68369245	Neuromuscular Electrical Stimulation Compared to Volitional Exercise for Improving Muscle Function in Rheumatoid Arthritis: A Randomized Pilot Study.	2019	Arthritis care & research	2151-4658 (Electronic)	71	3	352-361	Piva SR and Khoja SS and Toledo FGS and Chester-Wasko M and Fitzgerald GK and Goodpaster BH and Smith CN and Delitto A	10.1002/acr.23602	https://pubmed.ncbi.nlm.nih.gov/29781580/	Excluded	trial	Excluded	trial
612	rayyan-68369246	Overall benefits provided by orthopedic surgical intervention in patients with rheumatoid arthritis.	2019	Modern rheumatology	1439-7609 (Electronic)	29	2	335-343	Ishikawa H and Abe A and Kojima T and Kojima M and Ishiguro N and Nomura Y and Otani H and Hasegawa E and Kobayashi D and Ito S and Nakazono K and Murasawa A	10.1080/14397595.2018.1457468	https://pubmed.ncbi.nlm.nih.gov/29575958/	Excluded	wrong outcome	Excluded	wrong outcome
613	rayyan-68369248	Importance of Measuring Hand and Foot Function Over the Disease Course in Rheumatoid Arthritis: An Eight-Year Follow-Up Study.	2019	Arthritis care & research	2151-4658 (Electronic)	71	2	166-172	Bremander A and Forslind K and Eberhardt K and Andersson MLE	10.1002/acr.23764	https://pubmed.ncbi.nlm.nih.gov/30251481/	Excluded	wrong outcome	Excluded	wrong outcome
614	rayyan-68369249	The effectiveness of backward walking as a treatment for people with gait impairments: a systematic review and meta-analysis.	2019	Clinical rehabilitation	1477-0873 (Electronic)	33	2	171-182	Balasukumaran T and Olivier B and Ntsiea MV	10.1177/0269215518801430	https://pubmed.ncbi.nlm.nih.gov/30229667/	Excluded	systematic review	Excluded	systematic review
615	rayyan-68369250	Effectiveness of Acupuncture on Pain, Functional Disability, and Quality of Life in Rheumatoid Arthritis of the Hand: Results of a Double-Blind Randomized Clinical Trial.	2019	Journal of alternative and complementary medicine (New York, N.Y.)	1557-7708 (Electronic)	25	1	86-97	Seca S and PatrÃ­cio M and Kirch S and Franconi G and Cabrita AS and Greten HJ		https://pubmed.ncbi.nlm.nih.gov/30328699/	Excluded	trial	Excluded	trial
616	rayyan-68369251	Rheumatoid arthritis in remission : Decreased myostatin and increased serum levels of periostin.	2019	Wiener klinische Wochenschrift	1613-7671 (Electronic)	131	1	2025-07-01	Kerschan-Schindl K and Ebenbichler G and FÃ¶eger-Samwald U and Leiss H and Gesslbauer C and Herceg M and Stummvoll G and Marculescu R and Crevenna R and Pietschmann P	10.1007/s00508-018-1386-0	https://pubmed.ncbi.nlm.nih.gov/30171335/	Excluded	case-control	Excluded	case-control
617	rayyan-68369254	Intramuscular Fat Accumulation and Associations With Body Composition, Strength, and Physical Functioning in Patients With Rheumatoid Arthritis.	2018	Arthritis care & research	2151-4658 (Electronic)	70	12	1727-1734	Baker JF and Mostoufi-Moab S and Long J and Zemel B and Ibrahim S and Taratuta E and Leonard MB	10.1002/acr.23550	https://pubmed.ncbi.nlm.nih.gov/29481721/	Excluded	case-control	Excluded	case-control
618	rayyan-68369255	Enhanced ventricular-arterial coupling during a 2-year physical activity programme in patients with rheumatoid arthritis: a prospective substudy of the physical activity in rheumatoid arthritis 2010 trial.	2018	Journal of internal medicine	1365-2796 (Electronic)	284	6	664-673	Sarajlic P and FridÃ©n C and Lund LH and Manouras A and Venkateshvaran A and Larsson SC and Nordgren B and Opava CH and Lundberg IE and BÃ¤ck M		https://pubmed.ncbi.nlm.nih.gov/29143384/	Included		Included
619	rayyan-68369256	Associations between fatigue and physical capacity in people moderately affected by rheumatoid arthritis.	2018	Rheumatology international	1437-160X (Electronic)	38	11	2147-2155	Demmelmaier I and Pettersson S and Nordgren B and Dufour AB and Opava CH	10.1007/s00296-018-4140-z	https://pubmed.ncbi.nlm.nih.gov/30159774/	Excluded	transversal study	Excluded	transversal study
620	rayyan-68369257	High prevalence of widespread pain in women with early rheumatoid arthritis.	2018	Scandinavian journal of rheumatology	1502-7732 (Electronic)	47	6	447-454	Bilberg A and Bremell T and Bjersing J and Mannerkorpi K	10.1080/03009742.2018.1447683	https://pubmed.ncbi.nlm.nih.gov/29973088/	Excluded	transversal study	Excluded	transversal study
621	rayyan-68369258	A case with rheumatod arthritis and atraumatic odontoid fracture: disappearence of bony landmarks.	2018	International journal of rheumatic diseases	1756-185X (Electronic)	21	11	2041-2045	Findikoglu G and Ardic F and Akkaya N and Sahin F and Sabir N and Cirak B		https://pubmed.ncbi.nlm.nih.gov/25195628/	Excluded	case report	Excluded	case report
622	rayyan-68369259	Complex Role of Capsaicin-Sensitive Afferents in the Collagen Antibody-Induced Autoimmune Arthritis of the Mouse.	2018	Scientific reports	2045-2322 (Electronic)	8	1	15916	BorbÃ©ly Ã‰ and Kiss T and Szabadfi K and PintÃ©r E and SzolcsÃ¡nyi J and Helyes Z and Botz B	10.1038/s41598-018-34005-6	https://pubmed.ncbi.nlm.nih.gov/30374145/	Excluded	animal study	Excluded	animal study
623	rayyan-68369260	Use of steroid and nonsteroidal anti-inflammatories in the treatment of rheumatoid arthritis: Systematic review protocol.	2018	Medicine	1536-5964 (Electronic)	97	41	e12658	Del Grossi Moura M and Cruz Lopes L and Silva MT and Barberato-Filho S and Motta RHL and Bergamaschi CC		https://pubmed.ncbi.nlm.nih.gov/30313057/	Excluded	protocol study	Excluded	protocol study
624	rayyan-68369261	A comparison of performance on the Keitel Functional Test by persons with systemic sclerosis and rheumatoid arthritis.	2018	Disability and rehabilitation	1464-5165 (Electronic)	40	21	2505-2508	Poole JL and New A and Garcia C		https://pubmed.ncbi.nlm.nih.gov/28602106/	Excluded	case-control	Excluded	case-control
625	rayyan-68369262	Hand functions in systemic lupus erythematosus: a comparative study with rheumatoid arthritis patients and healthy subjects.	2018	Turkish journal of medical sciences	1303-6165 (Electronic)	48	4	840-844	BaÄŸlan YentÃ¼r S and Tuna Z and Mete O and GÃ¶kkurt A and Tore NG and KÃ¼Ã§Ã¼k H and GÃ¶ker B and Oskay D	10.3906/sag-1803-183	https://pubmed.ncbi.nlm.nih.gov/30119161/	Excluded	wrong population	Excluded	wrong population
626	rayyan-68369263	Hand strength in patients with RA correlates strongly with function but not with activity of disease.	2018	Advances in rheumatology (London, England)	2523-3106 (Electronic)	58	1	20	Sferra da Silva G and de Almeida LourenÃ§o M and de Assis MR		https://pubmed.ncbi.nlm.nih.gov/30657069/	Excluded	transversal study	Excluded	transversal study
627	rayyan-68369266	Work Ability and Employment in Rheumatoid Arthritis: A Cross-Sectional Study on the Role of Muscle Strength and Lower Extremity Function.	2018	International journal of rheumatology	1687-9260 (Print)	2018		3756207	Berner C and Haider S and Grabovac I and Lamprecht T and Fenzl KH and Erlacher L and Quittan M and Dorner TE	10.1155/2018/3756207	https://pubmed.ncbi.nlm.nih.gov/30154855/	Excluded	transversal study	Excluded	transversal study
628	rayyan-68369267	Management of multiple neurological complications in mixed connective tissue disease: A case report.	2018	Medicine	1536-5964 (Electronic)	97	31	e11360	Hao Y and Feng L and Teng Y and Cheng Y and Feng J	10.1097/MD.0000000000011360	https://pubmed.ncbi.nlm.nih.gov/30075502/	Excluded	case report	Excluded	case report
629	rayyan-68369268	An Outsourced Health-enhancing Physical Activity Program for People with Rheumatoid Arthritis: Study of the Maintenance Phase.	2018	The Journal of rheumatology	1499-2752 (Electronic)	45	8	1093-1100	Nordgren B and FridÃ©n C and Demmelmaier I and BergstrÃ¶m G and Lundberg IE and Nessen T and Dufour AB and Opava CH		https://pubmed.ncbi.nlm.nih.gov/29717033/	Excluded	trial	Excluded	trial
630	rayyan-68369269	Anti-inflammatory, anti-rheumatic and analgesic activities of 2-(5-mercapto-1,3,4-oxadiazol-2-yl)-N-propylbenzenesulphonamide (MOPBS) in rodents.	2018	Inflammopharmacology	1568-5608 (Electronic)	26	4	1037-1049	Rasheed H and Afridi R and Khan AU and Ullah MZ and Khalid S and Atiq A and Kashif H and Ahmed MN and Kim YS and Khan S	10.1007/s10787-018-0446-4	https://pubmed.ncbi.nlm.nih.gov/29470693/	Excluded	animal study	Excluded	animal study
631	rayyan-68369270	Exercise for rheumatoid arthritis of the hand.	2018	The Cochrane database of systematic reviews	1469-493X (Electronic)	7	7	CD003832	Williams MA and Srikesavan C and Heine PJ and Bruce J and Brosseau L and Hoxey-Thomas N and Lamb SE		https://pubmed.ncbi.nlm.nih.gov/30063798/	Excluded	systematic review	Excluded	systematic review
632	rayyan-68369271	A bivalent compound targeting CCR5 and the mu opioid receptor treats inflammatory arthritis pain in mice without inducing pharmacologic tolerance.	2018	Arthritis research & therapy	1478-6362 (Electronic)	20	1	154	Dutta R and Lunzer MM and Auger JL and AkgÃ¼n E and Portoghese PS and Binstadt BA	10.1186/s13075-018-1661-5	https://pubmed.ncbi.nlm.nih.gov/30053832/	Excluded	animal study	Excluded	animal study
633	rayyan-68369272	An unusual case of shortness of breath.	2018	Endocrinology, diabetes & metabolism case reports	2052-0573 (Print)	2018			Wan Muhammad Hatta SF and Kandaswamy L and Gherman-Ciolac C and Mann J and Buch HN	10.1530/EDM-18-0074	https://pubmed.ncbi.nlm.nih.gov/30087779/	Excluded	case report	Excluded	case report
634	rayyan-68369273	Training with Hybrid Assistive Limb for walking function after total knee arthroplasty.	2018	Journal of orthopaedic surgery and research	1749-799X (Electronic)	13	1	163	Yoshikawa K and Mutsuzaki H and Sano A and Koseki K and Fukaya T and Mizukami M and Yamazaki M		https://pubmed.ncbi.nlm.nih.gov/29970139/	Excluded	wrong population	Excluded	wrong population
635	rayyan-68369274	Lower Quadriceps Rate of Force Development Is Associated With Worsening Physical Function in Adults With or at Risk for Knee Osteoarthritis: 36-Month Follow-Up Data From the Osteoarthritis Initiative.	2018	Archives of physical medicine and rehabilitation	1532-821X (Electronic)	99	7	1352-1359	Hu B and Skou ST and Wise BL and Williams GN and Nevitt MC and Segal NA		https://pubmed.ncbi.nlm.nih.gov/29408538/	Excluded	wrong population	Excluded	wrong population
636	rayyan-68369275	Sexual health in patients with rheumatoid arthritis and the association between physical fitness and sexual function: a cross-sectional study.	2018	Rheumatology international	1437-160X (Electronic)	38	6	1103-1114	Dorner TE and Berner C and Haider S and Grabovac I and Lamprecht T and Fenzl KH and Erlacher L		https://pubmed.ncbi.nlm.nih.gov/29644435/	Excluded	transversal study	Excluded	transversal study
637	rayyan-68369276	Collagen-induced arthritis as an animal model of rheumatoid cachexia.	2018	Journal of cachexia, sarcopenia and muscle	2190-6009 (Electronic)	9	3	603-612	Alabarse PVG and Lora PS and Silva JMS and Santo RCE and Freitas EC and de Oliveira MS and Almeida AS and Immig M and Teixeira VON and Filippin LI and Xavier RM		https://pubmed.ncbi.nlm.nih.gov/29575818/	Excluded	animal study	Excluded	animal study
638	rayyan-68369277	Measuring hand grip strength in rheumatoid arthritis.	2018	Rheumatology international	1437-160X (Electronic)	38	5	707-714	Higgins SC and Adams J and Hughes R		https://pubmed.ncbi.nlm.nih.gov/29626222/	Excluded	review	Excluded	review
639	rayyan-68369278	Modified SauvÃ©-Kapandji procedure for the distal radioulnar joint disorders of osteoarthritis and rheumatoid arthritis.	2018	Journal of orthopaedic science : official journal of the Japanese Orthopaedic Association	1436-2023 (Electronic)	23	3	516-520	Minami A and Kamiya Y and Tojo Y and Harmon SM and Suda K	10.1016/j.jos.2018.01.017	https://pubmed.ncbi.nlm.nih.gov/29551357/	Excluded	wrong outcome	Excluded	wrong outcome
640	rayyan-68369279	Glucocorticoids, Inflammation and Bone.	2018	Calcified tissue international	1432-0827 (Electronic)	102	5	592-606	GÃ¼ler-YÃ¼ksel M and Hoes JN and Bultink IEM and Lems WF	10.1007/s00223-017-0335-7	https://pubmed.ncbi.nlm.nih.gov/29313071/	Excluded	review	Excluded	review
641	rayyan-68369280	Revision Arthroplasty of the Wrist in Patients With Rheumatoid Arthritis, Mean Follow-Up 6.6 Years.	2018	The Journal of hand surgery	1531-6564 (Electronic)	43	5	489.e1-489.e7	Fischer P and Sagerfors M and Brus O and Pettersson K		https://pubmed.ncbi.nlm.nih.gov/29224946/	Excluded	wrong outcome	Excluded	wrong outcome
642	rayyan-68369281	Outcome of the SauvÃ©-Kapandji procedure for distal radioulnar joint disorder with rheumatoid arthritis or osteoarthritis: Results of one-year follow-up.	2018	Modern rheumatology	1439-7609 (Electronic)	28	3	490-494	Ikeda M and Kawabata A and Suzuki K and Toyama M and Egi T	10.1080/14397595.2017.1366005	https://pubmed.ncbi.nlm.nih.gov/28836879/	Excluded	wrong outcome	Excluded	wrong outcome
643	rayyan-68369282	Effect of Manual Therapy on Pain Sensation and Hand Dexterity and Grip Strength in a Patient with RA. Didactic Case Study.	2018	Ortopedia, traumatologia, rehabilitacja	2084-4336 (Electronic)	20	2	157-162	Romanowski MW and Majchrzak M and Kostiukow A and Malak R and Samborski W	10.5604/01.3001.0012.0433	https://pubmed.ncbi.nlm.nih.gov/30152777/	Excluded	trial	Excluded	trial
644	rayyan-68369283	[Treatment of Rheumatoid Arthritis by Bee-venom Acupuncture].	2018	Zhen ci yan jiu = Acupuncture research	1000-0607 (Print)	43	4	251-4	Chen SY and Zhou P and Qin Y		https://pubmed.ncbi.nlm.nih.gov/29888580/	Excluded	trial	Excluded	trial
645	rayyan-68369286	Decreasing muscle performance associated with increasing disease activity in patients with rheumatoid arthritis.	2018	PloS one	1932-6203 (Electronic)	13	4	e0194917	Uutela TI and Kautiainen HJ and HÃ¤kkinen AH	10.1371/journal.pone.0194917	https://pubmed.ncbi.nlm.nih.gov/29630626/	Excluded	transversal study	Excluded	transversal study
646	rayyan-68369287	Nonspanning Total Wrist Arthrodesis with a Low-Profile Locking Plate.	2018	Journal of wrist surgery	2163-3916 (Print)	7	2	127-132	Rancy SK and Ek ET and Paul S and Hotchkiss RN and Wolfe SW	10.1055/s-0037-1606257	https://pubmed.ncbi.nlm.nih.gov/29576918/	Excluded	wrong population	Excluded	wrong population
647	rayyan-68369288	Course of Grip Force Impairment in Patients With Early Rheumatoid Arthritis Over the First Five Years After Diagnosis.	2018	Arthritis care & research	2151-4658 (Electronic)	70	4	491-498	Rydholm M and Book C and WikstrÃ¶m I and Jacobsson L and Turesson C		https://pubmed.ncbi.nlm.nih.gov/28692794/	Included		Included
648	rayyan-68369289	Rheumatic hand's clinical, functional and imagiological correlations following metacarpophalangeal joint silicone arthroplasty.	2018	Revista brasileira de ortopedia	2255-4971 (Print)	53	2	208-212	Figueiredo S and Pereira AD and Silva MS and Leite L and Costa G and Silva C	10.1016/j.rboe.2017.03.012	https://pubmed.ncbi.nlm.nih.gov/29911088/	Excluded	transversal study	Excluded	transversal study
649	rayyan-68369290	Metacarpophalangeal Joint Arthroplasty Using Flexible Hinge Toe Implant with Grommets for BoutonniÃ¨re Deformity of Rheumatoid Thumb.	2018	The journal of hand surgery Asian-Pacific volume	2424-8363 (Electronic)	23	1	66-70	Nemoto T and Ishikawa H and Abe A and Nakazono K and Otani H and Lee H and Murasawa A and Toyoshima Y and Inagaki K		https://pubmed.ncbi.nlm.nih.gov/29409412/	Excluded	wrong outcome	Excluded	wrong outcome
650	rayyan-68369291	Skeletal Muscle Fat and Its Association With Physical Function in Rheumatoid Arthritis.	2018	Arthritis care & research	2151-4658 (Electronic)	70	3	333-342	Khoja SS and Moore CG and Goodpaster BH and Delitto A and Piva SR		https://pubmed.ncbi.nlm.nih.gov/28482146/	Excluded	transversal study	Excluded	transversal study
651	rayyan-68369292	Thumb boutonniÃ¨re deformity without rheumatoid arthritis or trauma.	2018	The Journal of hand surgery, European volume	2043-6289 (Electronic)	43	3	324-330	Hara T and Yoneda H and Kurimoto S and Yamamoto M and Iwatsuki K and Hirata H	10.1177/1753193417704610	https://pubmed.ncbi.nlm.nih.gov/28462679/	Excluded	transversal study	Excluded	transversal study
652	rayyan-68369293	Progressive resistance training (PRT) improves rheumatoid arthritis outcomes: A district general hospital (DGH) model.	2018	Musculoskeletal care	1557-0681 (Electronic)	16	1	13-17	Morsley K and Berntzen B and Erwood L and Bellerby T and Williamson L		https://pubmed.ncbi.nlm.nih.gov/28401689/	Excluded	trial	Excluded	trial
653	rayyan-68369294	Benefits of wrist splinting in patients with rheumatoid arthritis.	2018	Reumatologia	0034-6233 (Print)	56	6	362-367	Sadura-Sieklucka T and SokoÅ‚owska B and Prusinowska A and Trzaska A and KsiÄ™Å¼opolska-OrÅ‚owska K	10.5114/reum.2018.80713	https://pubmed.ncbi.nlm.nih.gov/30647482/	Excluded	case-control	Excluded	case-control
654	rayyan-68369295	[Interposition and Suspension Arthroplasty of Carpometacarpal Joint of the Thumb Using the TIE-IN Implant].	2018	Acta chirurgiae orthopaedicae et traumatologiae Cechoslovaca	0001-5415 (Print)	85	2	125-129	JurÄa J and Havlas V		https://pubmed.ncbi.nlm.nih.gov/30295599/	Excluded	foreign language	Excluded	foreign language
655	rayyan-68369296	[Meta-analysis on efficacy and safety of combination therapy of Aconitum and Western medicine in treatment of rheumatoid arthritis].	2018	Zhongguo Zhong yao za zhi = Zhongguo zhongyao zazhi = China journal of Chinese materia medica	1001-5302 (Print)	43	2	227-233	Zhang XM and Zhang B and Li F and Tian ZP	10.19540/j.cnki.cjcmm.20171106.005	https://pubmed.ncbi.nlm.nih.gov/29552837/	Excluded	systematic review	Excluded	systematic review
656	rayyan-68369297	Physical activity and autoimmune diseases: Get moving and manage the disease.	2018	Autoimmunity reviews	1873-0183 (Electronic)	17	1	53-72	Sharif K and Watad A and Bragazzi NL and Lichtbroun M and Amital H and Shoenfeld Y	10.1016/j.autrev.2017.11.010	https://pubmed.ncbi.nlm.nih.gov/29108826/	Excluded	review	Excluded	review
657	rayyan-68369298	Hand functions in systemic sclerosis and rheumatoid arthritis and influence on clinical variables.	2018	International journal of rheumatic diseases	1756-185X (Electronic)	21	1	249-252	Erol K and Gok K and Cengiz G and Ozgocmen S	10.1111/1756-185X.13044	https://pubmed.ncbi.nlm.nih.gov/28322506/	Excluded	wrong population	Excluded	wrong population
658	rayyan-68369299	Muscle Deficits in Rheumatoid Arthritis Contribute to Inferior Cortical Bone Structure and Trabecular Bone Mineral Density.	2017	The Journal of rheumatology	1499-2752 (Electronic)	44	12	1777-1785	Baker JF and Long J and Mostoufi-Moab S and Denburg M and Jorgenson E and Sharma P and Zemel BS and Taratuta E and Ibrahim S and Leonard MB		https://pubmed.ncbi.nlm.nih.gov/28916544/	Excluded	case-control	Excluded	case-control
659	rayyan-68369300	Effectiveness of an overall progressive resistance strength program for improving the functional capacity of patients with rheumatoid arthritis: a randomized controlled trial.	2017	Clinical rehabilitation	1477-0873 (Electronic)	31	11	1482-1491	Lourenzi FM and Jones A and Pereira DF and Santos JHCAD and Furtado RNV and Natour J		https://pubmed.ncbi.nlm.nih.gov/29050507/	Excluded	trial	Excluded	trial
660	rayyan-68369301	[Low level laser therapy : A narrative literature review on the efficacy in the treatment of rheumatic orthopaedic conditions].	2017	Zeitschrift fur Rheumatologie	1435-1250 (Electronic)	76	9	806-812	Baltzer AWA and Stosch D and Seidel F and Ostapczuk MS	10.1007/s00393-017-0309-1	https://pubmed.ncbi.nlm.nih.gov/28466181/	Excluded	review	Excluded	review
661	rayyan-68369302	Disease activity, handgrip strengths, and hand dexterity in patients with rheumatoid arthritis.	2017	Clinical rheumatology	1434-9949 (Electronic)	36	10	2201-2208	Palamar D and Er G and Terlemez R and Ustun I and Can G and Saridogan M	10.1007/s10067-017-3756-9	https://pubmed.ncbi.nlm.nih.gov/28721628/	Included		Included
662	rayyan-68369303	Discovery Elbow System: clinical and radiological results after 2- to 10-year follow-up.	2017	European journal of orthopaedic surgery & traumatology : orthopedie traumatologie	1432-1068 (Electronic)	27	7	901-907	HÃ¤nninen P and NiinimÃ¤ki T and FlinkkilÃ¤ T and NiinimÃ¤ki J and Ohtonen P and Yli-Luukko S and Leppilahti J		https://pubmed.ncbi.nlm.nih.gov/28391518/	Excluded	wrong population	Excluded	wrong population
663	rayyan-68369304	[Arthrodesis of the proximal interphalangeal joint of fingers with tension band wire].	2017	Operative Orthopadie und Traumatologie	1439-0981 (Electronic)	29	5	385-394	Hohendorff B and Franke J and Spies CK and MÃ¼ller LP and Ries C	10.1007/s00064-016-0471-7	https://pubmed.ncbi.nlm.nih.gov/27783110/	Excluded	wrong population	Excluded	wrong population
664	rayyan-68369305	Muscle Weakness in Rheumatoid Arthritis: The Role of Ca(2+) and Free Radical Signaling.	2017	EBioMedicine	2352-3964 (Electronic)	23		2019-12-01	Yamada T and Steinz MM and Kenne E and Lanner JT	10.1016/j.ebiom.2017.07.023	https://pubmed.ncbi.nlm.nih.gov/28781131/	Excluded	review	Excluded	review
665	rayyan-68369306	Ultrasound-defined remission for good functional status in rheumatoid arthritis.	2017	The Indian journal of medical research	0971-5916 (Print)	146	2	230-236	Ozer PK and Sahin O and Ozer Z and Cengiz AK and Durmaz Y and Kaptanoglu E	10.4103/ijmr.IJMR_548_15	https://pubmed.ncbi.nlm.nih.gov/29265024/	Excluded	transversal study	Excluded	transversal study
666	rayyan-68369307	Universal 2 Wrist Arthroplasty in Rheumatoid Arthritis.	2017	Journal of wrist surgery	2163-3916 (Print)	6	3	206-215	Pfanner S and Munz G and Guidi G and Ceruso M		https://pubmed.ncbi.nlm.nih.gov/28725502/	Excluded	wrong population	Excluded	wrong population
667	rayyan-68369308	Assessment of both articular synovitis and tenosynovitis by ultrasound is useful for evaluations of hand dysfunction in early rheumatoid arthritis patients.	2017	Modern rheumatology	1439-7609 (Electronic)	27	4	605-608	Nishino A and Kawashiri SY and Shimizu T and Umeda M and Fukui S and Koga T and Iwamoto N and Ichinose K and Tamai M and Nakamura H and Origuchi T and Nagata Y and Maeda T and Aoyagi K and Kawakami A	10.1080/14397595.2016.1253813	https://pubmed.ncbi.nlm.nih.gov/27830970/	Excluded	transversal study	Excluded	transversal study
668	rayyan-68369309	Mediating Effect of Changes in Hand Impairments on Hand Function in Patients With Rheumatoid Arthritis: Exploring the Mechanisms of an Effective Exercise Program.	2017	Arthritis care & research	2151-4658 (Electronic)	69	7	982-988	Hall AM and Copsey B and Williams M and Srikesavan C and Lamb SE	10.1002/acr.23093	https://pubmed.ncbi.nlm.nih.gov/27696750/	Excluded	trial	Excluded	trial
669	rayyan-68369310	Seven-Year Outcomes of the Silicone Arthroplasty in Rheumatoid Arthritis Prospective Cohort Study.	2017	Arthritis care & research	2151-4658 (Electronic)	69	7	973-981	Chung KC and Kotsis SV and Burns PB and Burke FD and Wilgis EFS and Fox DA and Kim HM	10.1002/acr.23105	https://pubmed.ncbi.nlm.nih.gov/27696739/	Included		Included
670	rayyan-68369311	Assessment of muscle mass relative to fat mass and associations with physical functioning in rheumatoid arthritis.	2017	Rheumatology (Oxford, England)	1462-0332 (Electronic)	56	6	981-988	Baker JF and Giles JT and Weber D and Leonard MB and Zemel BS and Long J and Ibrahim S and Katz PP	10.1093/rheumatology/kex020	https://pubmed.ncbi.nlm.nih.gov/28340012/	Excluded	transversal study	Excluded	transversal study
671	rayyan-68369312	RAPID3 scores and hand outcome measurements in RA patients: a preliminary study.	2017	Clinical rheumatology	1434-9949 (Electronic)	36	6	1379-1385	Qorolli M and Hundozi-Hysenaj H and Rexhepi S and Rehxepi B and Grazio S	10.1007/s10067-016-3514-4	https://pubmed.ncbi.nlm.nih.gov/28028685/	Excluded	transversal study	Excluded	transversal study
672	rayyan-68369313	Objectively measured physical activity and its influence on physical capacity and clinical parameters in patients with primary SjÃ¶gren's syndrome.	2017	Lupus	1477-0962 (Electronic)	26	7	690-697	Dassouki T and Benatti FB and Pinto AJ and Roschel H and Lima FR and Augusto K and Pasoto S and Pereira RMR and Gualano B and de SÃ¡ Pinto AL		https://pubmed.ncbi.nlm.nih.gov/27798360/	Excluded	wrong population	Excluded	wrong population
673	rayyan-68369314	Functional disability associated with disease and quality-of-life parameters in Chinese patients with rheumatoid arthritis.	2017	Health and quality of life outcomes	1477-7525 (Electronic)	15	1	89	Ji J and Zhang L and Zhang Q and Yin R and Fu T and Li L and Gu Z		https://pubmed.ncbi.nlm.nih.gov/28464888/	Excluded	transversal study	Excluded	transversal study
674	rayyan-68369315	Effects of underwater ultrasound therapy on pain, inflammation, hand function and quality of life in patients with rheumatoid arthritis - a randomized controlled trial.	2017	Brazilian journal of physical therapy	1809-9246 (Electronic)	21	3	199-205	KirÃ¡ly M and Varga Z and SzanyÃ³ F and Kiss R and Hodosi K and Bender T	10.1016/j.bjpt.2017.04.002	https://pubmed.ncbi.nlm.nih.gov/28442212/	Excluded	trial	Excluded	trial
675	rayyan-68369316	Frailty and reduced physical function go hand in hand in adults with rheumatoid arthritis: a US observational cohort study.	2017	Clinical rheumatology	1434-9949 (Electronic)	36	5	1031-1039	Andrews JS and Trupin L and Yelin EH and Hough CL and Covinsky KE and Katz PP	10.1007/s10067-017-3541-9	https://pubmed.ncbi.nlm.nih.gov/28116570/	Included		Included
676	rayyan-68369317	Ultrasound imaging of the distal radioulnar joint: a new method to assess ulnar radial translation in forearm rotation.	2017	The Journal of hand surgery, European volume	2043-6289 (Electronic)	42	4	389-394	Oldfield CE and Boland MR and Greybe D and Hing W	10.1177/1753193416640464	https://pubmed.ncbi.nlm.nih.gov/27165981/	Excluded	case-control	Excluded	case-control
677	rayyan-68369318	[Comparison of analgesic effects between multimodal and patient-controlled intravenous analgesia in patients with rheumatoid arthritis in the perioperative period of total knee arthroplasty].	2017	Zhongguo gu shang = China journal of orthopaedics and traumatology	1003-0034 (Print)	30	4	356-359	Gao HL and Xiao LB and Zhai WT and He Y and Zhu F and Zheng L and Han XW	10.3969/j.issn.1003-0034.2017.04.015	https://pubmed.ncbi.nlm.nih.gov/29349988/	Excluded	trial	Excluded	trial
678	rayyan-68369319	The use of social media by arthritis health professionals to disseminate a self-management program to patients: A feasibility study.	2017	Digital health	2055-2076 (Print)	3		2.06e+15	De Angelis G and Davies B and King J and Wells GA and Brosseau L	10.1177/2055207617700520	https://pubmed.ncbi.nlm.nih.gov/29942586/	Excluded	wrong outcome	Excluded	wrong outcome
679	rayyan-68369320	Workability and Muscle Strength in Patients With Seropositive Rheumatoid Arthritis: Survey Study Protocol.	2017	JMIR research protocols	1929-0748 (Print)	6	3	e36	Berner C and Erlacher L and Quittan M and Fenzl KH and Dorner TE		https://pubmed.ncbi.nlm.nih.gov/28254736/	Excluded	protocol study	Excluded	protocol study
680	rayyan-68369321	Correlation of Functional Ability of the Hand with Upper Limb Function and Quality of Life in Patients with Rheumatoid Arthritis.	2017	The Journal of the Association of Physicians of India	0004-5772 (Print)	65	3	20-24	Verma C and Parikh R and Nadkar M and Mehta A		https://pubmed.ncbi.nlm.nih.gov/28462539/	Excluded	transversal study	Excluded	transversal study
681	rayyan-68369322	Effectiveness of Aquatic Exercises in Women With Rheumatoid Arthritis: A Randomized, Controlled, 16-Week Intervention-The HydRA Trial.	2017	American journal of physical medicine & rehabilitation	1537-7385 (Electronic)	96	3	167-175	Siqueira US and Orsini Valente LG and de Mello MT and Szejnfeld VL and Pinheiro MM	10.1097/PHM.0000000000000564	https://pubmed.ncbi.nlm.nih.gov/27386811/	Excluded	trial	Excluded	trial
682	rayyan-68369323	"You Obviously Just Have to Put on a Brave Face": A Qualitative Study of the Experiences and Coping Styles of Men With Rheumatoid Arthritis.	2017	Arthritis care & research	2151-4658 (Electronic)	69	3	330-337	Flurey CA and Hewlett S and Rodham K and White A and Noddings R and Kirwan JR	10.1002/acr.22951	https://pubmed.ncbi.nlm.nih.gov/27273926/	Excluded	wrong publication type	Excluded	wrong publication type
683	rayyan-68369324	Feasibility and efficacy of a robotic device for hand rehabilitation in hemiplegic stroke patients: a randomized pilot controlled study.	2017	Clinical rehabilitation	1477-0873 (Electronic)	31	3	351-360	Vanoglio F and Bernocchi P and MulÃ¨ C and Garofali F and Mora C and Taveggia G and Scalvini S and Luisa A	10.1177/0269215516642606	https://pubmed.ncbi.nlm.nih.gov/27056250/	Excluded	wrong population	Excluded	wrong population
684	rayyan-68369325	Hand pains in women and men in early rheumatoid arthritis, a one year follow-up after diagnosis. The Swedish TIRA project.	2017	Disability and rehabilitation	1464-5165 (Electronic)	39	3	291-300	Thyberg I and DahlstrÃ¶m Ã– and BjÃ¶rk M and StenstrÃ¶m B and Adams J	10.3109/09638288.2016.1140835	https://pubmed.ncbi.nlm.nih.gov/26965161/	Included		Included
685	rayyan-68369326	How kinematic disturbance in the deformed rheumatoid thumb impacts on hand function: a biomechanical and functional perspective.	2017	Disability and rehabilitation	1464-5165 (Electronic)	39	4	338-345	Tsai CL and Lin CF and Lin HT and Liu MF and Chiu HY and Hsu HY and Kuo LC	10.3109/09638288.2016.1141244	https://pubmed.ncbi.nlm.nih.gov/26883482/	Excluded	case-control	Excluded	case-control
686	rayyan-68369327	Sarcopaenia and rheumatoid arthritis.	2017	Reumatologia	0034-6233 (Print)	55	2	84-87	Targowski T	10.5114/reum.2017.67603	https://pubmed.ncbi.nlm.nih.gov/28539680/	Excluded	review	Excluded	review
687	rayyan-68369328	Optimal Grasp Distance and Muscle Loads for People With Rheumatoid Arthritis Using Carpometacarpal and Metacarpophalangeal Immobilization Orthoses.	2017	The American journal of occupational therapy : official publication of the American Occupational Therapy Association	0272-9490 (Print)	71	1	7101190010p1-7101190010p9	Liu CH and Yip KS and Fan SC	10.5014/ajot.2017.017681	https://pubmed.ncbi.nlm.nih.gov/28027043/	Excluded	case-control	Excluded	case-control
688	rayyan-68369329	Conversion of hip fusion to total hip arthroplasty: clinical, radiological outcomes and complications in 40 hips.	2017	Archives of orthopaedic and trauma surgery	1434-3916 (Electronic)	137	1	119-127	Celiktas M and Kose O and Turan A and Guler F and Ors C and Togrul E	10.1007/s00402-016-2597-3	https://pubmed.ncbi.nlm.nih.gov/27900509/	Excluded	wrong population	Excluded	wrong population
689	rayyan-68369330	Relationship between patient-reported and objective measurements of hand function in patients with rheumatoid arthritis.	2016	Reumatismo	0048-7449 (Print)	68	4	183-187	GÃ¼nay SM and Tuna Z and Oskay D		https://pubmed.ncbi.nlm.nih.gov/28299916/	Excluded	wrong publication type	Excluded	wrong publication type
690	rayyan-68369331	Medium-term outcomes of the Universal-2 total wrist arthroplasty in patients with rheumatoid arthritis.	2016	The bone & joint journal	2049-4408 (Electronic)	98	12	1642-1647	Badge R and Kailash K and Dickson DR and Mahalingam S and Raza A and Birch A and Nuttall D and Murali SR and Hayton MJ and Talwalkar S and Watts AC and Trail IA		https://pubmed.ncbi.nlm.nih.gov/27909126/	Excluded	wrong outcome	Excluded	wrong outcome
691	rayyan-68369332	Patient Perceptions and Preferences of Two Etanercept Autoinjectors for Rheumatoid Arthritis: Findings from a Patient Survey in Europe.	2016	Rheumatology and therapy	2198-6576 (Print)	3	2	245-256	Thakur K and Biberger A and Handrich A and Rezk MF		https://pubmed.ncbi.nlm.nih.gov/27817152/	Excluded	trial	Excluded	trial
692	rayyan-68369333	Predictors of autonomic neuropathy in rheumatoid arthritis.	2016	Autonomic neuroscience : basic & clinical	1872-7484 (Electronic)	201		54-59	Syngle V and Syngle A and Garg N and Krishan P and Verma I	10.1016/j.autneu.2016.07.008	https://pubmed.ncbi.nlm.nih.gov/27503343/	Excluded	case-control	Excluded	case-control
693	rayyan-68369334	Effect of Electromyographic Biofeedback Training on Pain, Quadriceps Muscle Strength, and Functional Ability in Juvenile Rheumatoid Arthritis.	2016	American journal of physical medicine & rehabilitation	1537-7385 (Electronic)	95	12	921-930	Eid MA and Aly SM and El-Shamy SM		https://pubmed.ncbi.nlm.nih.gov/27149595/	Excluded	wrong population	Excluded	wrong population
694	rayyan-68369335	[The scaphoid and rheumatoid arthritis : Classification by retrospective Xâ€‘ray analysis].	2016	Der Orthopade	1433-0431 (Electronic)	45	11	985-993	Lautenbach M and Zach A and Eisenschenk A	10.1007/s00132-016-3343-9	https://pubmed.ncbi.nlm.nih.gov/27717973/	Excluded	review	Excluded	review
695	rayyan-68369336	Kinesio Taping(Â®) of the metacarpophalangeal joints and its effect on pain and hand function in individuals with rheumatoid arthritis.	2016	The South African journal of physiotherapy	0379-6175 (Print)	72	1	314	Roberts S and Ramklass S and Joubert R	10.4102/sajp.v72i1.314	https://pubmed.ncbi.nlm.nih.gov/30135891/	Excluded	trial	Excluded	trial
696	rayyan-68369337	Effect of rheumatoid arthritis on strength, dexterity, coordination and functional status of the hand: the relationship with magnetic resonance imaging findings.	2016	Acta reumatologica portuguesa	2184-8777 (Electronic)	41	4	328-337	Erol AM and Ceceli E and Uysal Ramadan S and Borman P		https://pubmed.ncbi.nlm.nih.gov/27926913/	Excluded	case-control	Excluded	case-control
697	rayyan-68369338	Tight control of disease activity fails to improve body composition or physical function in rheumatoid arthritis patients.	2016	Rheumatology (Oxford, England)	1462-0332 (Electronic)	55	10	1736-45	Lemmey AB and Wilkinson TJ and Clayton RJ and Sheikh F and Whale J and Jones HS and Ahmad YA and Chitale S and Jones JG and Maddison PJ and O'Brien TD	10.1093/rheumatology/kew243	https://pubmed.ncbi.nlm.nih.gov/27288209/	Excluded	case-control	Excluded	case-control
698	rayyan-68369339	Patient and physician perspectives of hand function in a cohort of rheumatoid arthritis patients: the impact of disease activity.	2016	BMC musculoskeletal disorders	1471-2474 (Electronic)	17		392	Romero-GuzmÃ¡n AK and Menchaca-Tapia VM and Contreras-YÃ¡Ã±ez I and Pascual-Ramos V		https://pubmed.ncbi.nlm.nih.gov/27628666/	Included		Included
699	rayyan-68369340	[Evidence-based physical therapy of rheumatic diseases].	2016	Deutsche medizinische Wochenschrift (1946)	1439-4413 (Electronic)	141	20	1470-1472	Mau W	10.1055/s-0042-112097	https://pubmed.ncbi.nlm.nih.gov/27701693/	Excluded	review	Excluded	review
700	rayyan-68369341	The effectiveness of home hand exercise programmes in rheumatoid arthritis: a systematic review.	2016	British medical bulletin	1471-8391 (Electronic)	119	1	49-62	Hammond A and Prior Y	10.1093/bmb/ldw024	https://pubmed.ncbi.nlm.nih.gov/27365455/	Excluded	systematic review	Excluded	systematic review
701	rayyan-68369342	A prospective pilot study to evaluate an animated home-based physical exercise program as a treatment option for patients with rheumatoid arthritis.	2016	BMC musculoskeletal disorders	1471-2474 (Electronic)	17	1	351	Zernicke J and Kedor C and MÃ¼ller A and Burmester GR and ReiÃŸhauer A and Feist E	10.1186/s12891-016-1208-3	https://pubmed.ncbi.nlm.nih.gov/27538847/	Excluded	trial	Excluded	trial
702	rayyan-68369343	Abstracts from the 3rd International Genomic Medicine Conference (3rd IGMC 2015) : Jeddah, Kingdom of Saudi Arabia. 30 November - 3 December 2015.	2016	BMC genomics	1471-2164 (Electronic)	17		487	Shay JW and Homma N and Zhou R and Naseer MI and Chaudhary AG and Al-Qahtani M and Hirokawa N and Goudarzi M and Fornace AJ Jr and Baeesa S and Hussain D and Bangash M and Alghamdi F and Schulten HJ and Carracedo A and Khan I and Qashqari H and Madkhali N and Saka M and Saini KS and Jamal A and Al-Maghrabi J and Abuzenadah A and Chaudhary A and Al Qahtani M and Damanhouri G and Alkhatabi H and Go…		https://pubmed.ncbi.nlm.nih.gov/27454254/	Excluded	conference abstract	Excluded	conference abstract
703	rayyan-68369344	Factors Associated With Activity Limitations in People With Rheumatoid Arthritis.	2016	The American journal of occupational therapy : official publication of the American Occupational Therapy Association	0272-9490 (Print)	70	4	7004290030p1-7	Andrade JA and BrandÃ£o MB and Pinto MR and Lanna CC		https://pubmed.ncbi.nlm.nih.gov/27294995/	Excluded	transversal study	Excluded	transversal study
704	rayyan-68369345	Perceptions and Preferences of Two Etanercept Autoinjectors for Rheumatoid Arthritis: A New European Union-Approved Etanercept Biosimilar (Benepali(Â®)) Versus Etanercept (Enbrel(Â®)) - Findings from a Nurse Survey in Europe.	2016	Rheumatology and therapy	2198-6576 (Print)	3	1	77-89	Thakur K and Biberger A and Handrich A and Rezk MF		https://pubmed.ncbi.nlm.nih.gov/27747519/	Excluded	trial	Excluded	trial
705	rayyan-68369346	Arthroplasty of the proximal interphalangeal joint with the TACTYS(Â®) prosthesis: Preliminary results after a minimum follow-up of 2 years.	2016	Hand surgery & rehabilitation	2468-1210 (Electronic)	35	3	168-178	Athlani L and Gaisne E and BellemÃ¨re P	10.1016/j.hansur.2015.12.013	https://pubmed.ncbi.nlm.nih.gov/27740458/	Excluded	wrong population	Excluded	wrong population
706	rayyan-68369347	Modified Extensor Pollicis Longus Rerouting Technique for Boutonniere Deformity of the Thumb in Rheumatoid Arthritis.	2016	The Journal of hand surgery	1531-6564 (Electronic)	41	6	e129-34	Iwamoto T and Sakuma Y and Momohara S and Matsumura N and Ochi K and Sato K	10.1016/j.jhsa.2016.04.002	https://pubmed.ncbi.nlm.nih.gov/27118392/	Excluded	wrong outcome	Excluded	wrong outcome
707	rayyan-68369348	[Proximal carpal row carpectomy].	2016	Operative Orthopadie und Traumatologie	1439-0981 (Electronic)	28	3	204-17	Spies CK and Hohendorff B and MÃ¼ller LP and Neiss WF and Hahn P and Unglaub F	10.1007/s00064-016-0440-1	https://pubmed.ncbi.nlm.nih.gov/26914674/	Excluded	wrong population	Excluded	wrong population
708	rayyan-68369349	Can Creatine Supplementation Improve Body Composition and Objective Physical Function in Rheumatoid Arthritis Patients? A Randomized Controlled Trial.	2016	Arthritis care & research	2151-4658 (Electronic)	68	6	729-37	Wilkinson TJ and Lemmey AB and Jones JG and Sheikh F and Ahmad YA and Chitale S and Maddison PJ and O'brien TD		https://pubmed.ncbi.nlm.nih.gov/26414681/	Excluded	trial	Excluded	trial
709	rayyan-68369350	Effect of the IL-1 Receptor Antagonist KineretÂ® on Disease Phenotype in mdx Mice.	2016	PloS one	1932-6203 (Electronic)	11	5	e0155944	Benny Klimek ME and Sali A and Rayavarapu S and Van der Meulen JH and Nagaraju K		https://pubmed.ncbi.nlm.nih.gov/27213537/	Excluded	animal study	Excluded	animal study
710	rayyan-68369351	Intermediate term evaluation of the Eclypse distal radio-ulnar prosthesis for rheumatoid arthritis. A report of five cases.	2016	Orthopaedics & traumatology, surgery & research : OTSR	1877-0568 (Electronic)	102	3	345-9	Bigorre N and Saint Cast Y and Cesari B and Rabarin F and Raimbeau G	10.1016/j.otsr.2016.01.012	https://pubmed.ncbi.nlm.nih.gov/26969209/	Excluded	case report	Excluded	case report
711	rayyan-68369352	Handgrip strength measured by a dynamometer connected to a smartphone: a new applied health technology solution for the self-assessment of rheumatoid arthritis disease activity.	2016	Rheumatology (Oxford, England)	1462-0332 (Electronic)	55	5	897-901	Espinoza F and Le Blay P and Coulon D and Lieu S and Munro J and Jorgensen C and Pers YM		https://pubmed.ncbi.nlm.nih.gov/26867731/	Excluded	transversal study	Excluded	transversal study
712	rayyan-68369353	Physical activity in patients with rheumatoid arthritis.	2016	Joint bone spine	1778-7254 (Electronic)	83	3	265-70	Verhoeven F and Tordi N and Prati C and Demougeot C and Mougin F and Wendling D	10.1016/j.jbspin.2015.10.002	https://pubmed.ncbi.nlm.nih.gov/26639220/	Excluded	review	Excluded	review
713	rayyan-68369354	Results of a unicentric series of 15 wrist prosthesis implantations at a 5.2 year follow-up.	2016	Acta orthopaedica Belgica	0001-6462 (Print)	82	1	31-42	Chevrollier J and Strugarek-Lecoanet C and Dap F and Dautel G		https://pubmed.ncbi.nlm.nih.gov/26984652/	Excluded	wrong population	Excluded	wrong population
714	rayyan-68369355	Effects of aerobic and muscle strengthening exercise in adults with rheumatoid arthritis: a narrative review summarising a chapter in Physical activity in the prevention and treatment of disease (FYSS 2016).	2016	British journal of sports medicine	1473-0480 (Electronic)	50	6	362-7	SwÃ¤rdh E and Brodin N		https://pubmed.ncbi.nlm.nih.gov/26843536/	Excluded	review	Excluded	review
715	rayyan-68369356	Xinfeng capsule for the treatment of rheumatoid arthritis patients with decreased pulmonary function--a randomized controlled clinical trial.	2016	Chinese journal of integrative medicine	1993-0402 (Electronic)	22	3	168-76	Wan L and Liu J and Huang CB and Wang Y and Chen X and Zhang WD and Wang GZ and Fan HX and Ge Y and Chen RL and Cao YX and Zong RK and Liu TY		https://pubmed.ncbi.nlm.nih.gov/26818127/	Excluded	trial	Excluded	trial
716	rayyan-68369357	The effects of compression gloves on hand symptoms and hand function in rheumatoid arthritis and hand osteoarthritis: a systematic review.	2016	Clinical rehabilitation	1477-0873 (Electronic)	30	3	213-24	Hammond A and Jones V and Prior Y		https://pubmed.ncbi.nlm.nih.gov/25802424/	Excluded	systematic review	Excluded	systematic review
717	rayyan-68369358	Usability and Acceptability of the Abatacept Pre-Filled Autoinjector for the Subcutaneous Treatment of Rheumatoid Arthritis.	2016	Advances in therapy	1865-8652 (Electronic)	33	2	199-213	Schiff M and Koo J and Jin E and Schiller E and Day A and Stevens R and Laskar C		https://pubmed.ncbi.nlm.nih.gov/26833303/	Excluded	wrong outcome	Excluded	wrong outcome
718	rayyan-68369359	Combined use of fenestrated-type artificial dermis and topical negative pressure wound therapy for the venous leg ulcer of a rheumatoid arthritis patient.	2016	International wound journal	1742-481X (Electronic)	13	1	137-40	Morimoto N and Kuro A and Yamauchi T and Horiuchi A and Kakudo N and Sakamoto M and Suzuki K and Kusumoto K	10.1111/iwj.12422	https://pubmed.ncbi.nlm.nih.gov/25650053/	Excluded	case report	Excluded	case report
719	rayyan-68369360	[Sarcopenia in rheumatoid arthritis].	2016	Wiadomosci lekarskie (Warsaw, Poland : 1960)	0043-5147 (Print)	69	3	542-547	Krajewska-WÅ‚odarczyk M		https://pubmed.ncbi.nlm.nih.gov/28478423/	Excluded	review	Excluded	review
720	rayyan-68369361	The beneficial effects of rehabilitation on hand function in patients with rheumatoid arthritis.	2016	Reumatologia	0034-6233 (Print)	54	6	285-290	KsiÄ™Å¼opolska-OrÅ‚owska K and Sadura-Sieklucka T and Kasprzak K and Gaszewska E and Rodkiewicz-BogusÅ‚awska A and SokoÅ‚owska B	10.5114/reum.2016.64903	https://pubmed.ncbi.nlm.nih.gov/28115778/	Excluded	trial	Excluded	trial
721	rayyan-68369362	[Spontaneous Tendon Ruptures in the Rheumatoid Hand].	2016	Acta chirurgiae orthopaedicae et traumatologiae Cechoslovaca	0001-5415 (Print)	83	6	375-380	Pech J and Veigl D and VlÄek M		https://pubmed.ncbi.nlm.nih.gov/28026732/	Excluded	review	Excluded	review
722	rayyan-68369364	Deforming Arthropathy in Thai Patients With Systemic Lupus Erythematosus.	2016	Journal of clinical rheumatology : practical reports on rheumatic & musculoskeletal diseases	1536-7355 (Electronic)	22	1	2025-07-01	Lhakum P and Kasitanon N and Sivasomboon C and Wangkaew S and Louthrenoo W	10.1097/RHU.0000000000000333	https://pubmed.ncbi.nlm.nih.gov/26693619/	Excluded	wrong population	Excluded	wrong population
723	rayyan-68369365	Clinical and radiographic study of partial arthrodesis for rheumatoid wrists.	2016	Modern rheumatology	1439-7609 (Electronic)	26	1	57-61	Saito T and Nishida K and Hashizume K and Nakahara R and Harada R and Machida T and Horita M and Ozaki T	10.3109/14397595.2015.1072293	https://pubmed.ncbi.nlm.nih.gov/26166491/	Excluded	wrong outcome	Excluded	wrong outcome
724	rayyan-68369366	Role of Sleep Disturbance, Depression, Obesity, and Physical Inactivity in Fatigue in Rheumatoid Arthritis.	2016	Arthritis care & research	2151-4658 (Electronic)	68	1	81-90	Katz P and Margaretten M and Trupin L and Schmajuk G and Yazdany J and Yelin E		https://pubmed.ncbi.nlm.nih.gov/25779719/	Excluded	transversal study	Excluded	transversal study
725	rayyan-68369367	Total Wrist Arthroplasty: A Single-Center Study of 219 Cases With 5-Year Follow-up.	2015	The Journal of hand surgery	1531-6564 (Electronic)	40	12	2380-7	Sagerfors M and Gupta A and Brus O and Pettersson K	10.1016/j.jhsa.2015.09.016	https://pubmed.ncbi.nlm.nih.gov/26612635/	Excluded	wrong population	Excluded	wrong population
726	rayyan-68369368	Proximal row carpectomy in total arthrodesis of the rheumatoid wrist.	2015	Orthopaedics & traumatology, surgery & research : OTSR	1877-0568 (Electronic)	101	8	919-22	Pham TT and Lenoir H and Coulet B and Wargny M and Lazerges C and Chammas M	10.1016/j.otsr.2015.09.032	https://pubmed.ncbi.nlm.nih.gov/26611715/	Included		Included
727	rayyan-68369369	Relationship between Patient Expectations and Clinical Measures in Patients Undergoing Rheumatoid Hand Surgery from the Silicone Arthroplasty in Rheumatoid Arthritis (SARA) Study.	2015	Plastic and reconstructive surgery	1529-4242 (Electronic)	136	6	775e-781e	Sears ED and Burns PB and Chung KC	10.1097/PRS.0000000000001778	https://pubmed.ncbi.nlm.nih.gov/26595031/	Included		Included
728	rayyan-68369370	WRIST ARTHRODESIS WITH MINIMAL FIXATION PRESERVING THE CARPOMETACARPAL JOINTS.	2010	Revista brasileira de ortopedia	2255-4971 (Print)	45	1	67-71	Pardini AG Jr and PÃ¡dua GonÃ§alves RF and Freitas AD and Chaves AB		https://pubmed.ncbi.nlm.nih.gov/27022522/	Excluded	wrong population	Excluded	wrong population
729	rayyan-68369371	Pyrocarbon Proximal Interphalangeal Joint Arthroplasty: Minimum Five-Year Follow-Up.	2015	The Journal of hand surgery	1531-6564 (Electronic)	40	11	2142-2148.e4	Dickson DR and Nuttall D and Watts AC and Talwalkar SC and Hayton M and Trail IA		https://pubmed.ncbi.nlm.nih.gov/26422240/	Excluded	wrong population	Excluded	wrong population
730	rayyan-68369372	Pyrocarbon proximal interphalangeal joint arthroplasty: a medium to long term follow-up of a single surgeon series.	2015	The Journal of hand surgery, European volume	2043-6289 (Electronic)	40	9	952-6	Storey PA and Goddard M and Clegg C and Birks ME and Bostock SH		https://pubmed.ncbi.nlm.nih.gov/25735308/	Excluded	wrong population	Excluded	wrong population
731	rayyan-68369373	Effect of electro-acupuncture, massage, mud, and sauna therapies in patient with rheumatoid arthritis.	2015	Journal of Ayurveda and integrative medicine	0975-9476 (Print)	6	4	295-9	Shetty GB and Mooventhan A and Anagha N	10.4103/0975-9476.172415	https://pubmed.ncbi.nlm.nih.gov/26834431/	Excluded	case report	Excluded	case report
732	rayyan-68369374	[Ligament reconstruction for lunotriquetral instability using a distally based strip of the extensor carpi ulnaris tendon].	2015	Operative Orthopadie und Traumatologie	1439-0981 (Electronic)	27	5	404-13	Pillukat T and Fuhrmann RA and Windolf J and van Schoonhoven J	10.1007/s00064-015-0415-7	https://pubmed.ncbi.nlm.nih.gov/26296417/	Excluded	wrong population	Excluded	wrong population
733	rayyan-68369375	Significantly impaired shoulder function in the first years of rheumatoid arthritis: a controlled study.	2015	Arthritis research & therapy	1478-6362 (Electronic)	17	1	261	Bilberg A and Bremell T and Balogh I and Mannerkorpi K	10.1186/s13075-015-0777-0	https://pubmed.ncbi.nlm.nih.gov/26386673/	Excluded	case-control	Excluded	case-control
734	rayyan-68369376	Myostatin is a direct regulator of osteoclast differentiation and its inhibition reduces inflammatory joint destruction in mice.	2015	Nature medicine	1546-170X (Electronic)	21	9	1085-90	Dankbar B and Fennen M and Brunert D and Hayer S and Frank S and Wehmeyer C and Beckmann D and Paruzel P and Bertrand J and Redlich K and Koers-Wunrau C and Stratis A and Korb-Pap A and Pap T	10.1038/nm.3917	https://pubmed.ncbi.nlm.nih.gov/26236992/	Excluded	animal study	Excluded	animal study
735	rayyan-68369377	Comparable effect of partly supervised and self-administered exercise programme in early rheumatoid arthritis--a randomised, controlled trial.	2015	Danish medical journal	2245-1919 (Electronic)	62	8	A5127	Seneca T and Hauge EM and Maribo T		https://pubmed.ncbi.nlm.nih.gov/26239594/	Excluded	trial	Excluded	trial
736	rayyan-68369378	A 5-Year Cost-Effectiveness Analysis of Silicone Metacarpophalangeal Arthroplasty in Patients with Rheumatoid Arthritis.	2015	Plastic and reconstructive surgery	1529-4242 (Electronic)	136	2	305-314	Squitieri L and Chung KC and Hutton DW and Burns PB and Kim HM and Mahmoudi E	10.1097/PRS.0000000000001409	https://pubmed.ncbi.nlm.nih.gov/25909303/	Excluded	wrong outcome	Excluded	wrong outcome
737	rayyan-68369379	Yoga in Sedentary Adults with Arthritis: Effects of a Randomized Controlled Pragmatic Trial.	2015	The Journal of rheumatology	1499-2752 (Electronic)	42	7	1194-202	Moonaz SH and Bingham CO 3rd and Wissow L and Bartlett SJ		https://pubmed.ncbi.nlm.nih.gov/25834206/	Excluded	trial	Excluded	trial
738	rayyan-68369381	Disease-modifying anti-rheumatic drugs improve autonomic neuropathy in arthritis: DIANA study.	2015	Clinical rheumatology	1434-9949 (Electronic)	34	7	1233-41	Syngle A and Verma I and Krishan P and Garg N and Syngle V	10.1007/s10067-014-2716-x	https://pubmed.ncbi.nlm.nih.gov/24928343/	Excluded	wrong publication type	Excluded	wrong publication type
739	rayyan-68369382	Muscular strength as a strong predictor of mortality: A narrative review.	2015	European journal of internal medicine	1879-0828 (Electronic)	26	5	303-10	Volaklis KA and Halle M and Meisinger C		https://pubmed.ncbi.nlm.nih.gov/25921473/	Excluded	review	Excluded	review
740	rayyan-68369383	An outsourced health-enhancing physical activity programme for people with rheumatoid arthritis: exploration of adherence and response.	2015	Rheumatology (Oxford, England)	1462-0332 (Electronic)	54	6	1065-73	Nordgren B and FridÃ©n C and Demmelmaier I and BergstrÃ¶m G and Lundberg IE and Dufour AB and Opava CH		https://pubmed.ncbi.nlm.nih.gov/25433043/	Excluded	trial	Excluded	trial
741	rayyan-68369384	Total wrist arthroplasty: a systematic review of the evidence from the last 5 years.	2015	The Journal of hand surgery, European volume	2043-6289 (Electronic)	40	5	458-68	Yeoh D and Tourret L	10.1177/1753193414539796	https://pubmed.ncbi.nlm.nih.gov/24963082/	Excluded	systematic review	Excluded	systematic review
742	rayyan-68369385	Oro-facial evaluation of women with rheumatoid arthritis.	2015	Journal of oral rehabilitation	1365-2842 (Electronic)	42	5	370-7	Hoyuela CP and Furtado RN and Chiari A and Natour J	10.1111/joor.12255	https://pubmed.ncbi.nlm.nih.gov/25472711/	Excluded	case-control	Excluded	case-control
743	rayyan-68369386	Strengthening And stretching for Rheumatoid Arthritis of the Hand (SARAH). A randomised controlled trial and economic evaluation.	2015	Health technology assessment (Winchester, England)	2046-4924 (Electronic)	19	19	1-222	Williams MA and Williamson EM and Heine PJ and Nichols V and Glover MJ and Dritsaki M and Adams J and Dosanjh S and Underwood M and Rahman A and McConkey C and Lord J and Lamb SE		https://pubmed.ncbi.nlm.nih.gov/25748549/	Excluded	trial	Excluded	trial
744	rayyan-68369387	Pyrolytic carbon hemiarthroplasty in the management of proximal interphalangeal jointÂ arthritis.	2015	The Journal of hand surgery	1531-6564 (Electronic)	40	3	462-8	Pettersson K and Amilon A and Rizzo M	10.1016/j.jhsa.2014.12.016	https://pubmed.ncbi.nlm.nih.gov/25708434/	Excluded	wrong outcome	Excluded	wrong outcome
745	rayyan-68369388	Test-retest reliability and convergent validity of a computer based hand function test protocol in people with arthritis.	2015	The open orthopaedics journal	1874-3250 (Print)	9		57-67	Srikesavan CS and Shay B and Szturm T		https://pubmed.ncbi.nlm.nih.gov/25861406/	Excluded	validation study	Excluded	validation study
746	rayyan-68369389	Internet-based implementation of non-pharmacological interventions of the "people getting a grip on arthritis" educational program: an international online knowledge translation randomized controlled trial design protocol.	2015	JMIR research protocols	1929-0748 (Print)	4	1	e19	Brosseau L and Wells G and Brooks-Lineker S and Bennell K and Sherrington C and Briggs A and Sturnieks D and King J and Thomas R and Egan M and Loew L and De Angelis G and Casimiro L and Toupin April K and Cavallo S and Bell M and Ahmed R and Coyle D and Poitras S and Smith C and Pugh A and Rahman P		https://pubmed.ncbi.nlm.nih.gov/25648515/	Excluded	protocol study	Excluded	protocol study
747	rayyan-68369390	The return of subscapularis strength after shoulder arthroplasty.	2015	Journal of shoulder and elbow surgery	1532-6500 (Electronic)	24	2	223-8	Lapner PL and Wood KS and Zhang T and Athwal GS	10.1016/j.jse.2014.06.042	https://pubmed.ncbi.nlm.nih.gov/25200918/	Excluded	wrong population	Excluded	wrong population
748	rayyan-68369391	Patient related functional outcome after total wrist arthroplasty: a single center study of 206 cases.	2015	Hand surgery : an international journal devoted to hand and upper limb surgery and related research : journal of the Asia-Pacific Federation of Societies for Surgery of the Hand	1793-6535 (Electronic)	20	1	81-7	Sagerfors M and Gupta A and Brus O and Rizzo M and Pettersson K	10.1142/S0218810415500112	https://pubmed.ncbi.nlm.nih.gov/25609279/	Excluded	wrong population	Excluded	wrong population
749	rayyan-68369392	Relationship between types of radiographic damage and disability in patients with rheumatoid arthritis in the EURIDISS cohort: a longitudinal study.	2015	Rheumatology (Oxford, England)	1462-0332 (Electronic)	54	1	83-90	Navarro-CompÃ¡n V and LandewÃ© R and Provan SA and Ã˜degÃ¥rd S and Uhlig T and Kvien TK and Keszei AP and Ramiro S and van der Heijde D	10.1093/rheumatology/keu284	https://pubmed.ncbi.nlm.nih.gov/25065011/	Included		Included
750	rayyan-68369393	Therapy gloves for patients with rheumatoid arthritis: a review.	2014	Therapeutic advances in musculoskeletal disease	1759-720X (Print)	6	6	226-37	Nasir SH and Troynikov O and Massy-Westropp N	10.1177/1759720X14557474	https://pubmed.ncbi.nlm.nih.gov/25435925/	Excluded	review	Excluded	review
751	rayyan-68369394	A three month controlled intervention of intermittent whole body vibration designed to improve functional ability and attenuate bone loss in patients with rheumatoid arthritis.	2014	BMC musculoskeletal disorders	1471-2474 (Electronic)	15		403	Prioreschi A and Tikly M and McVeigh JA	10.1186/1471-2474-15-403	https://pubmed.ncbi.nlm.nih.gov/25433517/	Excluded	trial	Excluded	trial
752	rayyan-68369395	Hand function in rheumatic diseases: patient and physician evaluations.	2014	International journal of rheumatic diseases	1756-185X (Electronic)	17	8	856-62	LÃ³pez LÃ³pez CO and Alvarez-HernÃ¡ndez E and Medrano Ramirez G and Montes Castillo ML and HernÃ¡ndez-DÃ­az C and Ventura Rios L and Arreguin Lopez R and VÃ¡zquez-Mellado J	10.1111/1756-185X.12466	https://pubmed.ncbi.nlm.nih.gov/25294371/	Excluded	transversal study	Excluded	transversal study
753	rayyan-68369396	A systematic review into the effectiveness of hand exercise therapy in the treatment of rheumatoid arthritis.	2014	Clinical rheumatology	1434-9949 (Electronic)	33	11	1539-48	Bergstra SA and Murgia A and Te Velde AF and Caljouw SR		https://pubmed.ncbi.nlm.nih.gov/24952308/	Excluded	systematic review	Excluded	systematic review
754	rayyan-68369397	Deficits in muscle mass, muscle density, and modified associations with fat in rheumatoid arthritis.	2014	Arthritis care & research	2151-4658 (Electronic)	66	11	1612-8	Baker JF and Von Feldt J and Mostoufi-Moab S and Noaiseh G and Taratuta E and Kim W and Leonard MB	10.1002/acr.22328	https://pubmed.ncbi.nlm.nih.gov/24664868/	Excluded	case-control	Excluded	case-control
755	rayyan-68369398	[Evaluation of a technical modification to Mannerfelt's total wrist fusion technique in a series of 19 rheumatoid wrists].	2014	Chirurgie de la main	1769-6666 (Electronic)	33	5	344-9	DrÃ©ano T and Bouillis J and Ropars M	10.1016/j.main.2014.06.006	https://pubmed.ncbi.nlm.nih.gov/25260765/	Excluded	transversal study	Excluded	transversal study
756	rayyan-68369399	Occupational therapy interventions for adults with rheumatoid arthritis: an appraisal of the evidence.	2014	Occupational therapy in health care	1541-3098 (Electronic)	28	4	347-61	Ekelman BA and Hooker L and Davis A and Klan J and Newburn D and Detwiler K and Ricchino N	10.3109/07380577.2014.919687	https://pubmed.ncbi.nlm.nih.gov/24867224/	Excluded	review	Excluded	review
757	rayyan-68369400	Patients' expectations, experiences and the determinants of satisfaction related to metacarpophalangeal arthroplasty.	2014	Musculoskeletal care	1557-0681 (Electronic)	12	3	132-40	Sharrock C and Kennedy D and Spencer S	10.1002/msc.1061	https://pubmed.ncbi.nlm.nih.gov/24243811/	Excluded	wrong population	Excluded	wrong population
758	rayyan-68369401	The effect of conditioning exercise on the health status and pain in patients with rheumatoid arthritis: a randomized controlled clinical trial.	2014	International journal of community based nursing and midwifery	2322-2476 (Print)	2	3	169-76	Jahanbin I and Hoseini Moghadam M and Nazarinia MA and Ghodsbin F and Bagheri Z and Ashraf AR		https://pubmed.ncbi.nlm.nih.gov/25349859/	Excluded	trial	Excluded	trial
759	rayyan-68369402	The effectiveness of working wrist splints in adults with rheumatoid arthritis: a mixed methods systematic review.	2014	Journal of rehabilitation medicine	1651-2081 (Electronic)	46	6	481-92	Ramsey L and Winder RJ and McVeigh JG	10.2340/16501977-1804	https://pubmed.ncbi.nlm.nih.gov/24715196/	Excluded	systematic review	Excluded	systematic review
760	rayyan-68369403	Differences in muscle activity during hand-dexterity tasks between women with arthritis and a healthy reference group.	2014	BMC musculoskeletal disorders	1471-2474 (Electronic)	15		154	Brorsson S and Nilsdotter A and Thorstensson C and Bremander A		https://pubmed.ncbi.nlm.nih.gov/24886491/	Excluded	case-control	Excluded	case-control
761	rayyan-68369404	Modified SauvÃ©-Kapandji procedure for rheumatoid wrists: a long-term study with a minimum follow-up of 5 years.	2014	Modern rheumatology	1439-7609 (Electronic)	24	3	426-9	Kawabata A and Egi T and Tsuboi H and Takeuchi E and Fujita S and Masada K and Shi K	10.3109/14397595.2013.843742	https://pubmed.ncbi.nlm.nih.gov/24252031/	Excluded	wrong outcome	Excluded	wrong outcome
762	rayyan-68369405	The strength and function of hip abductors following anterolateral minimally invasive total hip arthroplasty.	2014	Chinese journal of traumatology = Zhonghua chuang shang za zhi	1008-1275 (Print)	17	2	73-8	Tan J and Chen H and Chen C and Liang X and Huang W		https://pubmed.ncbi.nlm.nih.gov/24698574/	Excluded	wrong population	Excluded	wrong population
763	rayyan-68369406	Impact of patient-accessible electronic medical records in rheumatology: use, satisfaction and effects on empowerment among patients.	2014	BMC musculoskeletal disorders	1471-2474 (Electronic)	15		102	van der Vaart R and Drossaert CH and Taal E and Drossaers-Bakker KW and Vonkeman HE and van de Laar MA	10.1186/1471-2474-15-102	https://pubmed.ncbi.nlm.nih.gov/24673997/	Excluded	wrong population	Excluded	wrong population
764	rayyan-68369407	Evaluation protocols of hand grip strength in individuals with rheumatoid arthritis: a systematic review.	2014	Revista brasileira de reumatologia	1809-4570 (Electronic)	54	2	140-7	Shiratori AP and Iop Rda R and Borges JÃºnior NG and Domenech SC and Gevaerd Mda S		https://pubmed.ncbi.nlm.nih.gov/24878861/	Excluded	systematic review	Excluded	systematic review
765	rayyan-68369408	Is painless synovitis different from painful synovitis? A controlled, ultrasound, radiographic, clinical trial.	2014	Clinics (Sao Paulo, Brazil)	1980-5322 (Electronic)	69	2	93-100	Pereira DF and Natour J and Buosi AL and Ferreira FB and Fernandes Ada R and Furtado RN		https://pubmed.ncbi.nlm.nih.gov/24519199/	Excluded	trial	Excluded	trial
766	rayyan-68369409	Education, self-management, and upper extremity exercise training in people with rheumatoid arthritis: a randomized controlled trial.	2014	Arthritis care & research	2151-4658 (Electronic)	66	2	217-27	Manning VL and Hurley MV and Scott DL and Coker B and Choy E and Bearne LM		https://pubmed.ncbi.nlm.nih.gov/23925924/	Excluded	trial	Excluded	trial
767	rayyan-68369410	Modulation of toll-like receptor 4. Insights from x-ray crystallography and molecular modeling.	2014	Current topics in medicinal chemistry	1873-4294 (Electronic)	14	23	2672-83	Klett J and Reeves J and Oberhauser N and PÃ©rez-Regidor L and MartÃ­n-Santamaria S	10.2174/1568026614666141215144831	https://pubmed.ncbi.nlm.nih.gov/25515751/	Excluded	review	Excluded	review
768	rayyan-68369411	[Shape-memory osteosynthesis for trapeziometacarpal joint arthrodesis].	2014	Acta chirurgiae orthopaedicae et traumatologiae Cechoslovaca	0001-5415 (Print)	81	5	335-9	Pech J and Veigl D and HromÃ¡dka R and DobiÃ¡Å¡ J and Zatrapa T		https://pubmed.ncbi.nlm.nih.gov/25514342/	Excluded	wrong population	Excluded	wrong population
769	rayyan-68369412	Proximal ulnar stump stability after using the pronator quadratus muscle transfer combined with the SuavÃ©-Kapandji procedure in rheumatoid wrist.	2014	Hand surgery : an international journal devoted to hand and upper limb surgery and related research : journal of the Asia-Pacific Federation of Societies for Surgery of the Hand	1793-6535 (Electronic)	19	1	25-32	Uerpairojkit C and Leechavengvongs S and Malungpaishorpe K and Witoonchart K and Buddhavibul P	10.1142/S0218810414500051	https://pubmed.ncbi.nlm.nih.gov/24641737/	Excluded	wrong outcome	Excluded	wrong outcome
770	rayyan-68369413	Rheumatoid arthritis of the hand: a five-year longitudinal analysis of clinical and radiographic findings.	2014	Modern rheumatology	1439-7609 (Electronic)	24	1	69-77	Toyama S and Tokunaga D and Fujiwara H and Oda R and Kobashi H and Okumura H and Nakamura S and Taniguchi D and Kubo T		https://pubmed.ncbi.nlm.nih.gov/24261761/	Excluded	wrong outcome	Excluded	wrong outcome
771	rayyan-68369414	Work status in patients with early rheumatoid arthritis: emphasis on shoulder function and mechanical exposure.	2014	Scandinavian journal of rheumatology	1502-7732 (Electronic)	43	2	119-23	Bilberg A and Bremell T and Balogh I and Mannerkorpi K	10.3109/03009742.2013.835864	https://pubmed.ncbi.nlm.nih.gov/24180222/	Excluded	transversal study	Excluded	transversal study
772	rayyan-68369415	Long-term results of the SauvÃ©-Kapandji procedure in the rheumatoid wrist.	2013	Acta orthopaedica Belgica	0001-6462 (Print)	79	6	655-9	Papp M and Papp L and Lenkei B and KÃ¡rolyi Z		https://pubmed.ncbi.nlm.nih.gov/24563970/	Excluded	wrong outcome	Excluded	wrong outcome
773	rayyan-68369416	[Physical therapy, orthosis and occupational therapy in medical and surgical rheumatologic hand diseases].	2013	Presse medicale (Paris, France : 1983)	2213-0276 (Electronic)	42	12	1632-49	Dumitrache A and Sanchez K and Esnouf S and Roren A and Vidal J and Rannou F and Poiraudeau S and LefÃ¨vre-Colau MM	10.1016/j.lpm.2013.01.074	https://pubmed.ncbi.nlm.nih.gov/24183243/	Excluded	review	Excluded	review
774	rayyan-68369417	[The rheumatoid hand].	2013	Presse medicale (Paris, France : 1983)	2213-0276 (Electronic)	42	12	1607-15	Henry J and Roulot E and Gaujoux-Viala C	10.1016/j.lpm.2012.08.007	https://pubmed.ncbi.nlm.nih.gov/24134815/	Excluded	review	Excluded	review
775	rayyan-68369418	Inclusion body myositis associated with SjÃ¶gren's syndrome.	2013	Rheumatology international	1437-160X (Electronic)	33	12	3083-6	Misterska-SkÃ³ra M and Sebastian A and DziÄ™giel P and Sebastian M and Wiland P	10.1007/s00296-012-2556-4	https://pubmed.ncbi.nlm.nih.gov/23233115/	Excluded	wrong population	Excluded	wrong population
776	rayyan-68369419	Effects of isotonic and isometric hand exercises on pain, hand functions, dexterity and quality of life in women with rheumatoid arthritis.	2013	Rheumatology international	1437-160X (Electronic)	33	10	2625-30	Dogu B and Sirzai H and Yilmaz F and Polat B and Kuran B		https://pubmed.ncbi.nlm.nih.gov/23739921/	Excluded	trial	Excluded	trial
777	rayyan-68369420	The effect of swan neck and boutonniere deformities on the outcome of silicone metacarpophalangeal joint arthroplasty in rheumatoid arthritis.	2013	Plastic and reconstructive surgery	1529-4242 (Electronic)	132	3	597-603	Chetta M and Burns PB and Kim HM and Burke FD and Wilgis EFS and Fox DA and Chung KC	10.1097/PRS.0b013e31829ad1c1	https://pubmed.ncbi.nlm.nih.gov/23985634/	Excluded	trial	Excluded	trial
778	rayyan-68369421	Long-term results of simple hemiresection arthroplasty in the rheumatoid distal radio-ulnar joint.	2013	The Journal of hand surgery, European volume	2043-6289 (Electronic)	38	7	719-26	Lee CH and Chung US and Lee BG and Shim JH and Lee KH	10.1177/1753193412472143	https://pubmed.ncbi.nlm.nih.gov/23303834/	Excluded	wrong outcome	Excluded	wrong outcome
779	rayyan-68369422	Is hand bone mineral density a marker for hand function in patients with established rheumatoid arthritis? The correlation among bone mineral density of the hand, radiological findings and hand function.	2013	Clinical rheumatology	1434-9949 (Electronic)	32	8	1177-83	Dogu B and Kuran B and Yilmaz F and Usen A and Sirzai H	10.1007/s10067-013-2253-z	https://pubmed.ncbi.nlm.nih.gov/23588882/	Excluded	transversal study	Excluded	transversal study
780	rayyan-68369423	Risk factors for falls in adults with rheumatoid arthritis: a prospective study.	2013	Arthritis care & research	2151-4658 (Electronic)	65	8	1251-8	Stanmore EK and Oldham J and Skelton DA and O'Neill T and Pilling M and Campbell AJ and Todd C	10.1002/acr.21987	https://pubmed.ncbi.nlm.nih.gov/23436687/	Included		Included
781	rayyan-68369424	Higher pain sensitivity and lower muscle strength in postmenonpausal women with early rheumatoid arthritis compared with age-matched healthy women--a pilot study.	2013	Disability and rehabilitation	1464-5165 (Electronic)	35	16	1350-6	FridÃ©n C and Thoors U and Glenmark B and Kosek E and Nordmark B and Lundberg IE and Opava CH	10.3109/09638288.2012.731469	https://pubmed.ncbi.nlm.nih.gov/23327449/	Excluded	wrong publication type	Excluded	wrong publication type
782	rayyan-68369425	Shoulder function and active motion deficit in patients with rheumatoid arthritis.	2013	Disability and rehabilitation	1464-5165 (Electronic)	35	16	1357-63	Slungaard B and Mengshoel AM	10.3109/09638288.2012.732187	https://pubmed.ncbi.nlm.nih.gov/23116340/	Excluded	transversal study	Excluded	transversal study
783	rayyan-68369426	[Rehabilitation therapy according to the disease condition and functional status of the patients with rheumatoid arthritis].	2013	Nihon rinsho. Japanese journal of clinical medicine	0047-1852 (Print)	71	7	1281-6	Nakano H and Houraiya K and Tanimura H and Saura R		https://pubmed.ncbi.nlm.nih.gov/23961681/	Excluded	review	Excluded	review
784	rayyan-68369427	Hand impairment and activity limitations in four chronic diseases.	2013	Journal of hand therapy : official journal of the American Society of Hand Therapists	1545-004X (Electronic)	26	3	232-6				Included		Included
785	rayyan-68369428	Current and maintained health-enhancing physical activity in rheumatoid arthritis: a cross-sectional study.	2013	Arthritis care & research	2151-4658 (Electronic)	65	7	1166-76	Demmelmaier I and Bergman P and Nordgren B and Jensen I and Opava CH	10.1002/acr.21951	https://pubmed.ncbi.nlm.nih.gov/23335505/	Excluded	transversal study	Excluded	transversal study
786	rayyan-68369429	Bilateral rupture of the extensor pollicis longus tendon. A case report.	2013	Chirurgie de la main	1769-6666 (Electronic)	32	3	186-8	Gallucci GL and Pacher N and Boretto JG and De Carli P	10.1016/j.main.2013.04.001	https://pubmed.ncbi.nlm.nih.gov/23665311/	Excluded	case report	Excluded	case report
787	rayyan-68369430	Rheumatoid arthritis in upper limbs benefits from moderate pressure massage therapy.	2013	Complementary therapies in clinical practice	1873-6947 (Electronic)	19	2	101-3	Field T and Diego M and Delgado J and Garcia D and Funk CG	10.1016/j.ctcp.2012.12.001	https://pubmed.ncbi.nlm.nih.gov/23561068/	Excluded	trial	Excluded	trial
788	rayyan-68369431	Radio-lunate arthrodesis in rheumatoid arthritis: outcome and techniques.	2013	Archives of orthopaedic and trauma surgery	1434-3916 (Electronic)	133	5	729-34	Trieb K and Machacek P and Hofstaetter SG and Panotopoulos J and Wanivenhaus A		https://pubmed.ncbi.nlm.nih.gov/23558520/	Excluded	wrong outcome	Excluded	wrong outcome
789	rayyan-68369432	A rare association of early-onset inclusion body myositis, rheumatoid arthritis and autoimmune thyroiditis: a case report and literature review.	2013	Functional neurology	1971-3274 (Electronic)	28	2	127-32	Clerici AM and Bono G and Delodovici ML and Azan G and Cafasso G and Micieli G		https://pubmed.ncbi.nlm.nih.gov/24125563/	Excluded	review	Excluded	review
790	rayyan-68369433	Assessment of foot and ankle muscle strength using hand held dynamometry in patients with established rheumatoid arthritis.	2013	Journal of foot and ankle research	1757-1146 (Print)	6	1	10	Carroll M and Joyce W and Brenton-Rule A and Dalbeth N and Rome K	10.1186/1757-1146-6-10	https://pubmed.ncbi.nlm.nih.gov/23522448/	Excluded	case-control	Excluded	case-control
791	rayyan-68369434	Task-oriented training with computer gaming in people with rheumatoid arthritisor osteoarthritis of the hand: study protocol of a randomized controlled pilot trial.	2013	Trials	1745-6215 (Electronic)	14		69	Srikesavan CS and Shay B and Robinson DB and Szturm T	10.1186/1745-6215-14-69	https://pubmed.ncbi.nlm.nih.gov/23497529/	Excluded	protocol study	Excluded	protocol study
792	rayyan-68369435	The effectiveness of hydrotherapy in the management of rheumatoid arthritis: a systematic review.	2013	Musculoskeletal care	1557-0681 (Electronic)	11	1	2018-03-01	Al-Qubaeissy KY and Fatoye FA and Goodwin PC and Yohannes AM		https://pubmed.ncbi.nlm.nih.gov/22806987/	Excluded	systematic review	Excluded	systematic review
793	rayyan-68369436	Strengthening exercises to improve hand strength and functionality in rheumatoid arthritis with hand deformities: a randomized, controlled trial.	2013	Rheumatology international	1437-160X (Electronic)	33	3	725-32	Cima SR and Barone A and Porto JM and de Abreu DC		https://pubmed.ncbi.nlm.nih.gov/22565655/	Excluded	trial	Excluded	trial
794	rayyan-68369437	Clinical and functional evaluation of patients after total elbow arthroplasty.	2013	Polish orthopedics and traumatology	0009-479X (Electronic)	78		53-8	Lubiatowski P and Olczak I and Lisiewicz E and BrÄ™borowicz M and DÅ‚ugosz J and Redman M and Ogrodowicz P and Romanowski L		https://pubmed.ncbi.nlm.nih.gov/23407601/	Excluded	wrong population	Excluded	wrong population
795	rayyan-68369438	Radiographic parameter analysis on modified sauvÃ©-kapandji procedure.	2013	Journal of wrist surgery	2163-3916 (Print)	2	1	19-26	Ota N and Nakamura T and Iwamoto T and Sato K and Toyama Y	10.1055/s-0032-1333061	https://pubmed.ncbi.nlm.nih.gov/24436785/	Excluded	wrong population	Excluded	wrong population
796	rayyan-68369439	Biomechanical analysis of the wrist arthroplasty in rheumatoid arthritis: a finite element analysis.	2013	Medical & biological engineering & computing	1741-0444 (Electronic)	51	1	175-86	Bajuri MN and Abdul Kadir MR and Murali MR and Kamarul T	10.1007/s11517-012-0982-9	https://pubmed.ncbi.nlm.nih.gov/23124814/	Excluded	case-control	Excluded	case-control
797	rayyan-68369440	Grip strength characteristics using force-time curves in rheumatoid hands.	2013	The Journal of hand surgery, European volume	2043-6289 (Electronic)	38	2	170-7	Dias JJ and Singh HP and Taub N and Thompson J	10.1177/1753193412439169	https://pubmed.ncbi.nlm.nih.gov/22357327/	Included		Included
798	rayyan-68369442	Michigan Hand Outcomes Questionnaire in rheumatoid arthritis patients: relationship with disease activity, quality of life, and handgrip strength.	2013	Journal of back and musculoskeletal rehabilitation	1878-6324 (Electronic)	26	4	467-73	Durmus D and Uzuner B and Durmaz Y and Bilgici A and Kuru O	10.3233/BMR-130408	https://pubmed.ncbi.nlm.nih.gov/23948837/	Excluded	transversal study	Excluded	transversal study
799	rayyan-68369443	[Combined step-by-step rehabilitation of the patients presenting with early-onset rheumatoid arthritis].	2013	Voprosy kurortologii, fizioterapii, i lechebnoi fizicheskoi kultury	0042-8787 (Print)		1	44-50	Orlova EV and Karateev DE and Kochetkov AV and Denisov LN and Surnov AV		https://pubmed.ncbi.nlm.nih.gov/23520927/	Excluded	foreign language	Excluded	foreign language
800	rayyan-68369444	Standardized grip strength as an outcome measure in early rheumatoid arthritis.	2013	Scandinavian journal of rheumatology	1502-7732 (Electronic)	42	4	289-93	Sheehy C and Gaffney K and Mukhtyar C	10.3109/03009742.2012.747624	https://pubmed.ncbi.nlm.nih.gov/23311733/	Excluded	case-control	Excluded	case-control
801	rayyan-68369445	The effect of isometric exercise of the hand on the synovial blood flow in patients with rheumatoid arthritis measured by color Doppler ultrasound.	2013	Rheumatology international	1437-160X (Electronic)	33	1	65-70	Ellegaard K and Torp-Pedersen S and Lund H and Pedersen K and Henriksen M and Danneskiold-SamsÃ¸e B and Bliddal H		https://pubmed.ncbi.nlm.nih.gov/22218637/	Excluded	case-control	Excluded	case-control
802	rayyan-68369446	Defining the aromatase inhibitor musculoskeletal syndrome: a prospective study.	2012	Arthritis care & research	2151-4658 (Electronic)	64	12	1910-8	Singer O and Cigler T and Moore AB and Levine AB and Hentel K and Belfi L and Do HT and Mandl LA		https://pubmed.ncbi.nlm.nih.gov/22730307/	Included		Included
803	rayyan-68369447	Relevance of the new pre-cachexia and cachexia definitions for patients with rheumatoid arthritis.	2012	Clinical nutrition (Edinburgh, Scotland)	1532-1983 (Electronic)	31	6	1008-10	van Bokhorst-de van der Schueren MA and Konijn NP and Bultink IE and Lems WF and Earthman CP and van Tuyl LH	10.1016/j.clnu.2012.05.012	https://pubmed.ncbi.nlm.nih.gov/22695407/	Excluded	transversal study	Excluded	transversal study
804	rayyan-68369448	Total wrist replacement: a retrospective comparative study.	2012	Journal of wrist surgery	2163-3916 (Print)	1	2	165-72	Cooney W and Manuel J and Froelich J and Rizzo M	10.1055/s-0032-1326728	https://pubmed.ncbi.nlm.nih.gov/24179722/	Excluded	wrong population	Excluded	wrong population
805	rayyan-68369449	Mechanical and functional assessment of the wrist affected by rheumatoid arthritis: A finite element analysis.	2012	Medical engineering & physics	1873-4030 (Electronic)	34	9	1294-302	Bajuri MN and Kadir MR and Raman MM and Kamarul T	10.1016/j.medengphy.2011.12.020	https://pubmed.ncbi.nlm.nih.gov/22277308/	Excluded	wrong outcome	Excluded	wrong outcome
806	rayyan-68369450	Recommendations and the state of the evidence for physical activity interventions for adults with rheumatoid arthritis: 2007 to present.	2012	International journal of clinical rheumatology	1758-4272 (Print)	7	5	489-503	Iversen MD and Brawerman M and Iversen CN	10.2217/ijr.12.53	https://pubmed.ncbi.nlm.nih.gov/23538738/	Excluded	guidelines	Excluded	guidelines
807	rayyan-68369451	[Proximal interphalangeal (PIP) finger prosthesis - what have we learnt? Experiences over 10 years].	2012	Handchirurgie, Mikrochirurgie, plastische Chirurgie : Organ der Deutschsprachigen Arbeitsgemeinschaft fur Handchirurgie : Organ der Deutschsprachigen Arbeitsgemeinschaft fur Mikrochirurgie der Peripheren Nerven und Gefasse : Organ der V...	1439-3980 (Electronic)	44	5	293-9	Vogt R and Aerni M and Ampofo C and Schmelzer-Schmied N	10.1055/s-0032-1323841	https://pubmed.ncbi.nlm.nih.gov/23027334/	Excluded	foreign language	Excluded	foreign language
808	rayyan-68369452	Clinical and magnetic resonance imaging findings of the temporomandibular joint in patients with rheumatoid arthritis.	2012	Journal of clinical medicine research	1918-3011 (Electronic)	4	5	323-31	Hiz O and Ediz L and Ozkan Y and Bora A	10.4021/jocmr1084w	https://pubmed.ncbi.nlm.nih.gov/23024735/	Excluded	case-control	Excluded	case-control
809	rayyan-68369453	Tai Chi exercise and auricular acupressure for people with rheumatoid arthritis: an evaluation study.	2012	Journal of clinical nursing	1365-2702 (Electronic)	21	19	2812-22	Lee HY and Hale CA and Hemingway B and Woolridge MW	10.1111/j.1365-2702.2011.04058.x	https://pubmed.ncbi.nlm.nih.gov/22830622/	Excluded	trial	Excluded	trial
810	rayyan-68369454	A three-dimensional finite element analysis of finger joint stresses in the MCP joint while performing common tasks.	2012	Hand (New York, N.Y.)	1558-9455 (Electronic)	7	3	341-5	Butz KD and Merrell G and Nauman EA	10.1007/s11552-012-9430-4	https://pubmed.ncbi.nlm.nih.gov/23997746/	Excluded	wrong publication type	Excluded	wrong publication type
811	rayyan-68369455	Long-term followup for rheumatoid arthritis patients in a multicenter outcomes study of silicone metacarpophalangeal joint arthroplasty.	2012	Arthritis care & research	2151-4658 (Electronic)	64	9	1292-300	Chung KC and Burns PB and Kim HM and Burke FD and Wilgis EF and Fox DA	10.1002/acr.21705	https://pubmed.ncbi.nlm.nih.gov/22511483/	Excluded	wrong outcome	Excluded	wrong outcome
812	rayyan-68369456	Physical therapists' management of rheumatoid arthritis: results of a Dutch survey.	2012	Musculoskeletal care	1557-0681 (Electronic)	10	3	142-8	Hurkmans EJ and Li L and Verhoef J and Vliet Vlieland TP	10.1002/msc.1011	https://pubmed.ncbi.nlm.nih.gov/22496051/	Excluded	wrong outcome	Excluded	wrong outcome
813	rayyan-68369457	Elektra prosthesis for trapeziometacarpal osteoarthritis: a follow-up of 39 consecutive cases.	2012	The Journal of hand surgery, European volume	2043-6289 (Electronic)	37	7	605-9	Klahn A and Nygaard M and Gvozdenovic R and Boeckstyns ME		https://pubmed.ncbi.nlm.nih.gov/22491000/	Excluded	wrong population	Excluded	wrong population
814	rayyan-68369458	"Remotion" total wrist arthroplasty: preliminary results of a prospective international multicenter study of 215 cases.	2012	Journal of wrist surgery	2163-3916 (Print)	1	1	17-22	Herzberg G and Boeckstyns M and Sorensen AI and Axelsson P and Kroener K and Liverneaux P and Obert L and Merser S		https://pubmed.ncbi.nlm.nih.gov/23904975/	Excluded	wrong population	Excluded	wrong population
815	rayyan-68369459	Arthroscopic synovectomy for rheumatoid wrists and elbows.	2012	Journal of orthopaedic surgery (Hong Kong)	2309-4990 (Electronic)	20	2	219-23	Chung CY and Yen CH and Yip ML and Koo SC and Lao WN	10.1177/230949901202000217	https://pubmed.ncbi.nlm.nih.gov/22933683/	Excluded	wrong outcome	Excluded	wrong outcome
816	rayyan-68369460	Clinical outcomes of total wrist arthroplasty.	2012	The Journal of hand surgery	1531-6564 (Electronic)	37	8	1580-4	Nydick JA and Greenberg SM and Stone JD and Williams B and Polikandriotis JA and Hess AV	10.1016/j.jhsa.2012.05.016	https://pubmed.ncbi.nlm.nih.gov/22763052/	Excluded	wrong population	Excluded	wrong population
817	rayyan-68369461	Disease activity and disability in women and men with early rheumatoid arthritis (RA): an 8-year followup of a Swedish early RA project.	2012	Arthritis care & research	2151-4658 (Electronic)	64	8	1101-7	Hallert E and BjÃ¶rk M and DahlstrÃ¶m O and Skogh T and Thyberg I		https://pubmed.ncbi.nlm.nih.gov/22392813/	Included		Included
818	rayyan-68369462	Systematic reviews of t'ai chi: an overview.	2012	British journal of sports medicine	1473-0480 (Electronic)	46	10	713-8	Lee MS and Ernst E		https://pubmed.ncbi.nlm.nih.gov/21586406/	Excluded	systematic review	Excluded	systematic review
819	rayyan-68369463	The Relationship between Radial Bone Properties and Disease Activity and Physical Function in Individuals with Rheumatoid Arthritis.	2012	Physiotherapy Canada. Physiotherapie Canada	0300-0508 (Print)	64	3	284-91	Macintyre NJ and Muller ME and Webber CE and Adachi JD		https://pubmed.ncbi.nlm.nih.gov/23729965/	Excluded	transversal study	Excluded	transversal study
820	rayyan-68369464	Biomechanical analysis of rheumatoid arthritis of the wrist joint.	2012	Proceedings of the Institution of Mechanical Engineers. Part H, Journal of engineering in medicine	0954-4119 (Print)	226	7	510-20	Bajuri MN and Kadir MR and Amin IM and Ochsner A	10.1177/0954411912445846	https://pubmed.ncbi.nlm.nih.gov/22913098/	Excluded	wrong outcome	Excluded	wrong outcome
821	rayyan-68369465	Tai chi and chronic pain.	2012	Regional anesthesia and pain medicine	1532-8651 (Electronic)	37	4	372-82	Peng PW	10.1097/AAP.0b013e31824f6629	https://pubmed.ncbi.nlm.nih.gov/22609642/	Excluded	review	Excluded	review
822	rayyan-68369466	Six and 12 months' effects of individual joint protection education in people with rheumatoid arthritis: a randomized controlled trial.	2012	Scandinavian journal of occupational therapy	1651-2014 (Electronic)	19	4	360-9	Niedermann K and Buchi S and Ciurea A and Kubli R and Steurer-Stey C and Villiger PM and De Bie RA		https://pubmed.ncbi.nlm.nih.gov/21936735/	Excluded	trial	Excluded	trial
823	rayyan-68369467	Relationship between finger flexion and extension force in healthy women and women with rheumatoid arthritis.	2012	Journal of rehabilitation medicine	1651-2081 (Electronic)	44	7	605-8	Brorsson S and Nilsdotter A and Pedersen E and Bremander A and Thorstensson C	10.2340/16501977-0986	https://pubmed.ncbi.nlm.nih.gov/22674244/	Excluded	wrong publication type	Excluded	wrong publication type
824	rayyan-68369468	Development and delivery of an exercise intervention for rheumatoid arthritis: strengthening and stretching for rheumatoid arthritis of the hand (SARAH) trial.	2012	Physiotherapy	1873-1465 (Electronic)	98	2	121-30	Heine PJ and Williams MA and Williamson E and Bridle C and Adams J and O'Brien A and Evans D and Lamb SE	10.1016/j.physio.2011.03.001	https://pubmed.ncbi.nlm.nih.gov/22507362/	Excluded	trial	Excluded	trial
825	rayyan-68369469	Weight loss is effective for symptomatic relief in obese subjects with knee osteoarthritis independently of joint damage severity assessed by high-field MRI and radiography.	2012	Osteoarthritis and cartilage	1522-9653 (Electronic)	20	6	495-502	Gudbergsen H and Boesen M and Lohmander LS and Christensen R and Henriksen M and Bartels EM and Christensen P and Rindel L and Aaboe J and Danneskiold-SamsÃ¸e B and Riecke BF and Bliddal H		https://pubmed.ncbi.nlm.nih.gov/22401872/	Excluded	wrong population	Excluded	wrong population
826	rayyan-68369470	Range of motion of the metacarpophalangeal joint in rheumatoid patients, with and without a flexible joint replacement prosthesis, compared with normal subjects.	2012	Clinical biomechanics (Bristol, Avon)	1879-1271 (Electronic)	27	5	449-52	Lester LE and Bevins JW and Hughes C and Rai A and Whalley H and Arafa M and Shepherd DE and Hukins DW	10.1016/j.clinbiomech.2011.12.010	https://pubmed.ncbi.nlm.nih.gov/22261011/	Excluded	wrong population	Excluded	wrong population
827	rayyan-68369471	Sensory nerve action potentials and sensory perception in women with arthritis of the hand.	2012	Journal of neuroengineering and rehabilitation	1743-0003 (Electronic)	9		27	Calder KM and Martin A and Lydiate J and MacDermid JC and Galea V and MacIntyre NJ	10.1186/1743-0003-9-27	https://pubmed.ncbi.nlm.nih.gov/22575001/	Excluded	case-control	Excluded	case-control
828	rayyan-68369473	Mechanisms of muscle wasting in sarcopenia.	2012	Revista brasileira de reumatologia	1809-4570 (Electronic)	52	2	252-9	Teixeira Vde O and Filippin LI and Xavier RM		https://pubmed.ncbi.nlm.nih.gov/22460414/	Excluded	review	Excluded	review
829	rayyan-68369474	Factors associated with the severity and progression of self-reported hand pain and functional difficulty in community-dwelling older adults: a systematic review.	2012	Musculoskeletal care	1557-0681 (Electronic)	10	1	51-62	Nicholls EE and van der Windt DA and Jordan JL and Dziedzic KS and Thomas E		https://pubmed.ncbi.nlm.nih.gov/22290761/	Excluded	systematic review	Excluded	systematic review
830	rayyan-68369475	Efficacy of resistance exercises in rheumatoid arthritis: meta-analysis of randomized controlled trials.	2012	Rheumatology (Oxford, England)	1462-0332 (Electronic)	51	3	519-27	Baillet A and Vaillant M and Guinot M and Juvin R and Gaudin P	10.1093/rheumatology/ker330	https://pubmed.ncbi.nlm.nih.gov/22120463/	Excluded	systematic review	Excluded	systematic review
831	rayyan-68369476	The effect of a new syringe design on the ability of rheumatoid arthritis patients to inject a biological medication.	2012	Applied ergonomics	1872-9126 (Electronic)	43	2	368-75	Sheikhzadeh A and Yoon J and Formosa D and Domanska B and Morgan D and Schiff M	10.1016/j.apergo.2011.05.014	https://pubmed.ncbi.nlm.nih.gov/21696704/	Excluded	wrong outcome	Excluded	wrong outcome
832	rayyan-68369477	[Clinical study of Biqi Capsule combined with methotrexate for treatment of rheumatoid arthritis].	2012	Zhongguo Zhong xi yi jie he za zhi Zhongguo Zhongxiyi jiehe zazhi = Chinese journal of integrated traditional and Western medicine	1003-5370 (Print)	32	2	195-8	Jie HY and Wu QF and Ding ZX		https://pubmed.ncbi.nlm.nih.gov/22574592/	Excluded	foreign language	Excluded	foreign language
833	rayyan-68369478	A new method to determine joint range of movement and stiffness in rheumatoid arthritic patients.	2012	Annual International Conference of the IEEE Engineering in Medicine and Biology Society. IEEE Engineering in Medicine and Biology Society. Annual International Conference	2694-0604 (Electronic)	2012		6386-9	Connolly J and Condell J and Curran K and Gardiner P	10.1109/EMBC.2012.6347455	https://pubmed.ncbi.nlm.nih.gov/23367390/	Excluded	review	Excluded	review
834	rayyan-68369479	Vascular function and handgrip strength in rheumatoid arthritis patients.	2012	TheScientificWorldJournal	1537-744X (Electronic)	2012		580863	Alomari MA and Keewan EF and Shammaa RA and Alawneh K and Khatib SY and Welsch MA		https://pubmed.ncbi.nlm.nih.gov/22606051/	Excluded	case-control	Excluded	case-control
835	rayyan-68369480	The use of kinesiology taping method in patients with rheumatoid hand--pilot study.	2012	Ortopedia, traumatologia, rehabilitacja	2084-4336 (Electronic)	14	1	23-30	Szczegielniak J and Åuniewski J and Bogacz K and SliwiÅ„ski Z	10.5604/15093492.976896	https://pubmed.ncbi.nlm.nih.gov/22388357/	Excluded	wrong publication type	Excluded	wrong publication type
836	rayyan-68369481	Heme oxygenase-1 end-products carbon monoxide and biliverdin ameliorate murine collagen induced arthritis.	2012	Clinical and experimental rheumatology	0392-856X (Print)	30	1	73-8	Bonelli M and Savitskaya A and Steiner CW and Rath E and Bilban M and Wagner O and Bach FH and Smolen JS and Scheinecker C		https://pubmed.ncbi.nlm.nih.gov/22325451/	Excluded	animal study	Excluded	animal study
837	rayyan-68369482	Quantification of hand grasp force using a pressure mapping system.	2012	Work (Reading, Mass.)	1875-9270 (Electronic)	41		605-12	Nicholas JW and Corvese RJ and Woolley C and Armstrong TJ	10.3233/WOR-2012-0217-605	https://pubmed.ncbi.nlm.nih.gov/22316789/	Excluded	case-control	Excluded	case-control
838	rayyan-68369483	Shrinking lung syndrome successfully treated with rituximab and cyclophosphamide.	2012	Respiration								Excluded	wrong population	Excluded	wrong population
839	rayyan-68369484	Objective functional outcomes and patient satisfaction after silicone metacarpophalangeal arthroplasty for rheumatoid arthritis.	2012	The Journal of hand surgery	1531-6564 (Electronic)	37	1	47-54	Waljee JF and Chung KC	10.1016/j.jhsa.2011.09.042	https://pubmed.ncbi.nlm.nih.gov/22196292/	Excluded	wrong outcome	Excluded	wrong outcome
840	rayyan-68369485	Radiolunate and radioscapholunate arthrodeses as treatments for rheumatoid and psoriatic arthritis: long-term follow-up.	2012	The Journal of hand surgery	1531-6564 (Electronic)	37	1	55-62	Raven EE and Ottink KD and Doets KC	10.1016/j.jhsa.2011.10.012	https://pubmed.ncbi.nlm.nih.gov/22137064/	Excluded	wrong outcome	Excluded	wrong outcome
841	rayyan-68369486	Are the benefits of a high-intensity progressive resistance training program sustained in rheumatoid arthritis patients? A 3-year followup study.	2012	Arthritis care & research	2151-4658 (Electronic)	64	1	71-5	Lemmey AB and Williams SL and Marcora SM and Jones J and Maddison PJ	10.1002/acr.20523	https://pubmed.ncbi.nlm.nih.gov/21671413/	Excluded	trial	Excluded	trial
842	rayyan-68369487	Autoimmune diseases and rehabilitation.	2012	Autoimmunity reviews	1873-0183 (Electronic)	11	3	219-25	Flachenecker P	10.1016/j.autrev.2011.05.016	https://pubmed.ncbi.nlm.nih.gov/21619946/	Excluded	review	Excluded	review
843	rayyan-68369488	Mechanisms of strength gain in a handgrip exercise programme in rheumatoid arthritis.	2012	Rheumatology international	1437-160X (Electronic)	32	1	159-63	Speed CA and Campbell R		https://pubmed.ncbi.nlm.nih.gov/20697896/	Excluded	trial	Excluded	trial
844	rayyan-68369489	Measures of fatigue: Bristol Rheumatoid Arthritis Fatigue Multi-Dimensional Questionnaire (BRAF MDQ), Bristol Rheumatoid Arthritis Fatigue Numerical Rating Scales (BRAF NRS) for severity, effect, and coping, Chalder Fatigue Questionnaire (CFQ), Checklist Individual Strength (CIS20R and CIS8R), Fa...	2011	Arthritis care & research	2151-4658 (Electronic)	63		S263-86	Hewlett S and Dures E and Almeida C	10.1002/acr.20579	https://pubmed.ncbi.nlm.nih.gov/22588750/	Excluded	review	Excluded	review
845	rayyan-68369490	Association of pinch strength with hand dysfunction, finger deformities and contact points in patients with rheumatoid arthritis.	2011	Clinical and experimental rheumatology	0392-856X (Print)	29	6	1061	Nampei A and Shi K and Hirao M and Murase T and Yoshikawa H and Hashimoto J		https://pubmed.ncbi.nlm.nih.gov/22132810/	Excluded	wrong publication type	Excluded	wrong publication type
846	rayyan-68369491	[Generalized osteoarthritis in a young adult with type II collagenopathy].	2011	Deutsche medizinische Wochenschrift (1946)	1439-4413 (Electronic)	136	42	2147-51	Dybowski F and Moos F and Saracbasi-Zender E and Heldmann F and Braun J	10.1055/s-0031-1292026	https://pubmed.ncbi.nlm.nih.gov/21990059/	Excluded	wrong population	Excluded	wrong population
847	rayyan-68369492	[Value of fall-risk tests for patients with rheumatoid arthritis].	2011	Zeitschrift fur Rheumatologie	1435-1250 (Electronic)	70	7	609-14	Schober HC and Maass K and Maass C and Reisinger EC and SchrÃ¶der G and Kneitz C	10.1007/s00393-011-0836-0	https://pubmed.ncbi.nlm.nih.gov/21863382/	Excluded	foreign language	Excluded	foreign language
848	rayyan-68369493	The association of sporadic inclusion body myositis and SjÃ¶gren's syndrome in carriers of HLA-DR3 and the 8.1 MHC ancestral haplotype.	2011	Clinical neurology and neurosurgery	1872-6968 (Electronic)	113	7	559-63	Rojana-udomsart A and Needham M and Luo YB and Fabian V and Walters S and Zilko PJ and Mastaglia FL	10.1016/j.clineuro.2011.03.016	https://pubmed.ncbi.nlm.nih.gov/21507567/	Excluded	wrong population	Excluded	wrong population
849	rayyan-68369494	Arthroscopic synovectomy of the wrist.	2011	Hand clinics	1558-1969 (Electronic)	27	3	395-9	Adolfsson L	10.1016/j.hcl.2011.06.001	https://pubmed.ncbi.nlm.nih.gov/21871363/	Excluded	review	Excluded	review
850	rayyan-68369495	Tai Chi research review.	2011	Complementary therapies in clinical practice	1873-6947 (Electronic)	17	3	141-6	Field T	10.1016/j.ctcp.2010.10.002	https://pubmed.ncbi.nlm.nih.gov/21742279/	Excluded	review	Excluded	review
851	rayyan-68369496	[Multi-center clinical study on therapeutic effect of kunxian capsule on rheumatoid arthritis].	2011	Zhongguo Zhong xi yi jie he za zhi Zhongguo Zhongxiyi jiehe zazhi = Chinese journal of integrated traditional and Western medicine	1003-5370 (Print)	31	6	769-74	Lin CS and Yang XY and Dai L		https://pubmed.ncbi.nlm.nih.gov/21823421/	Excluded	trial	Excluded	trial
852	rayyan-68369497	Hand appearance as a patient motivation for surgery and a determinant of satisfaction with metacarpophalangeal joint arthroplasty for rheumatoid arthritis.	2011	The Journal of hand surgery	1531-6564 (Electronic)	36	6	1007-1014.e1-4	Bogoch ER and Escott BG and Ronald K	10.1016/j.jhsa.2011.02.002	https://pubmed.ncbi.nlm.nih.gov/21530103/	Excluded	trial	Excluded	trial
853	rayyan-68369498	Effects of a group-based exercise and educational program on physical performance and disease self-management in rheumatoid arthritis: a randomized controlled study.	2011	Physical therapy	1538-6724 (Electronic)	91	6	879-93	Breedland I and van Scheppingen C and Leijsma M and Verheij-Jansen NP and van Weert E	10.2522/ptj.20090010	https://pubmed.ncbi.nlm.nih.gov/21474637/	Excluded	trial	Excluded	trial
854	rayyan-68369499	Disability of Arm Shoulder and Hand Questionnaire in rheumatoid arthritis patients: relationship with disease activity, HAQ, SF-36.	2011	Rheumatology international	1437-160X (Electronic)	31	6	823-6	Aktekin LA and Eser F and BaÅŸkan BM and Sivas F and Malhan S and Ã–ksÃ¼z E and Bodur H	10.1007/s00296-010-1568-1	https://pubmed.ncbi.nlm.nih.gov/20680284/	Excluded	transversal study	Excluded	transversal study
855	rayyan-68369500	Evaluation of an inter-professional educational intervention to improve the use of arthritis best practices in primary care.	2011	The Journal of rheumatology	1499-2752 (Electronic)	38	5	931-7	Lineker SC and Bell MJ and Badley EM		https://pubmed.ncbi.nlm.nih.gov/21285165/	Excluded	trial	Excluded	trial
856	rayyan-68369501	Non-invasive screening of progressive joint defects in the Type II collagen-induced arthritis animal model using radiographic paw images.	2011	Inflammation research : official journal of the European Histamine Research Society ... [et al.]	1420-908X (Electronic)	60	5	447-56	Choi S and Chae SJ and Kang SW and Cheong Y and Hong SJ and Park HK	10.1007/s00011-010-0287-0	https://pubmed.ncbi.nlm.nih.gov/21153677/	Excluded	animal study	Excluded	animal study
857	rayyan-68369502	The effects of strength and endurance training in patients with rheumatoid arthritis.	2011	Clinical rheumatology	1434-9949 (Electronic)	30	5	623-32	Strasser B and Leeb G and Strehblow C and Schobersberger W and Haber P and Cauza E		https://pubmed.ncbi.nlm.nih.gov/20931346/	Excluded	trial	Excluded	trial
858	rayyan-68369503	Evaluation of inflammatory change and bone erosion using a murine type II collagen-induced arthritis model.	2011	Rheumatology international	1437-160X (Electronic)	31	5	595-603	Choi S and Lee YA and Hong SJ and Lee GJ and Kang SW and Park JH and Park JH and Park HK	10.1007/s00296-009-1333-5	https://pubmed.ncbi.nlm.nih.gov/20049449/	Excluded	animal study	Excluded	animal study
859	rayyan-68369504	Effect of one week of yoga on function and severity in rheumatoid arthritis.	2011	BMC research notes	1756-0500 (Electronic)	4		118	Telles S and Naveen KV and Gaur V and Balkrishna A		https://pubmed.ncbi.nlm.nih.gov/21481278/	Excluded	trial	Excluded	trial
860	rayyan-68369505	Associations between parameters of nutritional status and disease activity in patients with rheumatoid arthritis.	2011	Polskie Archiwum Medycyny Wewnetrznej		121	4	122-8	TargoÅ„ska-StÄ™pniak B and Majdan M		https://pubmed.ncbi.nlm.nih.gov/21532534/	Excluded	transversal study	Excluded	transversal study
861	rayyan-68369506	Current concepts in the management of the rheumatoid hand.	2011	The Journal of hand surgery	1531-6564 (Electronic)	36	4	736-47				Excluded	review	Excluded	review
862	rayyan-68369507	Does emotional disclosure about stress improve health in rheumatoid arthritis? Randomized, controlled trials of written and spoken disclosure.	2011	Pain	1872-6623 (Electronic)	152	4	866-877	Lumley MA and Leisen JCC and Partridge TR and Meyer TM and Radcliffe AM and Macklem DJ and Naoum LA and Cohen JL and Lasichak LM and Lubetsky MR and Mosley-Williams AD and Granda JL		https://pubmed.ncbi.nlm.nih.gov/21315515/	Excluded	trial	Excluded	trial
863	rayyan-68369508	Assessment of clinical effect of therapy combining disease with syndrome on rheumatoid arthritis.	2011	Journal of traditional Chinese medicine = Chung i tsa chih ying wen pan	0255-2922 (Print)	31	1	39-43	Shen HB and Bai YJ and Huo ZJ and Li WN and Tang XP	10.1016/s0254-6272(11)60009-5	https://pubmed.ncbi.nlm.nih.gov/21563505/	Excluded	trial	Excluded	trial
864	rayyan-68369509	Properties of the International Classification for Functioning, Disability and Health in assessing hand outcomes in patients with rheumatoid arthritis.	2011	Journal of rehabilitation medicine	1651-2081 (Electronic)	43	4	292-8	Chung KC and Burns PB and Reichert HA and Fox DA and Burke FD and Wilgis EF and Regan M and Kim HM	10.2340/16501977-0671	https://pubmed.ncbi.nlm.nih.gov/21267527/	Included		Included
865	rayyan-68369511	Tai chi and rheumatic diseases.	2011	Rheumatic diseases clinics of North America	1558-3163 (Electronic)	37	1	19-32	Wang C	10.1016/j.rdc.2010.11.002	https://pubmed.ncbi.nlm.nih.gov/21220083/	Excluded	review	Excluded	review
866	rayyan-68369512	The efficacy of Ayurvedic treatment for rheumatoid arthritis: Cross-sectional experiential profile of a longitudinal study.	2011	International journal of Ayurveda research	0974-925X (Electronic)	2	1	2013-08-01	Krishna KP	10.4103/0974-7788.83177	https://pubmed.ncbi.nlm.nih.gov/21897637/	Excluded	trial	Excluded	trial
867	rayyan-68369513	Psychometric characteristics of Duruoz Hand Index in patients with traumatic hand flexor tendon injuries.	2011	Disability and rehabilitation	1464-5165 (Electronic)	33	17	1521-7	ErÃ§alik T and Åžahin F and ErÃ§alik C and DoÄŸu B and DalgiÃ§ S and Kuran B	10.3109/09638288.2010.533244	https://pubmed.ncbi.nlm.nih.gov/21604993/	Excluded	wrong population	Excluded	wrong population
868	rayyan-68369514	Long term results of matched hemiresection interposition arthroplasty for DRUJ arthritis in rheumatoid patients.	2011	Hand surgery : an international journal devoted to hand and upper limb surgery and related research : journal of the Asia-Pacific Federation of Societies for Surgery of the Hand	1793-6535 (Electronic)	16	2	119-25	Ahmed SK and Cheung JP and Fung BK and Ip WY	10.1142/S0218810411005217	https://pubmed.ncbi.nlm.nih.gov/21548145/	Excluded	wrong outcome	Excluded	wrong outcome
869	rayyan-68369515	Amino-terminal pro-brain natriuretic peptide as a prognostic marker in patients with rheumatoid arthritis.	2011	Clinical rheumatology	1434-9949 (Electronic)	30	1	61-9	TargoÅ„ska-StÄ™pniak B and Majdan M	10.1007/s10067-010-1622-0	https://pubmed.ncbi.nlm.nih.gov/21110214/	Excluded	transversal study	Excluded	transversal study
870	rayyan-68369516	Age and anthropometric traits predict handgrip strength in healthy normals.	2010	Journal of hand and microsurgery	0974-6897 (Electronic)	2	2	58-61	Chandrasekaran B and Ghosh A and Prasad C and Krishnan K and Chandrasharma B	10.1007/s12593-010-0015-6	https://pubmed.ncbi.nlm.nih.gov/22282669/	Excluded	wrong population	Excluded	wrong population
871	rayyan-68369517	Swan neck deformities in rheumatoid arthritis: a qualitative study on the patients' perspectives on hand function problems and finger splints.	2010	Musculoskeletal care	1557-0681 (Electronic)	8	4	179-88	van der Giesen FJ and Nelissen RG and van Lankveld WJ and Kremers-Selten C and Peeters AJ and Stern EB and le Cessie S and Vliet Vlieland TP	10.1002/msc.180	https://pubmed.ncbi.nlm.nih.gov/21108491/	Excluded	trial	Excluded	trial
872	rayyan-68369518	A randomized trial of three psychosocial treatments for the symptoms of rheumatoid arthritis.	2010	Seminars in arthritis and rheumatism	1532-866X (Electronic)	40	3	222-32	Barsky AJ and Ahern DK and Orav EJ and Nestoriuc Y and Liang MH and Berman IT and Kingsbury JR and Sy JT and Wilk KG	10.1016/j.semarthrit.2010.04.001	https://pubmed.ncbi.nlm.nih.gov/20621334/	Excluded	trial	Excluded	trial
873	rayyan-68369519	Skeletal muscle properties in rheumatoid arthritis patients.	2010	Medicine and science in sports and exercise	1530-0315 (Electronic)	42	12	2149-55	Matschke V and Murphy P and Lemmey AB and Maddison P and Thom JM		https://pubmed.ncbi.nlm.nih.gov/20404765/	Excluded	transversal study	Excluded	transversal study
874	rayyan-68369520	Prevalence of hand symptoms, impairments and activity limitations in rheumatoid arthritis in relation to disease duration.	2010	Journal of rehabilitation medicine	1651-2081 (Electronic)	42	10	916-21	Horsten NC and Ursum J and Roorda LD and van Schaardenburg D and Dekker J and Hoeksma AF	10.2340/16501977-0619	https://pubmed.ncbi.nlm.nih.gov/21031287/	Excluded	transversal study	Excluded	transversal study
875	rayyan-68369521	Bioreconstructive poly-L/D-lactide implant compared with Swanson prosthesis in metacarpophalangeal joint arthroplasty in rheumatoid patients: a randomized clinical trial.	2010	The Journal of hand surgery, European volume	2043-6289 (Electronic)	35	9	746-53	Honkanen PB and Tiihonen R and SkyttÃ¤ ET and IkÃ¤valko M and Lehto MU and Konttinen YT	10.1177/1753193410375777	https://pubmed.ncbi.nlm.nih.gov/20627902/	Excluded	trial	Excluded	trial
876	rayyan-68369522	[Progressively deformed fingers. How long will these hands still be functional?].	2010	MMW Fortschritte der Medizin	1438-3276 (Print)	152	43	5	Schuh A and HÃ¶nle W	10.1007/BF03367265	https://pubmed.ncbi.nlm.nih.gov/21171461/	Excluded	case report	Excluded	case report
877	rayyan-68369523	The reliability of one vs. three trials of pain-free grip strength in subjects with rheumatoid arthritis.	2010	Journal of hand therapy : official journal of the American Society of Hand Therapists	0894-1130 (Print)	23	4	384-90				Excluded	validation study	Excluded	validation study
878	rayyan-68369524	Patterns of muscle strength loss with age in the general population and patients with a chronic inflammatory state.	2010	Ageing research reviews	1872-9649 (Electronic)	9	4	431-6	Beenakker KG and Ling CH and Meskers CG and de Craen AJ and Stijnen T and Westendorp RG and Maier AB	10.1016/j.arr.2010.05.005	https://pubmed.ncbi.nlm.nih.gov/20553969/	Excluded	systematic review	Excluded	systematic review
879	rayyan-68369525	How accurately does a simulation glove reflect function compared to rheumatoid arthritis sufferers?	2010	Annals of the Royal College of Surgeons of England	1478-7083 (Electronic)	92	7	605-9	Hall TC and Nixon MF and Dias JJ and Graham T and Cook S	10.1308/rcsann.2010.92.7.605	https://pubmed.ncbi.nlm.nih.gov/20529519/	Excluded	case-control	Excluded	case-control
880	rayyan-68369526	Effects of extensor synovectomy and excision of the distal ulna in rheumatoid arthritis on long-term function.	2010	The Journal of hand surgery	1531-6564 (Electronic)	35	9	1442-8	Jain A and Ball C and Freidin AJ and Nanchahal J		https://pubmed.ncbi.nlm.nih.gov/20673615/	Excluded	wrong outcome	Excluded	wrong outcome
881	rayyan-68369527	Development and psychometric testing of the patient-reported measure of activity performance of the hand (MAP-Hand) in rheumatoid arthritis.	2010	Journal of rehabilitation medicine	1651-2081 (Electronic)	42	7	636-44	Paulsen T and Grotle M and Garratt A and Kjeken I	10.2340/16501977-0577	https://pubmed.ncbi.nlm.nih.gov/20603693/	Excluded	validation study	Excluded	validation study
882	rayyan-68369528	Efficacy of cardiorespiratory aerobic exercise in rheumatoid arthritis: meta-analysis of randomized controlled trials.	2010	Arthritis care & research	2151-4658 (Electronic)	62	7	984-92	Baillet A and Zeboulon N and Gossec L and Combescure C and Bodin LA and Juvin R and Dougados M and Gaudin P		https://pubmed.ncbi.nlm.nih.gov/20589690/	Excluded	systematic review	Excluded	systematic review
883	rayyan-68369529	Exploring the public health impact of an intensive exercise program for patients with rheumatoid arthritis: a dissemination and implementation study.	2010	Arthritis care & research	2151-4658 (Electronic)	62	6	865-72	van der Giesen FJ and van Lankveld W and Hopman-Rock M and de Jong Z and Munneke M and Hazes JM and van Riel PL and Peeters AJ and Ronday HK and Vlieland TP		https://pubmed.ncbi.nlm.nih.gov/20535798/	Excluded	trial	Excluded	trial
884	rayyan-68369530	Raynaud's phenomenon and hand function in patients with rheumatoid arthritis.	2010	The Journal of rheumatology	1499-2752 (Electronic)	37	6	1358-9	Tansey RJ and Wragg EA and Herrick AL	10.3899/jrheum.091006	https://pubmed.ncbi.nlm.nih.gov/20516043/	Excluded	case report	Excluded	case report
885	rayyan-68369531	Factors explaining limitations in activities and restrictions in participation in rheumatoid arthritis.	2010	European journal of physical and rehabilitation medicine	1973-9095 (Electronic)	46	2	169-77	Kuhlow H and Fransen J and Ewert T and Stucki G and Forster A and Langenegger T and Beat M		https://pubmed.ncbi.nlm.nih.gov/20485222/	Excluded	transversal study	Excluded	transversal study
886	rayyan-68369532	Balance training (proprioceptive training) for patients with rheumatoid arthritis.	2010	The Cochrane database of systematic reviews	1469-493X (Electronic)		5	CD007648	Silva KN and Mizusaki Imoto A and Almeida GJ and Atallah AN and Peccin MS and Fernandes MoÃ§a Trevisani V	10.1002/14651858.CD007648.pub2	https://pubmed.ncbi.nlm.nih.gov/20464755/	Excluded	systematic review	Excluded	systematic review
887	rayyan-68369533	Quality of life in American Indian women with arthritis or diabetes.	2010	The American journal of occupational therapy : official publication of the American Occupational Therapy Association	0272-9490 (Print)	64	3	496-505	Poole JL and Cordova JS and Sibbitt WL Jr and Skipper B		https://pubmed.ncbi.nlm.nih.gov/20608280/	Excluded	case-control	Excluded	case-control
888	rayyan-68369534	Correlates of trabecular and cortical volumetric bone mineral density of the radius and tibia in older men: the Osteoporotic Fractures in Men Study.	2010	Journal of bone and mineral research : the official journal of the American Society for Bone and Mineral Research	1523-4681 (Electronic)	25	5	1017-28	Barbour KE and Zmuda JM and Strotmeyer ES and Horwitz MJ and Boudreau R and Evans RW and Ensrud KE and Petit MA and Gordon CL and Cauley JA	10.1002/jbmr.6	https://pubmed.ncbi.nlm.nih.gov/20200975/	Excluded	wrong population	Excluded	wrong population
889	rayyan-68369535	Inclusion body myositis in a patient with long standing rheumatoid arthritis treated with anti-TNFalpha and rituximab.	2010	Clinical rheumatology	1434-9949 (Electronic)	29	5	555-8	VordenbÃ¤umen S and Neuen-Jacob E and Richter J and Schneider M	10.1007/s10067-009-1367-9	https://pubmed.ncbi.nlm.nih.gov/20108015/	Excluded	case report	Excluded	case report
890	rayyan-68369536	Assessment of the effectiveness of low-level laser therapy on the hands of patients with rheumatoid arthritis: a randomized double-blind controlled trial.	2010	Clinical rheumatology	1434-9949 (Electronic)	29	5	501-9	Meireles SM and Jones A and Jennings F and Suda AL and Parizotto NA and Natour J		https://pubmed.ncbi.nlm.nih.gov/20082104/	Excluded	trial	Excluded	trial
891	rayyan-68369537	Differences between the United States and the United Kingdom in the treatment of rheumatoid arthritis: analyses from a hand arthroplasty trial.	2010	Clinical rheumatology	1434-9949 (Electronic)	29	4	363-7	Chung KC and Kotsis SV and Fox DA and Regan M and Burke FD and Wilgis EF and Kim HM	10.1007/s10067-009-1314-9	https://pubmed.ncbi.nlm.nih.gov/20077124/	Excluded	trial	Excluded	trial
892	rayyan-68369538	Exploring Tai Chi in rheumatoid arthritis: a quantitative and qualitative study.	2010	BMC musculoskeletal disorders	1471-2474 (Electronic)	11		43	Uhlig T and Fongen C and Steen E and Christie A and Ã˜degÃ¥rd S	10.1186/1471-2474-11-43	https://pubmed.ncbi.nlm.nih.gov/20205741/	Excluded	trial	Excluded	trial
893	rayyan-68369539	[Antisynthetase (anti PL-7 antibody) syndrome presenting as a skin rash and exacerbation of interstitial pneumonia during treatment for rheumatoid arthritis].	2010	Nihon Kokyuki Gakkai zasshi = the journal of the Japanese Respiratory Society	1343-3490 (Print)	48	3	240-6	Ishiguro T and Takayanagi N and Miyahara Y and Yanagisawa T and Sugita Y		https://pubmed.ncbi.nlm.nih.gov/20387531/	Excluded	foreign language	Excluded	foreign language
894	rayyan-68369540	Illness deception and work: incidence, manifestations and detection.	2010	Occupational medicine (Oxford, England)	1471-8405 (Electronic)	60	2	127-32	Poole CJ		https://pubmed.ncbi.nlm.nih.gov/20028802/	Excluded	wrong population	Excluded	wrong population
895	rayyan-68369541	Increased serum concentration of immune cell derived microparticles in polymyositis/dermatomyositis.	2010	Immunology letters	1879-0542 (Electronic)	128	2	124-30	Baka Z and Senolt L and Vencovsky J and Mann H and Simon PS and Kittel A and BuzÃ¡s E and Nagy G		https://pubmed.ncbi.nlm.nih.gov/20043950/	Excluded	wrong population	Excluded	wrong population
896	rayyan-68369542	Responsiveness of self-report and therapist-rated upper extremity structural impairment and functional outcome measures in early rheumatoid arthritis.	2010	Arthritis care & research	2151-4658 (Electronic)	62	2	274-8	Adams J and Mullee M and Burridge J and Hammond A and Cooper C	10.1002/acr.20078	https://pubmed.ncbi.nlm.nih.gov/20191528/	Excluded	transversal study	Excluded	transversal study
897	rayyan-68369543	Stretch reflexes and joint dynamics in rheumatoid arthritis.	2010	Experimental brain research	1432-1106 (Electronic)	201	1	37-45	Rajagopalan A and Burne JA	10.1007/s00221-009-2010-3	https://pubmed.ncbi.nlm.nih.gov/19771418/	Excluded	case-control	Excluded	case-control
898	rayyan-68369544	[A case of primary SjÃ¶gren's syndrome complicated by chronic progressive myositis].	2010	Nihon Rinsho Men'eki Gakkai kaishi = Japanese journal of clinical immunology	1349-7413 (Electronic)	33	5	277-82	Uchida T and Nakano H and Omata M and Itou H and Shibata T and Ooka S and Yamada H and Ozaki S and Minagawa N and Michikawa Y and Koike J	10.2177/jsci.33.277	https://pubmed.ncbi.nlm.nih.gov/21048389/	Excluded	case report	Excluded	case report
899	rayyan-68369545	Autonomic (sympathetic) nervous system involvement in rheumatoid arthiritis patients.	2010	Indian journal of physiology and pharmacology	0019-5499 (Print)	54	1	73-9	Bidikar MP and Ichaporia RB		https://pubmed.ncbi.nlm.nih.gov/21046924/	Excluded	case-control	Excluded	case-control
900	rayyan-68369546	[How to prescribe physical exercise in rheumatology].	2010	Reumatismo	0048-7449 (Print)	62	1	2025-11-04	Maddali Bongi S and Del Rosso A		https://pubmed.ncbi.nlm.nih.gov/20390114/	Excluded	review	Excluded	review
901	rayyan-68369547	NeuFlex and Swanson metacarpophalangeal implants for rheumatoid arthritis: prospective randomized, controlled clinical trial.	2010	The Journal of hand surgery	1531-6564 (Electronic)	35	1	44-51	Escott BG and Ronald K and Judd MG and Bogoch ER		https://pubmed.ncbi.nlm.nih.gov/20117307/	Excluded	trial	Excluded	trial
902	rayyan-68369548	[Efficacy of Shenshi Qianghuo Dihuang Decoction in rheumatoid arthritis: a randomized controlled trial].	2010	Zhong xi yi jie he xue bao = Journal of Chinese integrative medicine	1672-1977 (Print)	8	1	35-9	Chen ZW and Sun J and Li YM and Chen YQ	10.3736/jcim20100107	https://pubmed.ncbi.nlm.nih.gov/20082756/	Excluded	trial	Excluded	trial
903	rayyan-68369549	Effects of high-intensity resistance training in patients with rheumatoid arthritis: a randomized controlled trial.	2009	Arthritis and rheumatism	0004-3591 (Print)	61	12	1726-34	Lemmey AB and Marcora SM and Chester K and Wilson S and Casanova F and Maddison PJ		https://pubmed.ncbi.nlm.nih.gov/19950325/	Excluded	trial	Excluded	trial
904	rayyan-68369550	Proliferative extensor tenosynovitis of the wrist in the absence of rheumatoid arthritis.	2009	The Journal of hand surgery	1531-6564 (Electronic)	34	10	1827-31	Cooper HJ and Shevchuk MM and Li X and Yang SS		https://pubmed.ncbi.nlm.nih.gov/19969190/	Excluded	case report	Excluded	case report
905	rayyan-68369551	Correlation between range of motion and implant fracture: a 5 year follow-up of 72 joints in 18 patients in a randomized study comparing Swanson and Avanta/Sutter MCP silicone prosthesis.	2009	The Journal of hand surgery, European volume	2043-6289 (Electronic)	34	6	743-7	TÃ¤gil M and Geijer M and Malcus P and Kopylov P	10.1177/1753193409346793	https://pubmed.ncbi.nlm.nih.gov/19786405/	Excluded	trial	Excluded	trial
906	rayyan-68369552	[Bone densitometry in inflammatory rheumatic diseases : Characteristics of the measurement site and disease-specific factors].	2009	Zeitschrift fur Rheumatologie	1435-1250 (Electronic)	68	10	845-50	Franck H and Braun J and Buttgereit F and Demary W and Hein G and Kekow J and Schett G and Kern PM		https://pubmed.ncbi.nlm.nih.gov/19714343/	Excluded	review	Excluded	review
907	rayyan-68369553	A systematic review of the effects of dynamic exercise in rheumatoid arthritis.	2009	Rheumatology international	1437-160X (Electronic)	30	2	147-58	Cairns AP and McVeigh JG		https://pubmed.ncbi.nlm.nih.gov/19701638/	Excluded	systematic review	Excluded	systematic review
908	rayyan-68369554	Exercise as an anti-inflammatory intervention to combat inflammatory diseases of muscle.	2009	Current opinion in rheumatology	1531-6963 (Electronic)	21	6	599-603	Nader GA and Lundberg IE	10.1097/BOR.0b013e3283319d53	https://pubmed.ncbi.nlm.nih.gov/19726993/	Excluded	review	Excluded	review
909	rayyan-68369555	Hand deformities are important signs of disease severity in patients with early rheumatoid arthritis.	2009	Rheumatology (Oxford, England)	1462-0332 (Electronic)	48	11	1398-401	Johnsson PM and Eberhardt K		https://pubmed.ncbi.nlm.nih.gov/19720679/	Excluded	review	Excluded	review
910	rayyan-68369556	Dynamic exercise programs (aerobic capacity and/or muscle strength training) in patients with rheumatoid arthritis.	2009	The Cochrane database of systematic reviews	1469-493X (Electronic)	2009	4	CD006853	Hurkmans E and van der Giesen FJ and Vliet Vlieland TP and Schoones J and Van den Ende EC		https://pubmed.ncbi.nlm.nih.gov/19821388/	Excluded	systematic review	Excluded	systematic review
911	rayyan-68369557	Peripheral bone density in patients with rheumatoid arthritis.	2009	Clinical rheumatology	1434-9949 (Electronic)	28	10	1141-5	Franck H and Gottwalt J		https://pubmed.ncbi.nlm.nih.gov/19529880/	Excluded	transversal study	Excluded	transversal study
912	rayyan-68369558	[Anti-inflammatory and analgesic electrotherapy. Evidence in rheumatology?].	2009	Zeitschrift fur Rheumatologie	1435-1250 (Electronic)	68	7	530, 532-3	MÃ¼ller T	10.1007/s00393-009-0444-4	https://pubmed.ncbi.nlm.nih.gov/19657663/	Excluded	systematic review	Excluded	systematic review
913	rayyan-68369559	Role of omega-3 fatty acid supplementation with indomethacin in suppression of disease activity in rheumatoid arthritis.	2009	Bangladesh Medical Research Council bulletin	0377-9238 (Print)	35	2	63-8	Das Gupta AB and Hossain AK and Islam MH and Dey SR and Khan AL	10.3329/bmrcb.v35i2.3020	https://pubmed.ncbi.nlm.nih.gov/20120782/	Excluded	trial	Excluded	trial
914	rayyan-68369560	The working space of the hand in rheumatoid arthritis: its impact on disability.	2009	The Journal of hand surgery, European volume	2043-6289 (Electronic)	34	4	465-70	Dias JJ and Smith M and Singh HP and Ullah AS	10.1177/1753193409103244	https://pubmed.ncbi.nlm.nih.gov/19474183/	Excluded	transversal study	Excluded	transversal study
915	rayyan-68369561	Static resting splints in early rheumatoid arthritis were not effective in improving grip strength, ulnar deviation, dexterity, hand function or pain.	2009	Australian occupational therapy journal	1440-1630 (Electronic)	56	3	212-3	Wallen M and Bissett M	10.1111/j.1440-1630.2009.798_2.x	https://pubmed.ncbi.nlm.nih.gov/20854516/	Excluded	wrong publication type	Excluded	wrong publication type
916	rayyan-68369562	Use of a night-time hand positioning splint reduced pain, improved grip and pinch strength, upper limb function and functional status in patients with rheumatoid arthritis.	2009	Australian occupational therapy journal	1440-1630 (Electronic)	56	3	211-2	Bennett S and Adams J	10.1111/j.1440-1630.2009.798_1.x	https://pubmed.ncbi.nlm.nih.gov/20854515/	Excluded	wrong publication type	Excluded	wrong publication type
917	rayyan-68369563	A prospective study comparing outcomes after reconstruction in rheumatoid arthritis patients with severe ulnar drift deformities.	2009	Plastic and reconstructive surgery	1529-4242 (Electronic)	123	6	1769-1777	Chung KC and Burke FD and Wilgis EFS and Regan M and Kim HM and Fox DA	10.1097/PRS.0b013e3181a65b5a	https://pubmed.ncbi.nlm.nih.gov/19483578/	Excluded	wrong population	Excluded	wrong population
918	rayyan-68369564	Sick leave before and after diagnosis of rheumatoid arthritis--a report from the Swedish TIRA project.	2009	The Journal of rheumatology	0315-162X (Print)	36	6	1170-9	BjÃ¶rk M and Thyberg I and Rikner K and Balogh I and Gerdle B	10.3899/jrheum.080523	https://pubmed.ncbi.nlm.nih.gov/19411387/	Excluded	wrong outcome	Excluded	wrong outcome
919	rayyan-68369565	Assessment of a sixteen-week training program on strength, pain, and function in rheumatoid arthritis patients.	2009	Journal of clinical rheumatology : practical reports on rheumatic & musculoskeletal diseases	1536-7355 (Electronic)	15	4	165-71	Flint-Wagner HG and Lisse J and Lohman TG and Going SB and Guido T and Cussler E and Gates D and Yocum DE		https://pubmed.ncbi.nlm.nih.gov/19279507/	Excluded	trial	Excluded	trial
920	rayyan-68369566	Long-term follow-up of a high-intensity exercise program in patients with rheumatoid arthritis.	2009	Clinical rheumatology	1434-9949 (Electronic)	28	6	663-71	de Jong Z and Munneke M and Kroon HM and van Schaardenburg D and Dijkmans BA and Hazes JM and Vliet Vlieland TP	10.1007/s10067-009-1125-z	https://pubmed.ncbi.nlm.nih.gov/19247575/	Excluded	trial	Excluded	trial
921	rayyan-68369567	Measures and time points relevant for post-surgical follow-up in patients with inflammatory arthritis: a pilot study.	2009	BMC musculoskeletal disorders	1471-2474 (Electronic)	10		50	Sandqvist G and Johnsson PM and Sturesson AL and TÃ¤gil M and Geborek P		https://pubmed.ncbi.nlm.nih.gov/19442265/	Excluded	wrong publication type	Excluded	wrong publication type
922	rayyan-68369568	A multicenter clinical trial in rheumatoid arthritis comparing silicone metacarpophalangeal joint arthroplasty with medical treatment.	2009	The Journal of hand surgery	1531-6564 (Electronic)	34	5	815-23	Chung KC and Burns PB and Wilgis EF and Burke FD and Regan M and Kim HM and Fox DA	10.1016/j.jhsa.2009.01.018	https://pubmed.ncbi.nlm.nih.gov/19410984/	Excluded	trial	Excluded	trial
923	rayyan-68369569	A six-week hand exercise programme improves strength and hand function in patients with rheumatoid arthritis.	2009	Journal of rehabilitation medicine	1651-2081 (Electronic)	41	5	338-42	Brorsson S and Hilliges M and Sollerman C and Nilsdotter A		https://pubmed.ncbi.nlm.nih.gov/19363566/	Excluded	trial	Excluded	trial
924	rayyan-68369570	Early occupational therapy programme increases hand grip strength at 3 months: results from a randomised, blind, controlled study in early rheumatoid arthritis.	2009	Annals of the rheumatic diseases	1468-2060 (Electronic)	68	3	400-3	Mathieux R and Marotte H and Battistini L and Sarrazin A and Berthier M and Miossec P	10.1136/ard.2008.094532	https://pubmed.ncbi.nlm.nih.gov/19015209/	Excluded	trial	Excluded	trial
925	rayyan-68369571	The FOOTSTEP self-management foot care programme: are rheumatoid arthritis patients physically able to participate?	2009	Musculoskeletal care	1478-2189 (Print)	7	1	57-65	Semple R and Newcombe LW and Finlayson GL and Hutchison CR and Forlow JH and Woodburn J	10.1002/msc.142	https://pubmed.ncbi.nlm.nih.gov/18800356/	Excluded	transversal study	Excluded	transversal study
926	rayyan-68369572	Is it possible to identify early predictors of the future cost of chronic arthritis? The VErA project.	2009	Fundamental & clinical pharmacology	1472-8206 (Electronic)	23	1	105-13	Flipon E and Brazier M and Clavel G and Boumier P and Gayet A and Le LoÃ«t X and Fardellone P	10.1111/j.1472-8206.2008.00645.x	https://pubmed.ncbi.nlm.nih.gov/19267774/	Included		Included
927	rayyan-68369573	Early outcomes of pyrolytic carbon hemiarthroplasty for the treatment of trapezial-metacarpal arthritis.	2009	The Journal of hand surgery	1531-6564 (Electronic)	34	2	205-12	Martinez de Aragon JS and Moran SL and Rizzo M and Reggin KB and Beckenbaugh RD	10.1016/j.jhsa.2008.10.018	https://pubmed.ncbi.nlm.nih.gov/19181221/	Excluded	wrong outcome	Excluded	wrong outcome
928	rayyan-68369574	Radiolunate fusion in the rheumatoid wrist via three point fixation with a mini-titanium-T-plate and oblique screw.	2009	Technology and health care : official journal of the European Society for Engineering and Medicine	0928-7329 (Print)	17	4	345-51	Gaulke R and O'Loughlin PF and Kendoff D and Oszwald M and Hildebrand F and Krettek C	10.3233/THC-2009-0555	https://pubmed.ncbi.nlm.nih.gov/19822950/	Excluded	transversal study	Excluded	transversal study
929	rayyan-68369575	[Surgery of the wrist and hand in rheumatoid arthritis].	2009	Bulletin de l'Academie nationale de medecine	0001-4079 (Print)	193	1	63-78				Excluded	foreign language	Excluded	foreign language
930	rayyan-68369576	Health status and perception of pain: a comparative study between female patients with hand osteoarthritis and rheumatoid arthritis.	2009	Scandinavian journal of rheumatology	1502-7732 (Electronic)	38	5	342-8	Slatkowsky-Christensen B and Mowinckel P and Kvien TK	10.1080/03009740902913496	https://pubmed.ncbi.nlm.nih.gov/19585382/	Excluded	transversal study	Excluded	transversal study
931	rayyan-68369577	[Refractory dermatomyositis associated with chronic organizing pneumonia treated with rituximab: report of one case].	2009	Revista medica de Chile	0034-9887 (Print)	137	1	88-93	YÃ¡Ã±ez V J and Cisternas M M and SaldÃ­as H V and SaldÃ­as P F		https://pubmed.ncbi.nlm.nih.gov/19399327/	Excluded	case report	Excluded	case report
932	rayyan-68369578	A comparative study of the effects of bucillamine and salazosulfapyridine in the treatment of rheumatoid arthritis.	2009	Modern rheumatology	1439-7595 (Print)	19	4	384-9	Nakajima M and Ueda N and Ohara H and Abe M and Kinoshita M	10.1007/s10165-009-0169-x	https://pubmed.ncbi.nlm.nih.gov/19363607/	Excluded	trial	Excluded	trial
933	rayyan-68369579	Efficacy of wrist working splints in patients with rheumatoid arthritis: a randomized controlled study.	2008	Arthritis and rheumatism	0004-3591 (Print)	59	12	1698-704	Veehof MM and Taal E and Heijnsdijk-Rouwenhorst LM and van de Laar MA	10.1002/art.24078	https://pubmed.ncbi.nlm.nih.gov/19035420/	Excluded	trial	Excluded	trial
934	rayyan-68369580	Construct validity and reliability of the disability of arm, shoulder and hand questionnaire for upper extremity complaints in rheumatoid arthritis.	2008	The Journal of rheumatology	0315-162X (Print)	35	12	2334-8	Raven EE and Haverkamp D and Sierevelt IN and van Montfoort DO and PÃ¶ll RG and Blankevoort L and Tak PP		https://pubmed.ncbi.nlm.nih.gov/19004045/	Excluded	validation study	Excluded	validation study
935	rayyan-68369581	Factors associated with functional disability in patients with rheumatoid arthritis.	2008	Rheumatology international	0172-8172 (Print)	29	2	163-6	Oken O and Batur G and GÃ¼ndÃ¼z R and YorgancioÄŸlu RZ	10.1007/s00296-008-0661-1	https://pubmed.ncbi.nlm.nih.gov/18696072/	Included		Included
936	rayyan-68369582	Molecular effects of exercise in patients with inflammatory rheumatic disease.	2008	Nature clinical practice. Rheumatology	1745-8390 (Electronic)	4	11	597-604	Lundberg IE and Nader GA	10.1038/ncprheum0929	https://pubmed.ncbi.nlm.nih.gov/18839010/	Excluded	review	Excluded	review
937	rayyan-68369583	Associations with subregional BMD-measurements in patients with rheumatoid arthritis.	2008	Rheumatology international	0172-8172 (Print)	29	1	47-51	Franck H and Gottwalt J	10.1007/s00296-008-0638-0	https://pubmed.ncbi.nlm.nih.gov/18597090/	Excluded	case-control	Excluded	case-control
938	rayyan-68369584	[Lack of movement and inflammation. Elderly rheumatic patients deteriorate easily].	2008	MMW Fortschritte der Medizin	1438-3276 (Print)	150	44	14, 16			https://pubmed.ncbi.nlm.nih.gov/19024486/	Excluded	foreign language	Excluded	foreign language
939	rayyan-68369585	Functional outcomes after arthroplasty of the distal radioulnar joint and hand therapy: a case series.	2008	Journal of hand therapy : official journal of the American Society of Hand Therapists	0894-1130 (Print)	21	4	398-409	Kaiser GL and Bodell LS and Berger RA	10.1197/j.jht.2008.06.002	https://pubmed.ncbi.nlm.nih.gov/19006766/	Excluded	protocol study	Excluded	protocol study
940	rayyan-68369586	Effectiveness of a MP-blocking splint and therapy in rheumatoid arthritis: a descriptive pilot study.	2008	Journal of hand therapy : official journal of the American Society of Hand Therapists	0894-1130 (Print)	21	4	347-53	Formsma SA and van der Sluis CK and Dijkstra PU	10.1197/j.jht.2008.06.001	https://pubmed.ncbi.nlm.nih.gov/19006761/	Excluded	wrong publication type	Excluded	wrong publication type
941	rayyan-68369587	Effectiveness of splinting for the treatment of trigger finger.	2008	Journal of hand therapy : official journal of the American Society of Hand Therapists	0894-1130 (Print)	21	4	336-43	Colbourn J and Heath N and Manary S and Pacifico D	10.1197/j.jht.2008.05.001	https://pubmed.ncbi.nlm.nih.gov/19006759/	Excluded	wrong population	Excluded	wrong population
942	rayyan-68369588	Effectiveness of a night-time hand positioning splint in rheumatoid arthritis: a randomized controlled trial.	2008	Journal of rehabilitation medicine	1651-2081 (Electronic)	40	9	749-54	Silva AC and Jones A and Silva PG and Natour J		https://pubmed.ncbi.nlm.nih.gov/18843428/	Excluded	trial	Excluded	trial
943	rayyan-68369589	The clinical effectiveness of static resting splints in early rheumatoid arthritis: a randomized controlled trial.	2008	Rheumatology (Oxford, England)	1462-0332 (Electronic)	47	10	1548-53	Adams J and Burridge J and Mullee M and Hammond A and Cooper C		https://pubmed.ncbi.nlm.nih.gov/18701540/	Excluded	trial	Excluded	trial
944	rayyan-68369590	Sinomenine versus NSAIDs for the treatment of rheumatoid arthritis: a systematic review and meta-analysis.	2008	Planta medica	0032-0943 (Print)	74	12	1423-9	Xu M and Liu L and Qi C and Deng B and Cai X		https://pubmed.ncbi.nlm.nih.gov/18683125/	Excluded	systematic review	Excluded	systematic review
945	rayyan-68369591	Effect of an intensive hand exercise programme in patients with rheumatoid arthritis.	2008	Scandinavian journal of occupational therapy	1103-8128 (Print)	15	3	173-83	RÃ¸nningen A and Kjeken I	10.1080/11038120802031129	https://pubmed.ncbi.nlm.nih.gov/19180723/	Excluded	trial	Excluded	trial
946	rayyan-68369592	Poor physical fitness and performance as predictors of mortality in normal populations and patients with rheumatic and other diseases.	2008	Clinical and experimental rheumatology	0392-856X (Print)	26	5	S14-20	Sokka T and HÃ¤kkinen A		https://pubmed.ncbi.nlm.nih.gov/19026141/	Excluded	review	Excluded	review
947	rayyan-68369593	'It's quite hard to grasp the enormity of it': perceived needs of people upon diagnosis of rheumatoid arthritis.	2008	Musculoskeletal care	1478-2189 (Print)	6	3	155-67	Radford S and Carr M and Hehir M and Davis B and Robertson L and Cockshott Z and Tipler S and Hewlett S		https://pubmed.ncbi.nlm.nih.gov/18649347/	Excluded	wrong outcome	Excluded	wrong outcome
948	rayyan-68369594	[First experience with total wrist replacement using an implant of our design].	2008	Acta chirurgiae orthopaedicae et traumatologiae Cechoslovaca	0001-5415 (Print)	75	4	282-7	Pech J and Veigl D and DobiÃ¡s J and Popelka S and BartÃ¡k V		https://pubmed.ncbi.nlm.nih.gov/18760084/	Excluded	foreign language	Excluded	foreign language
949	rayyan-68369595	Functional thumb orthosis for type I and II boutonniere deformity on the dominant hand in patients with rheumatoid arthritis: a randomized controlled study.	2008	Clinical rehabilitation	0269-2155 (Print)	22	8	684-9	Silva PG and Lombardi I Jr and Breitschwerdt C and Poli AraÃºjo PM and Natour J	10.1177/0269215508088989	https://pubmed.ncbi.nlm.nih.gov/18678568/	Excluded	trial	Excluded	trial
950	rayyan-68369596	Co-contraction in RA patients with a mobile bearing total knee prosthesis during a step-up task.	2008	Knee surgery, sports traumatology, arthroscopy : official journal of the ESSKA	0942-2056 (Print)	16	8	734-40	Garling EH and Wolterbeek N and Velzeboer S and Nelissen RG and Valstar ER and Doorenbosch CA and Harlaar J	10.1007/s00167-008-0537-7	https://pubmed.ncbi.nlm.nih.gov/18478203/	Excluded	wrong outcome	Excluded	wrong outcome
951	rayyan-68369597	[Clinical randomized study of bee-sting therapy for rheumatoid arthritis].	2008	Zhen ci yan jiu = Acupuncture research	1000-0607 (Print)	33	3	197-200	Liu XD and Zhang JL and Zheng HG and Liu FY and Chen Y		https://pubmed.ncbi.nlm.nih.gov/18807725/	Excluded	foreign language	Excluded	foreign language
952	rayyan-68369598	Responsiveness of the Michigan Hand Outcomes Questionnaire--Dutch language version in patients with rheumatoid arthritis.	2008	Archives of physical medicine and rehabilitation	1532-821X (Electronic)	89	6	1121-6	van der Giesen FJ and Nelissen RG and Arendzen JH and de Jong Z and Wolterbeek R and Vliet Vlieland TP		https://pubmed.ncbi.nlm.nih.gov/18503809/	Included		Included
953	rayyan-68369599	Quantitative determination of humanized monoclonal antibody rhuMAb2H7 in cynomolgus monkey serum using a Generic Immunoglobulin Pharmacokinetic (GRIP) assay.	2008	Journal of immunological methods	0022-1759 (Print)	335	1	2020-08-01	Yang J and Ng C and Lowman H and Chestnut R and Schofield C and Sandlund B and Ernst J and Bennett G and Quarmby V	10.1016/j.jim.2008.01.016	https://pubmed.ncbi.nlm.nih.gov/18402977/	Excluded	cell/molecular study	Excluded	cell/molecular study
954	rayyan-68369600	Value of serum cartilage oligomeric matrix protein as a prognostic marker of large-joint damage in rheumatoid arthritis--data from the RAPIT study.	2008	Rheumatology (Oxford, England)	1462-0332 (Electronic)	47	6	868-71	de Jong Z and Munneke M and Vilim V and Zwinderman AH and Kroon HM and Ronday HK and Lems WF and Dijkmans BA and Breedveld FC and Vliet Vlieland TP and Hazes JM and Degroot J		https://pubmed.ncbi.nlm.nih.gov/18400837/	Excluded	trial	Excluded	trial
955	rayyan-68369601	The role of physical activity in rheumatoid arthritis.	2008	Physiology & behavior	0031-9384 (Print)	94	2	270-5	Plasqui G	10.1016/j.physbeh.2007.12.012	https://pubmed.ncbi.nlm.nih.gov/18234247/	Excluded	review	Excluded	review
956	rayyan-68369602	Coaching patients with early rheumatoid arthritis to healthy physical activity: a multicenter, randomized, controlled study.	2008	Arthritis and rheumatism	0004-3591 (Print)	59	3	325-31	Brodin N and Eurenius E and Jensen I and Nisell R and Opava CH		https://pubmed.ncbi.nlm.nih.gov/18311770/	Excluded	trial	Excluded	trial
957	rayyan-68369603	Hand function tests are important and sensitive tools for assessment of treatment response in patients with rheumatoid arthritis.	2008	Scandinavian journal of rheumatology	0300-9742 (Print)	37	2	109-12	Eberhardt K and Sandqvist G and Geborek P	10.1080/03009740701747129	https://pubmed.ncbi.nlm.nih.gov/18415767/	Included		Included
958	rayyan-68369604	The relation of hand functions with radiological damage and disease activity in rheumatoid arthritis.	2008	Rheumatology international	0172-8172 (Print)	28	5	407-12	Birtane M and Kabayel DD and Uzunca K and Unlu E and Tastekin N	10.1007/s00296-007-0461-z	https://pubmed.ncbi.nlm.nih.gov/17938930/	Excluded	transversal study	Excluded	transversal study
959	rayyan-68369605	WITHDRAWN: Dynamic exercise therapy for treating rheumatoid arthritis.	2008	The Cochrane database of systematic reviews	1469-493X (Electronic)	2008	1	CD000322	Van den Ende CH and Vliet Vlieland TP and Munneke M and Hazes JM	10.1002/14651858.CD000322.pub2	https://pubmed.ncbi.nlm.nih.gov/18253972/	Excluded	systematic review	Excluded	systematic review
960	rayyan-68369606	Multivariate relationships between pain intensity and other aspects of health in rheumatoid arthritis--cross sectional and five year longitudinal analyses (the Swedish TIRA project).	2008	Disability and rehabilitation	0963-8288 (Print)	30	19	1429-38	BjÃ¶rk M and Gerdle B and Thyberg I and Peolsson M	10.1080/09638280701623356	https://pubmed.ncbi.nlm.nih.gov/18923976/	Included		Included
961	rayyan-68369607	A new force measurement device for evaluating finger extension function in the healthy and rheumatoid arthritic hand.	2008	Technology and health care : official journal of the European Society for Engineering and Medicine	0928-7329 (Print)	16	4	283-92	Brorsson S and Nilsdotter A and Sollerman C and Baerveldt AJ and Hilliges M		https://pubmed.ncbi.nlm.nih.gov/18776605/	Excluded	case-control	Excluded	case-control
962	rayyan-68369608	Tai Chi improves pain and functional status in adults with rheumatoid arthritis: results of a pilot single-blinded randomized controlled trial.	2008	Medicine and sport science	0254-5020 (Print)	52		218-229	Wang C	10.1159/000134302	https://pubmed.ncbi.nlm.nih.gov/18487901/	Excluded	trial	Excluded	trial
963	rayyan-68369609	Is dynamic exercise beneficial in patients with rheumatoid arthritis?	2008	Joint bone spine	1778-7254 (Electronic)	75	1	2025-07-11	Gaudin P and Leguen-Guegan S and Allenet B and Baillet A and Grange L and Juvin R		https://pubmed.ncbi.nlm.nih.gov/17913551/	Excluded	review	Excluded	review
964	rayyan-68369610	Health-related quality of life in women with symptomatic hand osteoarthritis: a comparison with rheumatoid arthritis patients, healthy controls, and normative data.	2007	Arthritis and rheumatism	0004-3591 (Print)	57	8	1404-9	Slatkowsky-Christensen B and Mowinckel P and Loge JH and Kvien TK	10.1002/art.23079	https://pubmed.ncbi.nlm.nih.gov/18050180/	Excluded	case-control	Excluded	case-control
965	rayyan-68369611	Arthroscopic synovectomy in rheumatoid arthritis of wrist.	2007	Clinical medicine & research	1554-6179 (Electronic)	5	4	244-50	Kim SJ and Jung KA	10.3121/cmr.2007.768	https://pubmed.ncbi.nlm.nih.gov/18086905/	Excluded	review	Excluded	review
966	rayyan-68369612	Preliminary results of nonconstrained pyrolytic carbon arthroplasty for metacarpophalangeal joint arthritis.	2007	The Journal of hand surgery	0363-5023 (Print)	32	10	1496-505	Parker WL and Rizzo M and Moran SL and Hormel KB and Beckenbaugh RD		https://pubmed.ncbi.nlm.nih.gov/18070635/	Excluded	wrong outcome	Excluded	wrong outcome
967	rayyan-68369613	[Observation on therapeutic effect of heat needle combined with herb iontophoresis and western medicine on rheumatoid arthritis].	2007	Zhongguo zhen jiu = Chinese acupuncture & moxibustion	0255-2930 (Print)	27	10	731-4	Fan DH and Xia B		https://pubmed.ncbi.nlm.nih.gov/18257347/	Excluded	trial	Excluded	trial
968	rayyan-68369614	The influence of medication beliefs and other psychosocial factors on early discontinuation of disease-modifying anti-rheumatic drugs.	2007	Musculoskeletal care	1478-2189 (Print)	5	3	148-59	Wong M and Mulherin D	10.1002/msc.107	https://pubmed.ncbi.nlm.nih.gov/17590885/	Included		Included
969	rayyan-68369615	Pain and psychological health status over a 10-year period in patients with recent onset rheumatoid arthritis.	2007	Annals of the rheumatic diseases	0003-4967 (Print)	66	9	1195-201	OdegÃ¥rd S and Finset A and Mowinckel P and Kvien TK and Uhlig T	10.1136/ard.2006.064287	https://pubmed.ncbi.nlm.nih.gov/17392351/	Included		Included
970	rayyan-68369616	Predictors of exercise and effects of exercise on symptoms, function, aerobic fitness, and disease outcomes of rheumatoid arthritis.	2007	Arthritis and rheumatism	0004-3591 (Print)	57	6	943-52	Neuberger GB and Aaronson LS and Gajewski B and Embretson SE and Cagle PE and Loudon JK and Miller PA		https://pubmed.ncbi.nlm.nih.gov/17665488/	Excluded	trial	Excluded	trial
971	rayyan-68369617	Neuromuscular electrical stimulation and volitional exercise for individuals with rheumatoid arthritis: a multiple-patient case report.	2007	Physical therapy	0031-9023 (Print)	87	8	1064-77	Piva SR and Goodnite EA and Azuma K and Woollard JD and Goodpaster BH and Wasko MC and Fitzgerald GK		https://pubmed.ncbi.nlm.nih.gov/17553920/	Excluded	case report	Excluded	case report
972	rayyan-68369618	Validation of the ABILHAND questionnaire as a measure of manual ability in patients with rheumatoid arthritis.	2007	Annals of the rheumatic diseases	0003-4967 (Print)	66	8	1098-105	Durez P and Fraselle V and Houssiau F and Thonnard JL and Nielens H and Penta M	10.1136/ard.2006.056150	https://pubmed.ncbi.nlm.nih.gov/17170054/	Excluded	validation study	Excluded	validation study
973	rayyan-68369619	Upper limb sensorimotor function and functional performance in patients with rheumatoid arthritis.	2007	Disability and rehabilitation	0963-8288 (Print)	29	13	1035-9	Bearne LM and Coomer AF and Hurley MV		https://pubmed.ncbi.nlm.nih.gov/17612988/	Excluded	case-control	Excluded	case-control
974	rayyan-68369620	[Clinical obervation of Jiedu Tongluo Lishi decoction on treating reactive rheumatoid arthritis].	2007	Zhongguo Zhong yao za zhi = Zhongguo zhongyao zazhi = China journal of Chinese materia medica	1001-5302 (Print)	32	13	1306-10	Wen CP and Jin CY and Xu ZL and Cao LY		https://pubmed.ncbi.nlm.nih.gov/17879732/	Excluded	foreign language	Excluded	foreign language
975	rayyan-68369621	Effect of low level laser therapy in rheumatoid arthritis patients with carpal tunnel syndrome.	2007	Swiss medical weekly	1424-7860 (Print)	137	23	347-52	Ekim A and Armagan O and Tascioglu F and Oner C and Colak M		https://pubmed.ncbi.nlm.nih.gov/17629805/	Excluded	trial	Excluded	trial
976	rayyan-68369622	Using Rasch analysis to compare the psychometric properties of the Short Form 36 physical function score and the Health Assessment Questionnaire disability index in patients with psoriatic arthritis and rheumatoid arthritis.	2007	Arthritis and rheumatism	0004-3591 (Print)	57	5	723-9	Taylor WJ and McPherson KM	10.1002/art.22770	https://pubmed.ncbi.nlm.nih.gov/17530670/	Included		Included
977	rayyan-68369623	Direct, quantitative clinical assessment of hand function: usefulness and reproducibility.	2007	Manual therapy	1532-2769 (Electronic)	12	2	144-52	Goodson A and McGregor AH and Douglas J and Taylor P	10.1016/j.math.2006.06.002	https://pubmed.ncbi.nlm.nih.gov/16899386/	Excluded	validation study	Excluded	validation study
978	rayyan-68369624	Hand function and activity limitation according to health assessment questionnaire in patients with rheumatoid arthritis and healthy referents: 5-year followup of predictors of activity limitation (The Swedish TIRA Project).	2007	The Journal of rheumatology	0315-162X (Print)	34	2	296-302	BjÃ¶rk MA and Thyberg IS and Skogh T and Gerdle BU		https://pubmed.ncbi.nlm.nih.gov/17299837/	Included		Included
979	rayyan-68369625	Grip strength, perceived ability, and health status in individuals with arthritis: an exploratory study.	2007	Occupational therapy in health care	0738-0577 (Print)	21	4	2018-01-01	Chen CC and Giustino J	10.1080/J003v21n04_01	https://pubmed.ncbi.nlm.nih.gov/23947370/	Included		Included
980	rayyan-68369626	Comparison functioning and quality of life of patients with osteoarthritis and rheumatoid arthritis.	2007	Advances in medical sciences	1896-1126 (Print)	52		55-9	Baczyk G and Samborski P and PieÅ›cikowska J and Kmieciak M and Walkowiak I		https://pubmed.ncbi.nlm.nih.gov/18232100/	Excluded	transversal study	Excluded	transversal study
981	rayyan-68369627	[Work performance as a risk factor for carpal tunnel syndrome].	2007	Medycyna pracy	0465-5893 (Print)	58	4	361-72	Makowiec-Dabrowska T and SiÅ„czuk-Walczak H and JÃ³Åºwiak ZW and Krawczyk-Adamus P		https://pubmed.ncbi.nlm.nih.gov/18041205/	Excluded	review	Excluded	review
982	rayyan-68369628	[Extensor indicis proprius transfers for extensor pollicis longus ruptures secondary to rheumatoid arthritis].	2007	Acta orthopaedica et traumatologica turcica	1017-995X (Print)	41	1	48-52	Ozalp T and Ozdemir O and CoÅŸkunol E and Erkan S and Calli IH		https://pubmed.ncbi.nlm.nih.gov/17483636/	Excluded	transversal study	Excluded	transversal study
983	rayyan-68369629	Ten years results of bucillamine in the treatment of rheumatoid arthritis.	2007	Modern rheumatology	1439-7595 (Print)	17	1	33-6	Yokota N and Kuga Y and Kanazawa T and Morishita M and Tanida K and Itou K	10.1007/s10165-006-0533-z	https://pubmed.ncbi.nlm.nih.gov/17278020/	Included		Included
984	rayyan-68369630	The outcome of peri-operative humeral condylar fractures after total elbow replacement in patients with rheumatoid arthritis.	2007	The Journal of bone and joint surgery. British volume	2044-5377 (Electronic)	89	1	62-5	Ito H and Matsumoto T and Yoshitomi H and Kakinoki R and Nakamura T	10.1302/0301-620X.89B1.18264	https://pubmed.ncbi.nlm.nih.gov/17259418/	Excluded	wrong outcome	Excluded	wrong outcome
985	rayyan-68369631	Pyrolytic carbon proximal interphalangeal joint arthroplasty: results with minimum two-year follow-up evaluation.	2007	The Journal of hand surgery	0363-5023 (Print)	32	1	2025-11-01	Bravo CJ and Rizzo M and Hormel KB and Beckenbaugh RD		https://pubmed.ncbi.nlm.nih.gov/17218170/	Excluded	wrong population	Excluded	wrong population
986	rayyan-68369632	Predicting physical activity and general health perception among patients with rheumatoid arthritis.	2007	The Journal of rheumatology	0315-162X (Print)	34	1	2025-05-10	Eurenius E and Brodin N and Lindblad S and Opava CH		https://pubmed.ncbi.nlm.nih.gov/17216673/	Excluded	transversal study	Excluded	transversal study
987	rayyan-68369633	[Toxicity attenuation and efficacy potentiation effect of liquorice on treatment of rheumatoid arthritis with Tripterygium wilfordii].	2006	Zhongguo Zhong xi yi jie he za zhi Zhongguo Zhongxiyi jiehe zazhi = Chinese journal of integrated traditional and Western medicine	1003-5370 (Print)	26	12	1117-9	Li YS and Tong PJ and Ma HZ		https://pubmed.ncbi.nlm.nih.gov/17205826/	Excluded	foreign language	Excluded	foreign language
988	rayyan-68369634	Quality of life and oral hygiene in older people with manual functional limitations.	2006	Journal of dental education	0022-0337 (Print)	70	12	1261-2	Montandon AA and Pinelli LA and Fais LM		https://pubmed.ncbi.nlm.nih.gov/17170314/	Excluded	wrong publication type	Excluded	wrong publication type
989	rayyan-68369635	Fractional flexor tendon lengthening for advanced metacarpophalangeal flexion contracture in rheumatoid hands.	2006	The Journal of hand surgery	0363-5023 (Print)	31	10	1690-3	Al-Ahaideb A and Drosdowech DS and Pichora DR	10.1016/j.jhsa.2006.08.019	https://pubmed.ncbi.nlm.nih.gov/17145392/	Excluded	review	Excluded	review
990	rayyan-68369636	Preliminary evidence for cachexia in patients with well-established ankylosing spondylitis.	2006	Rheumatology (Oxford, England)	1462-0324 (Print)	45	11	1385-8	Marcora S and Casanova F and Williams E and Jones J and Elamanchi R and Lemmey A	10.1093/rheumatology/kel127	https://pubmed.ncbi.nlm.nih.gov/16603581/	Excluded	wrong population	Excluded	wrong population
991	rayyan-68369637	Comparison of functional disability scales and their relevance to radiological progression in patients with rheumatoid arthritis in remission.	2006	Clinical and experimental rheumatology	0392-856X (Print)	24	5	540-5	Sahin F and Kotevoglu N and Taspinar S and Yilmaz F and Kuran B		https://pubmed.ncbi.nlm.nih.gov/17181923/	Excluded	transversal study	Excluded	transversal study
992	rayyan-68369638	Nonpharmacological treatments in early rheumatoid arthritis: clinical practice guidelines based on published evidence and expert opinion.	2006	Joint bone spine	1297-319X (Print)	73	4	396-402	Gossec L and Pavy S and Pham T and Constantin A and Poiraudeau S and Combe B and Flipo RM and Goupille P and Le LoÃ«t X and Mariette X and PuÃ©chal X and Wendling D and Schaeverbeke T and Sibilia J and Tebib J and Cantagrel A and Dougados M		https://pubmed.ncbi.nlm.nih.gov/16626995/	Excluded	guidelines	Excluded	guidelines
993	rayyan-68369639	Conservative hand therapy treatments in rheumatoid arthritis--a randomized controlled trial.	2006	Rheumatology (Oxford, England)	1462-0324 (Print)	45	5	577-83	O'Brien AV and Jones P and Mullis R and Mulherin D and Dziedzic K		https://pubmed.ncbi.nlm.nih.gov/16319099/	Excluded	trial	Excluded	trial
994	rayyan-68369640	MRI bone oedema predicts eight year tendon function at the wrist but not the requirement for orthopaedic surgery in rheumatoid arthritis.	2006	Annals of the rheumatic diseases	0003-4967 (Print)	65	5	607-11	Zheng S and Robinson E and Yeoman S and Stewart N and Crabbe J and Rouse J and McQueen FM	10.1136/ard.2005.043323	https://pubmed.ncbi.nlm.nih.gov/16219706/	Excluded	wrong outcome	Excluded	wrong outcome
995	rayyan-68369641	Hand disability and related variables in patients with rheumatoid arthritis.	2006	Rheumatology international	0172-8172 (Print)	26	6	541-4	Bodur H and Yilmaz O and Keskin D	10.1007/s00296-005-0023-1	https://pubmed.ncbi.nlm.nih.gov/16079993/	Excluded	transversal study	Excluded	transversal study
996	rayyan-68369642	Soft tissue composition, axial bone mineral density, and grip strength in postmenopausal Turkish women with early rheumatoid arthritis: Is lean body mass a predictor of bone mineral density in rheumatoid arthritis?	2006	International journal of fertility and women's medicine	1534-892X (Print)	51	2	70-4	Sahin G and Guler H and Incel N and Sezgin M and As I		https://pubmed.ncbi.nlm.nih.gov/16881382/	Excluded	case-control	Excluded	case-control
997	rayyan-68369643	Modified Sauve-Kapandji procedure for disorders of the distal radioulnar joint in patients with rheumatoid arthritis. Surgical technique.	2006	The Journal of bone and joint surgery. American volume	0021-9355 (Print)	88		2025-08-24	Fujita S and Masada K and Takeuchi E and Yasuda M and Komatsubara Y and Hashimoto H	10.2106/JBJS.E.01073	https://pubmed.ncbi.nlm.nih.gov/16510797/	Excluded	review	Excluded	review
998	rayyan-68369644	Performance of the disabilities of the arm, shoulder and hand outcome questionnaire and the Moberg picking up test in patients with finger joint arthroplasty.	2006	Archives of physical medicine and rehabilitation	0003-9993 (Print)	87	2	203-6	Chiari-Grisar C and Koller U and Stamm TA and Wanivenhaus A and Trieb K		https://pubmed.ncbi.nlm.nih.gov/16442973/	Excluded	wrong population	Excluded	wrong population
999	rayyan-68369646	The effectiveness of occupational therapy in restoring the functional state of hands in rheumatoid arthritis patients.	2006	Medicina (Kaunas, Lithuania)	1648-9144 (Electronic)	42	10	823-8	Rapoliene J and KrisciÅ«nas A		https://pubmed.ncbi.nlm.nih.gov/17090982/	Excluded	trial	Excluded	trial
1000	rayyan-68369647	Replacement of proximal interphalangeal joints with new ceramic arthroplasty: a prospective series of 20 proximal interphalangeal joint replacements.	2006	Scandinavian journal of plastic and reconstructive surgery and hand surgery	0284-4311 (Print)	40	5	291-6	Pettersson K and WagnsjÃ¶ P and Hulin E	10.1080/02844310600940679	https://pubmed.ncbi.nlm.nih.gov/17065119/	Excluded	wrong population	Excluded	wrong population
1001	rayyan-68369648	NeuFlex compared with Sutter prostheses: a blind, prospective, randomised comparison of Silastic metacarpophalangeal joint prostheses.	2006	Scandinavian journal of plastic and reconstructive surgery and hand surgery	0284-4311 (Print)	40	5	284-90	Pettersson K and WagnsjÃ¶ P and Hulin E	10.1080/02844310600940612	https://pubmed.ncbi.nlm.nih.gov/17065118/	Excluded	trial	Excluded	trial
1002	rayyan-68369649	[An antidestructive effect of leflunomide in early rheumatoid arthritis].	2006	Terapevticheskii arkhiv	0040-3660 (Print)	78	6	2025-10-06	Balabanova RM and Kashevarov RIu and Oliunin IuA and Smirnov AV and Aleksandrova EN		https://pubmed.ncbi.nlm.nih.gov/16881355/	Excluded	trial	Excluded	trial
1003	rayyan-68369650	Long term results of arthrodesis of the wrist: a 6-15 year follow up of 35 patients.	2006	Scandinavian journal of plastic and reconstructive surgery and hand surgery	0284-4311 (Print)	40	3	175-8	Solem H and Berg NJ and Finsen V	10.1080/02844310500453716	https://pubmed.ncbi.nlm.nih.gov/16687338/	Excluded	wrong population	Excluded	wrong population
1004	rayyan-68369651	Reliability and validity of a self-report of hand function in persons with rheumatoid arthritis.	2006	Journal of hand therapy : official journal of the American Society of Hand Therapists	0894-1130 (Print)	19	1	12-6, quiz 17	Poole JL and Cordova KJ and Brower LM	10.1197/j.jht.2005.10.001	https://pubmed.ncbi.nlm.nih.gov/16473729/	Excluded	validation study	Excluded	validation study
1005	rayyan-68369652	Hand function in women and men with early rheumatoid arthritis. A prospective study over three years (the Swedish TIRA project).	2006	Scandinavian journal of rheumatology	0300-9742 (Print)	35	1	2025-09-15	BjÃ¶rk M and Thyberg I and Haglund L and Skogh T	10.1080/03009740510026562	https://pubmed.ncbi.nlm.nih.gov/16467035/	Included		Included
1006	rayyan-68369653	Association of early radiographic damage with impaired physical function in rheumatoid arthritis: a ten-year, longitudinal observational study in 238 patients.	2006	Arthritis and rheumatism	0004-3591 (Print)	54	1	68-75	Ã˜degÃ¥rd S and LandewÃ© R and van der Heijde D and Kvien TK and Mowinckel P and Uhlig T	10.1002/art.21548	https://pubmed.ncbi.nlm.nih.gov/16385497/	Included		Included
1007	rayyan-68369654	Muscle strength, pain, and disease activity explain individual subdimensions of the Health Assessment Questionnaire disability index, especially in women with rheumatoid arthritis.	2006	Annals of the rheumatic diseases	0003-4967 (Print)	65	1	2025-04-30	HÃ¤kkinen A and Kautiainen H and Hannonen P and Ylinen J and MÃ¤kinen H and Sokka T		https://pubmed.ncbi.nlm.nih.gov/15901635/	Excluded	transversal study	Excluded	transversal study
[truncated: 1,476 more rows]

## Sheet: Full-text screening
	key	title	year	journal	issn	volume	issue	pages	authors	doi	url	Decision - Reviwer 1	Note	Decision - Reviwer 2	Note
[truncated: 137 more rows]

## Sheet: Included after dataset verifi.
	key	title	year	journal	issn	volume	issue	pages	authors	doi	url	Decision - Reviwer 1	Note	Decision - Reviwer 2	Note
[truncated: 30 more rows]
