# Supplementary material for: Longitudinal monitoring of handgrip strength in rheumatoid arthritis: a window into for disease activity—a systematic review with meta-analysis
Source: BMJ Open Sport Exerc Med. 2025 Nov 21;11(4):e002617. doi: 10.1136/bmjsem-2025-002617 (PMC12658546; doi:10.1136/bmjsem-2025-002617)
Supplement: online supplemental file 3 [file bmjsem-11-4-s003.xls]

## Sheet: With duplicates
ID	1° author	Year	Author/Title	Duplicate
1	Drosos	1990	Bleyer, W.A. The clinical pharmacology of methotrexate: new applications of an old drug. Cancer 1978, 41, 36-51.	No
2	Drosos	1990	Nyfors, A. Methotrexate therapy of psoriasis. Dan Med Bull 1980, 27, 74-96.	No
3	Drosos	1990	Black, R.L., O'Brien, W.M., Van Scott, E.J., Averbach, R., Eisen, A.Z., Bunim, J.J. Methotrexate therapy in psoriatic arthritis. JAMA 1964, 189, 743- 747.	No
4	Drosos	1990	Owen, E.T., Cohen, M.L. Methotrexate in Reiter's disease. Ann Rheum Dis 1979, 38, 48-50.	No
5	Drosos	1990	Bookbinder, S.A., Espinosa, L.R., Fenske, N.A., Germain, B.F., Vasey, F.B. Methotrexate : its use in the rheumatic diseases. Clin Exp Rheumatol 1984, 2, 185-193	No
6	Drosos	1990	Gubner, R., August, S., Ginsburg, V. Therapeutic suppression of tissue reactivity. II. Effect of aminopterin in rheumatoid arthritis and psoriasis. Am J Med Sci 1951, 221, 176-182	No
7	Drosos	1990	Willkens, R.F., Watson, M.A., Paxson, C.S. Low dose pulse methotrexate therapy in rheumatoid arthritis. J Rheumatol 1980, 7, 501-505	No
8	Drosos	1990	Steinsson, K., Weinstein, A., Korn, J., Abeles, M. Low dose methotrexate in rheumatoid arthritis. J Rheumatol 1982, 9, 860-866	No
9	Drosos	1990	Thompson, R.N., Watts, C., Edelman, J., Esdaile, J., Russell, A.S. A controlled two centre trial of parenteral methotrexate therapy for refractory rheumatoid arthritis. J Rheumatol 1984, 11, 760- 763	No
10	Drosos	1990	Willkens, R.F. Short-term efficacy of methotrexate in the treatment of rheumatoid arthritis. J Rheumatol 1985, Suppl. 12, 21-24	No
11	Drosos	1990	Weinblatt, M.E., Coblyn, J.S., Fox, D.A., Holdsworth, D.E., Glass, D.N., Tzentham, D.E. Efficacy of low dose methotrexate in rheumatoid arthritis. N Engl J Med 1985, 302, 818-822	Yes
12	Drosos	1990	Williams, H.J., Willkens, R.F., Samuelson, C.O.Jr., et al. Comparison of low dose oral pulse methotrexate and placebo in the treatment of rheumatoid arthritis: a controlled clinical trial. Arthritis Rheum 1985, 28, 721-730.	No
13	Drosos	1990	Hamdy, H., McKendry, R.J.R., Mierins, E., Liver, J.A. Low dose methotrexate compared with azathioprine in the treatment of rheumatoid arthritis. Arthritis Rheum 1987, 30, 361-368.	No
14	Drosos	1990	Andersen, P.A., West, S.G., O'Dell, J.R., Via, C.S.,Claypool, R.G., Kotzin, B.L Weekly pulse methotrexate in rheumatoid arthritis. Ann Intern Med 1985, 103, 489-496	No
15	Drosos	1990	Boerbooms, A.M.Th., Jeurissen, M.E.C., Westgeest, A.A.A., Theunisse, H., Van de Putte, L.B.A. Methotrexate in refractory rheumatoid arthritis. Clin Rheumatol 1988, 7, 249-256	No
16	Drosos	1990	Weinstein, A., Marlowe, S., Korn, J., Farouhan, F. Low dose methotrexate treatment of rheumatoid arthritis. Long term observations. Am J Med 1985, 79, 331-337.	No
17	Drosos	1990	Kremer, J.M. Long term methotrexate therapy in rheumatoid arthritis : A review. J Rheumatol 1985, Suppl. 12, 25-28	No
18	Drosos	1990	Kremer, J.M., Lee, J.K. The safety and efficacy of the use of methotrexate in long-term therapy for rheumatoid arthritis. Arthritis Rheum 1986, 29, 822-831.	Yes
19	Drosos	1990	Nordstrom, D.M., West, S.G., Andersen, P.A.. Sharp, J.T. Pulse methotrexate therapy in rheumatoid arthritis. Ann Intern Med 1987, 107, 797-80t.	No
20	Drosos	1990	Tishter, M., Caspi, D., Rosenbach, T.O., et al. Methotrexate in rheumatoid arthritis : a prospective study in Israeli patients with immunogenetic correlations. Ann Rheum Dis 1988, 47, 654 659	No
21	Drosos	1990	Fehlauer, C.S., Carson, C.W., Cannon, G.W., et al. Methotrexate therapy in rheumatoid arthritis: 2-year retrospective follow-up study. J Rheumatol 1989, 16, 307-312	No
22	Drosos	1990	Aponte, J., Pertrelly, M. Histophathologic findings in the liver of rheumatoid arthritis patients treated with long-term bolus methotrexate. Arthritis Rheum 1988, 31, 1457-1464.	No
23	Drosos	1990	Kremer, J.M., Lee, R.G., Tolman, K.G. Liver histology in rheumatoid arthritis patients receiving long-term methotrexate therapy. Arthritis Rheum 1989, 32, 121-127.	No
24	Drosos	1990	Arnett, F.C., Edworthy, S.M., Bloch, D.A., McShane, D.J., Fries, J.F., Cooper, N.S., Healey, L.A., Kaplan, S.R., Liang, M.H., Luthra, H.S., Medsger, T.A.Jr., Mitchell, D.M., Neustadt, D.H., Pinals, R.S., Schaller, LG., Sharp, J.T., Wilder, R.L., Hunder, G.G. The American Rheumatism Association 1987 revised criteria for the classification of rheumatoid arthritis. Arthritis Rheum 1988, 31,315-324.	Yes
25	Drosos	1990	Pinals, R.S., Masi, A.T., Larsen, R.A. Preliminary criteria for clinical remission in rheumatoid arthri- Methotrexate in rheumatoid arthritis 341 tis. Arthritis Rheum 1981, 24, 1308-1315	No
26	Drosos	1990	Evans, W.E., Cristensen, M.L. Drug interactions with methotrexate. J Rheumatol 1985. Suppl. 12, 15-20	No
27	Drosos	1990	Weinstein, G.D. Methotrexate guidelines revised. J Am Acad Dermatol 1982, 6, 145-155.	No
28	Drosos	1990	Steinbrocker, O., Traeger, C.H., Batterman, R.C. Therapeutic criteria in rheumatoid arthritis. JAMA 1949, 140, 651-662.	Yes
29	Drosos	1990	Andonopoulos, A.P., Drosos, A.A., Skopouli, F.N., Acritidis. N.C., Moutsopoulos, H.M. Secondary Sjogren's syndrome in rheumatoid arthritis. J Rheumatol 1987, 14, 1098-1103.	No
30	Drosos	1990	Urowitz, M.B., Gordon, D.A., Smythe, H.A., Pruzanski, W., Ogryzlo, M.A. Azathioprine in rheumatoid arthritis: a double-blind cross-over study. Arthritis Rheum 1973, 16, 411-419	No
31	Drosos	1990	Berry, H., Liyanage, S.P., Durance, R.A., Barnes, C.G., Berger, L.A., Evans, S. Azathioprine and penicillamine in treatment of rheumatoid arthritis: a controlled trial. Br Med J 1976, 1, 1052-1054.	No
32	Drosos	1990	Woodland, J., Chaput de Saintonge, D.M., Evans, S.J.W., Sharman, V.L., Currey, H.F. Azathioprine in rheumatoid arthritis : double-blind study of full versus half doses versus placebo. Ann Rheum Dis 1981, 40, 359-368.	No
33	Drosos	1990	Penn, I. Occurrence of cancer in immune deficiencies. Cancer 1974, 34, 858-866.	No
34	Drosos	1990	Coban, C.D., Sheon, R.P., Kirsner, A.B. Immunosuppressive drugs and acute leukemia. Ann Intern Med 1973. 79, 131-132.	No
35	Drosos	1990	Cooperative Clinics Committee of the American Rheumatism Association : A controlled trial of cyclophosphamide in rheumatoid arthritis. N Engl J Med 1970, 283, 883-889	No
36	Drosos	1990	Townes, A.S., Sowa, J,M., Shulman, L.E. Controlled trial of cyclophosphamide in rheumatoid arthritis. Arthritis Rheum 1976, 19, 563-573.	No
37	Drosos	1990	Lidsky, M.D., Sharp, J.T., Billings, S. Double-blind study of cyclophosphamide in rheumatoid arthritis. Arthritis Rheum 1973, 16, 148-153.	No
38	Drosos	1990	Wall, R.L., Clansen, K.P. Carcinoma of the urinary bladder in patients receiving cyclophosphamide. N Engl J Med 1975, 293, 271-273.	No
39	Drosos	1990	Tannenbaum, H., Schur, P.H. Development of reticulum cell sarcoma during cyclophosphamide therapy. Arthritis Rheum 1974, 17, 15-18.	No
40	Drosos	1990	Love, R.R., Sowa, J.M. Myelomonocytic leukemia following cyclophosphamide therapy of rheumatoid disease. Ann Intern Med 1977, 86, 199-204.	No
41	Drosos	1990	Zachariae, H., Kragballe, K., Sogaard, H. Methotrexate-induced liver cirrhosis : studies including serial liver biopsies during continued treatment. Br J Dermatot 1980, 102, 407-412	No
42	Drosos	1990	Robinson, J.K., Baughman, R.D., Auerbach, R., Cimis, R.J. Methotrexate hepatotoxicity in psoriasis ; consideration of liver biopsies at regular intervals. Arch Dermatol 1980, 116, 413-415.	No
43	Drosos	1990	Weinbtatt, M.E. Toxicity of low dose methotrexate in rheumatoid arthritis. J Rheumatol 1985, Suppl. 12, 35-39	No
44	Drosos	1990	Gispen, J.S., Alarcon, G.S., Johnson, J.J., Acton, R.T., Barger, B.O., Koopman, W.J. Toxicity to methotrexate in rheumatoid arthritis. J Rheumatol 1987, 14, 74-79.	No
45	Drosos	1990	Tolman, K.G., Clegg, D.O., Lee, R.G., Ward, J.R. Methotrexate and the liver. J Rheumatol 1985, Suppl. 12: 29-34.	No
46	Drosos	1990	Furst, D.E., Koehnke, R., Burmeister, L.F., Kohler, J., Cargill, I. Increasing methotrexate effect with increasing dose in the treatment of resistant rheumatoid arthritis. J Rheumatol 1989, 16, 313-320.	No
47	Capell	1991	van der Heijde DMFM, van Riel PLCM, van Rijswijk MH, van de Putte LBA. Influence of prognostic features on the final outcome in rheumatoid arthritis: A review of the literature. Sem Arthritis Rheum 1988; 17: 284-292.	No
48	Capell	1991	Scott DL, Symmons DPM, Coulton BL, Popert AJ. Long-term outcome of treating rheumatoid arthritis: results after 20 years. Lancet 1987; ii: 1108-1 111	No
49	Capell	1991	Pullar T, Capell HA. A rheumatological dilemma: is it possible to modify the course of rheumatoid arthritis? Can we answer the question? Ann Rheum Dis 1985; 44: 134-140.	No
50	Capell	1991	Capell HA, Hunter JA, Rennie JAN, Murdoch RM. Levamisole—a possible alternative to gold and penicillamine in the longterm treatment of rheumatoid arthritis? J Rheumatol 1981; 8: 730- 740.	No
51	Capell	1991	Ritchie DM, Boyle JA, Mclnnes SMet al. Clinical studies with articular index for the assessment of joint tenderness in patients with rheumatoid arthritis. Q J Med 1968; 147: 393-398	Yes
52	Capell	1991	Lee P, Jasani MK, Carson DW, Watson Buchanan W. Evaluation of a functional index in rheumatoid arthritis. Scand J Rheumatol 1973; 2: 71-77	No
53	Capell	1991	Pullar T, Hunter JA, Capell HA. Does second-line therapy affect the radiological progression of rheumatoid arthritis? Ann Rheum Dis 1984; 43: 18-23.	No
54	Capell	1991	Dale K, Eek M. Preliminary experiences with Larsen's radiological method for grading rheumatoid arthritis. Scand J Rheumatol 1975; 4: Suppl 8.	No
55	Capell	1991	Reilly PA, Cosh JA, Maddison PJ, Rasker JJ, Silman AJ. Mortality and survival in rheumatoid arthritis: a 25 year prospective study of 100 patients. Ann Rheum Dis 1990; 49: 363-369	Yes
56	Capell	1991	Scott DL, Coulton BL, Chapman JH, Bacon PA, Popert AJ. The long-term effects of treating rheumatoid arthritis. J Roy Coll Phys Lond 1983; 17: 79-85.	No
57	Capell	1991	Million R, Kellgren JH, Poole P, Jayson MJV. Long-term study of management of rheumatoid arthritis. Lancet 1984; I: 812-816.	No
58	Capell	1991	Pullar T, Hunter JA, Capell HA. Does second-line therapy affect the radiological progression of rheumatoid arthritis? Ann Rheum Dis 1984; 43: 18-23.	Yes
59	Capell	1991	Pullar T, Hunter JA, Capell HA. Effect of sulphasalazine on the radiological progression of rheumatoid arthritis. Ann Rheum Dis 1987; 46: 398^102	No
60	Capell	1991	lannuzzi L, Dawson N, Zein N, Kushner I. Does drug therapy slow radiographic deterioration in rheumatoid arthritis? N Engl J Med 1983; 309: 1023-28	No
61	Capell	1991	van der Heijde DM, van Riel PL, Nuver-Zwart IK, Gribnau FW, van de Putte LB. Effects of hydroxychloroquine and sulphasalazine on progression of joint damage in rheumatoid arthritis. Lancet 1989; i: 1036-1040.	No
62	Capell	1991	Capell HA, Marabani M, Madhok R, Torley H and Hunter J A. Degree and extent of response to sulphasalazine or penicillamine therapy for rheumatoid arthritis: results from a routine clinical environment over a two-year period. Q J Med 1990; 75: 335-34	No
63	Capell	1991	Hunter JA, Capell HA, Pullar T, Madhok R. General practitioner assistance with gold and penicillamine therapy of rheumatoid arthritis—a four year prospective study. Scot Med J 1987; 32: 74-76	No
64	Capell	1991	Frame M, Sturrock RD, Gemmell CG. Impaired polymorphonuclear phagocytosis in rheumatoid arthritis—evidence for an intrinsic and extrinsic defect. Br J Rheumatol 1989; XXVIII (suppl 2): 156	No
65	Bodman-Smith	1996	Parekh R, Iscnberg DA, Rook G, Roitt I, Dwek R, Rademacher T. A comparative analysis of disease associated changes in the galactosylation of serum IgG. / Autoimmun 1989;2:101-14	No
66	Bodman-Smith	1996	Parekh R, Isenberg DA, Roitt I, Ansell B, Dwek R, Rademacher T. Galactosylation of IgG associated oligosaccharides: reduction in patients with adult and juvenile onset rheumatoid arthritis and relation to disease activity. Lancet 1988;i:966-9.	No
67	Bodman-Smith	1996	Young A, Sumar N, Bodman K et al. Agalactosyl IgG: an aid to differential diagnosis in early synovitis. Arthritis Rheum 1991;34:1425-9	No
68	Bodman-Smith	1996	Arnett FC, Edworthy SM, Bloch DA et al. The American Rheumatism Association 1987 revised criteria for the classification of rheumatoid arthritis. Arthritis Rheum 1988;31:315-24.	Yes
69	Bodman-Smith	1996	Young A, Winfield J, Williams P, Corbett M. A prognostic index for erosive changes in hands, feet and cervical spine in early rheumatoid arthritis. Br J Rheumatol 1988;27:94-101	No
70	Bodman-Smith	1996	Sumar N, Bodman KB, Rademacher TW et al. Analysis of glycosylation changes in IgG using lectins. J Immunol Methods 199O;131:127-36	No
71	Bodman-Smith	1996	Bodman KB, Hutchings PR, Jeddi PA et al. IgG glycosylation in autoimmune strains of mice. Clin Exp Immunol 1994;95:103-7	No
72	Bodman-Smith	1996	Parekh R, Isenberg D, Roitt I, Dwek R, Rademacher T. Age-related glycosylation of the N-linked oligosaccharides of human serum IgG. J Exp Med 1988; 167:1731-6	No
73	Bodman-Smith	1996	Tomana M, Schrohenloher RE, Koopman W, Alarcon GS, Paul WA. Abnormal glycosylation of serum IgG from patients with chronic inflammatory diseases. Arthritis Rheum 1988;31:333-6.	No
74	Bodman-Smith	1996	Sumar N, Colaco CB, Bodman KB et al. Abnormalities in the glycosylation of IgG in spouses of patients with rheumatoid arthritis. J Autoimmun 1991;4:9O7-14	No
75	Bodman-Smith	1996	Sumar N, Isenberg DA, Bodman KB et al. Reduction of IgG galactose in juvenile and adult onset arthritis measured by a lectin binding method and its relation to rheumatoid factor. Ann Rheum Dis 1991;50:607—10	No
76	Bodman-Smith	1996	Dube R, Rook GAW, Steele J et al. Agalactosyl IgG in inflammatory bowel disease: correlation with C-reactive protein in Crohn's disease, but not in ulcerative colitis. Gut 1989;31:431-4.	No
77	Bodman-Smith	1996	Filley E, Andreoli A, Steele J et al. A transient rise in agalactosyl IgG correlating with free IL-2 receptors during episodes of erythema nodosum leprosum. Clin Exp Immunol 1989;76:343-7	No
78	Bodman-Smith	1996	O'Connor CM, Rook G, FitzGerald MX. Serum agalactosyl IgG and interleukin-6 levels in sarcoidosis. Am Rev Respir Dis 1992; 145:A273.	No
79	Bodman-Smith	1996	Van Zeben D, Rook GAW, Hazes JMW et al. Early agalactosylation of IgG is associated with a more progressive disease course in patients with rheumatoid arthritis: results of a follow-up study. Br J Rheumatol 1994^33:36-43	No
80	Bodman-Smith	1996	Emery P. The optimal management of early rheumatoid disease: the key to preventing disability. Br J Rheumatol 1995;33:765-6.	Yes
81	Mulherin	1996	Harris ED. Rheumatoid arthritis. Pathophysiology and implications for therapy. N Engl J Med 1990;322: 1277-89.	No
82	Mulherin	1996	Scott DL, Grindulis KA, Struthers GR, Coulton BL, Popert AJ, Bacon PA. Progression of radiological changes in rheumatoid arthritis. Ann Rheum Dis 1984;43:8-17.	No
83	Mulherin	1996	Sany J, Kaliski S, Couret M, Cuchacovich M, Daures J-P. Radiologic progression during intramuscular methotrexate treatment of rheumatoid arthritis. J Rheumatol 1990;17:1636-^l	No
84	Mulherin	1996	Capell HA, Murphy EA, Hunter JA. Rheumatoid arthritis: workload and outcome over 10 years. Q J Med 1991;79:461-76.	No
85	Mulherin	1996	van der Heijde DMFM, van't Hof MA, van Riel PLCM, van Leeuwen MA, van Rijswijk MH, van de Putte LBA. Validity of single variables and composite indices for measuring disease activity in rheumatoid arthritis. Ann Rheum Dis 1992;51:177-8	No
86	Mulherin	1996	Pincus T, Callahan LF. Prognostic markers of activity and damage in rheumatoid arthritis: why clinical trials and inception cohort studies indicate more favourable outcomes than studies of patients with established disease. Br J Rheumatol 1995;34:196-9	Yes
87	Mulherin	1996	Felson DT, Anderson JJ, Boers M et al. The American College of Rheumatology preliminary core set of disease activity measures for rheumatoid arthritis clinical trials. Arthritis Rheum 1993;36:729-40	No
88	Mulherin	1996	Rooney M, Whelan A, Feighery C, Bresnihan B. Changes in lymphocyte infiltration of the synovial membrane and the clinical course of rheumatoid arthritis. Arthritis Rheum 1989;32:361-9	No
89	Mulherin	1996	Soden M, Rooney M, Whelan A, Feighery C, Bresnihan B. Immunohistological analysis of the synovial membrane: search for predictors of the clinical course in rheumatoid arthritis. Ann Rheum Dis 1991;50:673-6	No
90	Mulherin	1996	Ropes MW, Bennett GA, Cobb S, Jacox R, Jessar RA. 1958 revision of diagnostic criteria for rheumatoid arthritis. Bull Rheum Dis 1958;9:175-6.	No
91	Mulherin	1996	Meenan RF, Gertman PM, Mason JH. Measuring health status in arthritis. The arthritis impact measurement scales. Arthritis Rheum 1980;23:146-52.	No
92	Mulherin	1996	Mallya RK, Mace BEW. The assessment of disease activity in rheumatoid arthritis using a multivariate analysis. Rheumatol Rehabil 1981;20:14-7.	No
93	Mulherin	1996	Larsen A, Dale K, Eek M. Radiographic evaluation of rheumatoid arthritis and related conditions by standard reference films. Acta Radiol Diagn 1977; 18:481-91.	Yes
94	Mulherin	1996	Dawes PT. Radiological assessment of outcome in rheumatoid arthritis. Br J Rheumatol 1988;27 (suppl. l):21-36.	No
95	Mulherin	1996	Doherty E, Rooney M, Conroy R, Bresnihan B. Health status of functionally independent young adults with chronic arthritis since childhood. J Orthop Rheumatol 1988;l:51-8.	No
96	Mulherin	1996	McKenna F. Clinical and laboratory assessment of outcome in rheumatoid arthritis. Br J Rheumatol 1988;27(suppl. l):12-20.	No
97	Mulherin	1996	Corbett M, Dalton S, Young A, Silman A, Shipley M. Factors predicting death, survival and functional outcome in a prospective study of early rheumatoid disease over fifteen years. Br J Rheumatol 1993;32: 717-23	No
98	Mulherin	1996	Van Schaardenburg D, Hazes JMW, de Boer A, Zwinderman AH, Meijers KAE, Breedveld FC. Outcome of rheumatoid arthritis in relation to age and rheumatoid factor at diagnosis. J Rheumatol l993;20:45-52	No
99	Mulherin	1996	van Zeben D, Hazes JMW, Zwinderman AH, Vandenbroucke JP, Breedveld FC. Factors predicting outcome of rheumatoid arthritis: results of a followup study. J Rheumatol 1993;20:1288-96	Yes
100	Mulherin	1996	Fuchs HA, Callahan LF, Kaye JJ, Brooks RH, Nance EP, Pincus T. Radiographic and joint count findings of the hand in rheumatoid arthritis. Related and unrelated findings. Arthritis Rheum 1988;31:44-5	Yes
101	Mulherin	1996	Sharp JT, Wolfe F, Mitchell DM, Bloch DA. The progression of erosion and joint space narrowing scores in rheumatoid arthritis during the first twenty-five years of disease. Arthritis Rheum 1991;34:660-8	No
102	Mulherin	1996	Kirwan J, Arthritis and Rheumatism Council Low-dose Glucocorticoid Study Group. The effect of glucocorticoids on joint destruction in rheumatoid arthritis. N Engl J Med 1995^33:142-6.	Yes
103	Mulherin	1996	Paulus HE, Machleder HI, Levine S, Yu DTY, MacDonald NS. Lymphocyte involvement in rheumatoid arthritis. Studies during thoracic duct drainage. Arthritis Rheum 1977^0:1249-62	No
104	Mulherin	1996	Tanay A, Field EH, Hoppe RT, Strober S. Long-term followup of rheumatoid arthritis patients treated with total lymphoid irradiation. Arthritis Rheum 1987;3(h 1-10.	No
105	Mulherin	1996	Walters MT, Smith JL, Moore K, Evans PR, Cawley MID. An investigation of the action of disease modifying antirheumatic drugs on the rheumatoid synovial membrane: reduction in T lymphocyte subpopulations and HLA-DP and DQ antigen expression after gold or penicillamine therapy. Ann Rheum Dis 1987;46:7-16.	No
106	Mulherin	1996	Isaacs JD, Watts RA, Hazleman BL et al. Humanised monoclonal antibody therapy for rheumatoid arthritis. Lancet 1992;340:748-52.	No
107	Mulherin	1996	Moreland LW, Bucy RP, Tilden A et al. Use of a chimeric monoclonal anti-CD4 antibody in patients with refractory rheumatoid arthritis. Arthritis Rheum 1993; 36:307-18.	No
108	Mulherin	1996	Horneff G, Sack U, Kalden JR, Emmrich F, Burmester GR. Reduction of monocyte-macrophage activation markers upon anti-CLM treatment. Decreased levels of IL-1, IL-6, neopterin and soluble CD 14 in patients with rheumatoid arthritis. Clin Exp Immunol 1993; 91:207-13.	No
109	Mulherin	1996	Soden M, Hassan J, Scott DL et al. Lymphoid irradiation in intractable rheumatoid arthritis. Longterm followup of patients treated with 750 rads or 2,000 rads. Arthritis Rheum 1989;32:523-30	No
110	Mulherin	1996	Mulherin D, FitzGerald O, Bresnihan B. Synovia! tissue macrophage populations and articular damage in rheumatoid arthritis. Arthritis Rheum 1996;39: 115-24.	No
111	Mulherin	1996	Geiler T, Kriegsmann J, Keyszer GM, Gay RE, Gay S. A new model for rheumatoid arthritis generated by engraftment of rheumatoid synovial tissue and normal human cartilage into SCID mice. Arthritis Rheum 1994;37:1664-71	No
112	Mulherin	1996	Zvaifler NJ, Firestein GS. Pannus and pannocytes. Alternative models of joint destruction in rheumatoid arthritis. Arthritis Rheum 1994;37:783-9.	No
113	Mulherin	1996	Firestein GS, Paine MM, Boyle DL. Mechanisms of methotrexate action in rheumatoid arthritis. Selective decrease in synovial collagenase gene expression. Arthritis Rheum 1994;37:193-200	No
114	Mulherin	1996	Elliot MJ, Maini RN, Feldmann M et al. Randomised double-blind comparison of chimeric monoclonal antibody to tumour necrosis factor a (cA2) versus placebo in rheumatoid arthritis. Lancet 1994;344:1105-10	No
115	Callahan	1997	Pincus T, Callahan LF, Sale WG, Brooks AL, Payne LE, Vaughn WK. Severe functional declines, work disability, and increased mortality in seventy-five rheumatoid arthritis patients studied over nine years. Arthritis Rheum 1984;27:864-72.	No
116	Callahan	1997	Scott DL, Symmons DPM, Coulton BL, Popert AJ. Longterm outcome of treating rheumatoid arthritis: results after 20 years. Lancet 1987;1:1108-11.	Yes
117	Callahan	1997	Reilly PA, Cosh JA, Maddison PJ, Rasker JJ, Silman AJ. Mortality and survival in rheumatoid arthritis: a 25 year prospective study of 100 patients. AM RheumDis 1990;	No
118	Callahan	1997	Wolfe F. Rheumatoid arthritis. In: Bellamy N, editor. Prognosis in the rheumatic diseases. Dordrecht: Kluwer Academic Publishers; 1991. p. 37-82.	No
119	Callahan	1997	Van Zeben D, Hazes JMW, Zwinderman AH, Vandenbroucke JF', Breedveld FC. Factors predicting outcome of rheumatoid arthritis: results of a followup study. J Rheumatol 1993;20:1288-96.	No
120	Callahan	1997	Hochberg MC. Predicting the prognosis of patients with rheumatoid arthritis: is there a crystal ball? J Rheumatol 1993;20:1265-7	No
121	Callahan	1997	Pincus T, Callahan LF. How many types of patients meet classification criteria for rheumatoid arthritis? J Rheumatol 1994;21:1385-9.	No
122	Callahan	1997	Luqmani R, Bacon PA, Moots RJ, Janssen B, Pall A, Emery P, et al. Birmingham Vasculitis Activity Score (BVAS) for use in systemic necrotizing vasculitis. OJM 1994;87:671-8.	No
123	Callahan	1997	Emery P. The optimal management of early rheumatoid disease: the key to preventing disability. Br J Rheumatol 1994;33:765-8	No
124	Callahan	1997	Luukkainen R, Kaarela K, Isomaki H, Martio J, Kiviniemi P, Rasanen J, et al. The prediction of radiological destruction during the early stage of rheumatoid arthritis. Clin Exp Rheumatol 1983;1:295-8.	No
125	Callahan	1997	Scott DL, Grindulis KA, Struthers GR, Coulton BL, Popert AJ, Bacon PA. Progression of radiological changes in rheumatoid arthritis. Ann Rheum Dis 1984;43:8-17.	Yes
126	Callahan	1997	Sharp JT, Wolfe F, Mitchell DM, Bloch DA. The progression of erosion and joint space narrowing scores in rheumatoid arthritis during the first twenty-five years of disease. Arthritis Rheum 1991;34:660-8.	Yes
127	Callahan	1997	Larsen A, Thoen J. Hand radiography of 200 patients with rheumatoid arthritis repeated after an interval of one year. Scand J Rheumatol 1987;16:395-401	No
128	Callahan	1997	Fuchs HA, Pincus T. Radiographic damage in rheumatoid arthritis: description by nonlinear models. J Rheumatol 1992; 19: 165 5-8	No
129	Callahan	1997	Pincus T, Callahan LF, Fuchs HA, Larsen A, Kaye J. Quantitative analysis of hand radiographs in rheumatoid arthritis: time course of radiographic changes, relation to joint examination measures, and comparison of different scoring methods. J Rheumatol 1995;22 1983-9	No
130	Callahan	1997	Scott DL, Laasonen L, Priolo F, Houssien DA, Bacarini L, Cerase A, Cammisa M. The radiological assessment of rheumatoid arthritis. Clin Exp Rheumatol 1997;15 SUppl 17:S5 3-61.	No
131	Callahan	1997	Nissila M, Isomaki H, Kaarela K, Kiviniemi P, Martio J, Sarna S. Prognosis of inflammatory joint diseases: a three-year follow-up study. Scand J Rheumatol1983;12: 33-8	No
132	Callahan	1997	Yelin E, Meenan R, Nevitt M, Epstein W. Work disability in rheumatoid arthritis: effects of disease, social, and work factors. Ann Intern Med 1980;93:551-6.	No
133	Callahan	1997	Callahan LF, Bloch DA, Pincus T. Identification of work disability in rheumatoid arthritis: physical, radiographic and laboratory variables do not add explanatory power to demographic and functional variables. J Clin Epidemiol 1992;45 : 127-38	No
134	Callahan	1997	Fifield J, Reisine S, Grady K. Work disability and the experience of pain and depression in rheumatoid arthritis. SOC Sci Med 1995;33:579-85.	No
135	Callahan	1997	Isomaki HA, Mutru 0, Koota K. Death rate and causes of death in patients with rheumatoid arthritis. Scand J Rheumatol 19 75;4: 205-8.	No
136	Callahan	1997	Pincus T, Callahan LF. Taking mortality in rheumatoid arthritis seriously-predictive markers, socioeconomic status and comorbidity. J Rheumatol 1986;13:841-5.	No
137	Callahan	1997	Rasker JJ, Cosh JA. The natural history of rheumatoid arthritis: a fifteen year follow-up study. The prognostic significance of features noted in the first year. Clin Rheumato1 1984;3:11-20.	No
138	Callahan	1997	Pincus T, Wolfe F, Callahan LF. Updating a reassessment of traditional paradigms concerning rheumatoid arthritis. In: Wolfe F, Pincus T, editors. Rheumatoid arthritis: pathogenesis, assessment, outcome, and treatment. New York Marcel Dekker, Inc.; 1994. p. 1-74.	No
139	Callahan	1997	Pincus T, Callahan LF. Quantitative measures to assess, monitor and predict morbidity and mortality in rheumatoid arthritis. Baillieres Clin Rheumatol 1992;6:161-91.	No
140	Callahan	1997	Fleming TR, DeMets DL. Surrogate end points in clinical trials: are we being misled? Ann Intern Med 1996; 1251605-13.	No
141	Callahan	1997	Pincus T, Callahan LF. Prognostic markers of activity and damage in rheumatoid arthritis: why clinical trials and inception cohort studies indicate more favorable outcomes than studies of patients with established disease. Br J Rheumatol 1995;34:196-9.	No
142	Callahan	1997	Van Leeuwen MA, van der Heijde DMFM, van Rijswijk MH, Houtman PM, van Riel PLCM, van de Putte LBA, et al. Interrelationship of outcome measures and process variables in early rheumatoid arthritis. A comparison of radiologic damage, physical disability, joint counts, and acute phase reactants. J Rheumatol 1994;21:425-9.	No
143	Callahan	1997	Plant MJ, Saklatvala J, Borg AA, Jones PW, Dawes PT. Measurement and prediction of radiological progression in early rheumatoid arthritis. J Rheumatol 1994;21: 1808-13	No
144	Callahan	1997	Hawley DJ, Wolfe F. Sensitivity to change of the Health Assessment Questionnaire (HAW and other clinical and health status measures in rheumatoid arthritis: results of short-term clinical trials and observational studies versus long-term observational studies. Arthritis Care Res 1992;5: 130-6.	No
145	Callahan	1997	Paimela L, Palosuo T, Leirisalo-Rep0 M, Helve T, Aho K. Prognostic value of quantitative measurement of rheumatoid factor in early rheumatoid arthritis. Br J Rheumatol 1995;34:1146-50.	No
146	Callahan	1997	Mulherin D, Fitzgerald 0, Bresnihan B. Clinical improvement and radiological deterioration in rheumatoid arthritis: evidence that pathogenesis of synovial inflammation and articular erosion may differ. Br J Rheumatol 1996;35:1263-8.	No
147	Callahan	1997	Decker JL, and the Glossary Subcommittee of the ARA Committee on Rheumatologic Practice. American Rheumatism Association nomenclature and classification of arthritis and rheumatism (1983). Arthritis Rheum 1983; 26t1029-32.	No
148	Callahan	1997	Fuchs HA, Kaye JJ, Callahan LF, Nance EP, Pincus T. Evidence of significant radiographic damage in rheumatoid arthritis within the first 2 years of disease. J Rheumatol 1989;16:585-91.	No
149	Callahan	1997	Olsen NJ, Callahan LF, Brooks RH, Nance EP, Kaye JJ, Stastny P, et al. Associations of HLA-DR4 with rheumatoid factor and radiographic severity in rheumatoid arthritis. Am J Med 1988;84:257-64.	No
150	Callahan	1997	Pincus T, Callahan LF, Brooks RH, Fuchs HA, Olsen NJ, Kaye JJ. Self-report questionnaire scores in rheumatoid arthritis compared with traditional physical, radiographic, and laboratory measures. Ann Intern Med 1989;110:259-66.	No
151	Callahan	1997	Trentham DE, Belli JA, Anderson RJ, Buckley JA, Goetzl EJ, David JR, et al. Clinical and immunologic effects of fractionated total lymphoid irradiation in refractory rheumatoid arthritis. N Engl J Med 1981;305:976-82.	No
152	Callahan	1997	Seligman MEP. Helplessness: on depression, development, and death. San Francisco: W.H. Freeman and Company; 1975.	No
153	Callahan	1997	Callahan LF, Brooks RH, Pincus T. Further analysis of learned helplessness in rheumatoid arthritis using a “Rheumatology Attitudes Index”. J Rheumatol 1988;15: 4 18-26.	No
154	Callahan	1997	DeVellis RF, Callahan LF. A brief measure of helplessness in rheumatic disease: the helplessness subscale of the Rheumatology Attitudes Index. J Rheumatol 1993; 20:866-9.	No
155	Callahan	1997	Ropes MW, Bennett GA, Cobb S, Jacox RF, Jessar RA. 1958 revision of diagnostic criteria for rheumatoid arthritis. Bull Rheum Dis 1958;9:175-6.	Yes
156	Callahan	1997	Pincus T, Callahan LF, Vaughn WK. Questionnaire, walking time and button test measures of functional capacity as predictive markers for mortality in rheumatoid arthritis. J Rheumatol 1987;14:240-51.	No
157	Callahan	1997	Pincus T, Brooks RH, Callahan LF. Prediction of longterm mortality in patients with rheumatoid arthritis according to simple questionnaire and joint count measures. Ann Intern Med 1994;120:26-34.	Yes
158	Callahan	1997	Callahan LF, Cordray DS, Wells G, Pincus T. Formal education and five-year mortality in rheumatoid arthritis: mediation by helplessness scale scores. Arthritis Care Res 1996;9:463-72.	No
159	Callahan	1997	Kaye JJ, Nance EP, Callahan LF, Carroll FE, Winfield AC, Earthman WJ, et al. Observer variation in quantitative assessment of rheumatoid arthritis. Part 11. A simplified scoring system. Invest Radiol 1987;22:41-6.	No
160	Callahan	1997	Hochberg MC, Chang RW, Dwosh I, Lindsey S, Pincus T, Wolfe F. The American College of Rheumatology 1991 revised criteria for the classification of global functional status in rheumatoid arthritis. Arthritis Rheum 1992;35: 498-502	No
161	Callahan	1997	Pincus T, Callahan LF. Rheumatology function tests: grip strength, walking time, button test and questionnaires document and predict longterm morbidity and mortality in rheumatoid arthritis. J Rheumatol 1992;19: 1051-7.	No
162	Callahan	1997	Huskisson EC. Measurement of pain. J Rheumatol 1982; 9:768-9	No
163	Callahan	1997	Callahan LF, Brooks RH, Summey JA, Pincus T. Quantitative pain assessment for routine care of rheumatoid arthritis patients, using a pain scale based on activities of daily living and a visual analog pain scale. Arthritis Rheum 1987;30:630-6.	No
164	Callahan	1997	Fuchs HA, Callahan LF, Kaye JJ, Brooks RH, Nance EP, Pincus T. Radiographic and joint count findings of the hand in rheumatoid arthritis: related and unrelated findings. Arthritis Rheum 1988;31:44-51.	No
165	Callahan	1997	Fuchs HA, Brooks RH, Callahan LF, Pincus T. A simplified twenty-eight-joint quantitative articular index in rheumatoid arthritis. Arthritis Rheum 1989;32:531-7.	No
166	Callahan	1997	Kaye JJ, Callahan LF, Nance EP Jr, Brooks RH, Pincus T. Rheumatoid arthritis: explanatory power of specific radiographic findings for patient clinical status. Radi ology 198 7 i 165 : 75 3-8.	No
167	Callahan	1997	Kaye JJ, Fuchs HA, Moseley JW, Nance EP Jr, Callahan LF, Pincus T. Problems with the Steinbrocker staging system for radiographic assessment of the rheumatoid hand and wrist. Invest Radiol 1990;25:536-44.	No
168	Callahan	1997	Fuchs HA, Pincus T. Reduced joint counts in controlled clinical trials in rheumatoid arthritis. Arthritis Rheum 1994;37:470-5	No
169	Callahan	1997	Prevoo MLL, van’t Hof MA, Kuper HH, van Leeuwen MA, van de Putte LBA, van Riel PLCM. Modified disease activity scores that include twenty-eight-joint counts: development and validation in a prospective longitudinal study of patients with rheumatoid arthritis. Arthritis Rheum 1995;38:44-8	Yes
170	Callahan	1997	Feinstein AR. An additional basic science for clinical medicine. 11. The limitations of randomized trials. Ann Intern Med 1983;99:544-50.	No
171	Callahan	1997	Baum J, Ziff M, McCarty DJ, editors. Arthritis and allied conditions. 11th ed. Philadelphia: Lea & Fibiger; 1989.	No
172	Callahan	1997	Kazis LE, Anderson JJ, Meenan RF. Effect sizes for interpreting changes in health status. Med Care 1989;27: S178-89.	No
173	Callahan	1997	National Center for Health Statistics, US Department of Health. Vital statistics of the United States 1973: volume 11-mortality, part A. Rockville (MD): US Government Printing Office; 1977.	No
174	Callahan	1997	Cox DR, Oakes D. Analysis of survival data. London: Chapman and Hall; 1984.	No
175	Callahan	1997	Abruzzo JL. Rheumatoid arthritis and mortality. Arthritis Rheum 1982;25:1020-3.	No
176	Callahan	1997	Mitchell DM, Spitz PW, Young DY, Bloch DA, McShane DJ, Fries JF. Survival, prognosis, and causes of death in rheumatoid arthritis. Arthritis Rheum 1986;29:706-14.	No
177	Callahan	1997	Wolfe F, Mitchell DM, Sibley JT, Fries JF, Bloch DA, Williams CA, et al. The mortality of rheumatoid arthritis. Arthritis Rheum 1994;37:481-94.	Yes
178	Callahan	1997	Bacon PA, Moots RJ, Exley E, Luqmani R, Rasmussen N. VITAL assessment of vasculitis-workshop report. Clin Exp Rheumatol 1995;13:275-8.	No
179	Callahan	1997	Gladman DD, Goldsmith CH, Urowitz MB, Bacon P, Bombardier C, Isenberg D, et al. Sensitivity to change of 3 systemic lupus erythematosus disease activity indices: international validation. J Rheumatol 1994;21: 1468-71.	No
180	Callahan	1997	Kazis LE, Anderson JJ, Meenan RF. Health status as a predictor of mortality in rheumatoid arthritis: a five-year study. J Rheumatol 1990;17:609-13. 67. Bellamy N. Prognosis in rheumatoid arthritis. J Rheumatol 1991 ;18:12 77-9.	No
181	Callahan	1997	Erhardt CC, Mumford PA, Venables PJW, Maini RN. Factors predicting a poor life prognosis in rheumatoid arthritis: an eight year prospective study. Ann Rheum Dis 1989;48:7-13.	No
182	Callahan	1997	Eberhardt KB, Jensen LT, Horslev-Peterson K, Pettersson H, Lorenzen I, Wollheim FA. Serum amino terminal type I11 procollagen peptide in early rheumatoid arthritis: relation to disease activity and progression joint damage. Clin Exp Rheumatol 1990;8:335-40.	No
183	Callahan	1997	Woolf AD, Hall ND, Goulding N, Kantharia B, Maymo J. Predictors of the long-term outcome of early synovitis: a 5-year follow-up study. Br J Rheumatol 1991;30:251-4.	No
184	Callahan	1997	Wolfe F, Ross K, Hawley DJ, Roberts FK, Cathey MA. The prognosis of rheumatoid arthritis and undifferentiated polyarthritis syndrome in the clinic: a study of 1141 patients. J Rheumatol 1993;20:2005-9.	No
185	Callahan	1997	Hassfeld W, Steiner G, Graninger W, Witzmann G, Schweitzer H, Smolen JS. Autoantibody to the nuclear antigen RA33: a marker for early rheumatoid arthritis. Br J Rheumatol 1993; 3 2:l 99-203.	No
186	Callahan	1997	Tunn EJ, Bacon PA. Differentiating persistent from self- limiting symmetrical synovitis in an early arthritis clinic. Br J Rheumatol 1993;32:97-103.	No
187	Callahan	1997	Gough A, Faint J, Salmon M, Hassell A, Wordsworth P, Pilling D, et al. Genetic typing of patients with inflammatory arthritis at presentation can be used to predict outcome. Arthritis Rheum 1994;3 7:1166-70.	No
188	Callahan	1997	Van Zeben D, Rook GAW, Hazes JMW, Zwinderman AH, Zhang Y, Ghelani S, et al. Early agalactosylation of IgG is associated with a more progressive disease course in patients with rheumatoid arthritis: results of a followup study. Br J Rheumatol 1990;33:36-43.	Yes
189	Callahan	1997	Jokinen EI, Mottonen TT, Hannonen PJ, Makela M, Arvilommi HS. Prediction of severe rheumatoid arthritis using Epstein-Barr virus. Br J Rheumatol 1994;33:917-22.	No
190	Callahan	1997	Heliovaara M, Aho K, Knekt P, Aromaa A, Maatela J, Reunanen A. Rheumatoid factor, chronic arthritis and mortality. Ann Rheum Dis 1995;54:811-4.	No
191	Callahan	1997	Brennan P, Harrison B, Barrett E, Chakravarty K, Scott D, Silman A, et al. A simple algorithm to predict the development of radiological erosions in patients with early rheumatoid arthritis: prospective cohort study. BMJ 1996;313:471-6.	No
192	Callahan	1997	Pincus T. Why should rheumatologists collect patient self-report questionnaires in routine rheumatologic care? Rheum Dis Clin North Am 1995;21:271-317.	No
193	Callahan	1997	Wolfe F, Pincus T. Data collection in the clinic. Rheum Dis Clin North Am 1995;21:321-58. 81. Pincus T. Documenting quality management in rheumatic disease: are patient questionnaires the best (and only) method? Arthritis Care Res 1996;9:339-48.	No
194	Callahan	1997	Pincus T, Summey JA, Soraci SA Jr, Wallston KA, Hummon NP. Assessment of patient satisfaction in activities of daily living using a modified Stanford Health Assessment Questionnaire. Arthritis Rheum 1983;26: 1346-53.	Yes
195	Callahan	1997	Wilske KR, Healey LA. Remodeling the pyramid-a concept whose time has come. J Rheumatol 1989;16: 565-7.	Yes
196	Callahan	1997	Pincus T, Wolfe F. Treatment of rheumatoid arthritis: challenges to traditional paradigms. Ann Intern Med 85. Pincus T. The case for early intervention in rheumatoid arthritis. J Autoimmun 1992;5 Suppl A:209-26.	No
197	Callahan	1997	Hoffmeister RT. Methotrexate therapy in rheumatoid arthritis: 15 years experience. Am J Med 1983;75 Suppl 6A:69-73.	No
198	Callahan	1997	Weinblatt ME, Coblyn JS, Fox DA, Fraser PA, Holdsworth DE, Glass DN, et al. Efficacy of low-dose methotrexate in rheumatoid arthritis. N Engl J Med 1985; 3 12 :8 18-22.	No
199	Callahan	1997	Kremer JL, Lee JK. The safety and efficacy of the use of methotrexate in long-term therapy for rheumatoid arthritis. Arthritis Rheum 1986;29:822-31.	No
200	Callahan	1997	Wolfe F, Hawley DJ, Cathey MA. Termination of slow acting antirheumatic therapy in rheumatoid arthritis: a 14-year prospective evaluation of 1017 consecutive starts. J Rheumatol 1990;17:994-1002.	No
201	Callahan	1997	Sany J, Anaya JM, Lussiez V, Couret M, Combe B, Daures J-P. Treatment of rheumatoid arthritis with methotrexate: a prospective open longterm study of 191 cases. J Rheumatol 1991;18:1323-7	No
202	Callahan	1997	Pincus T, Marcum SB , Callahan LF. Longterm drug therapy for rheumatoid arthritis in seven rheumatology private practices: 11. Second line drugs and prednisone. J Rheumatol 1992;19:1885-94.	Yes
203	Callahan	1997	Felson DT, Anderson JJ, Boers M, Bombardier C, Furst D, Goldsmith C, et al. American College of Rheumatology preliminary definition of improvement in rheumatoid arthritis. Arthritis Rheum 1995;38:727-35.	No
204	Callahan	1997	Felson DT, Anderson JJ, Boers M, Bombardier C, Chernoff M, Fried B, et al. The American College of Rheumatology preliminary core set of disease activity measures for rheumatoid arthritis clinical trials. Arthritis Rheum 1993;36:72940.	Yes
205	Callahan	1997	Tugwell P, Boers M, OMERACT Committee. Proceedings of the OMERACT conference on outcome measures in rheumatoid arthritis clinical trials, Maastricht, The Netherlands. J Rheumatol 1993;20:527-91.	No
206	Callahan	1997	Van Riel PLCM. Provisional guidelines for measuring disease activity in clinical trials on rheumatoid arthritis. Br J Rheumatol 1994;31:793-4.	No
207	Callahan	1997	Pincus T, Callahan LF. Remodeling the pyramid or remodeling the paradigms concerning rheumatoid arthritis-lessons from Hodgkin’s disease and coronary artery disease. J Rheumatol 1990;17:1582-5.	No
208	Callahan	1997	Emery P, Salmon M. Early rheumatoid arthritis: time to aim for remission? Ann Rheum Dis 1995;54:944-7.	No
209	VAN LANKVELD	1998	van Lankveld W, Na¨ring G, van der Staak C, van ’t Pad Bosch P, van de Putte L. Stress caused by rheumatoid arthritis: Relation among subjective stressors of the disease, disease status and well-being. J Behav Med 1993;16:309–21.	No
210	VAN LANKVELD	1998	Cornelissen PGJ, Rasker JJ, Valkenburg HA. The arthritis sufferer and the community: A comparison of arthritis sufferers in rural and urban areas. Ann Rheum. Dis 1988;47:150–6.	No
211	VAN LANKVELD	1998	Taal E, Rasker JJ, Seydel ER, Wiegman O. Health status, adherence with health recommendations, self- efficacy and social support in patients with rheumatoid arthritis. Patient Educ Counsel 1993;20:63–76	No
212	VAN LANKVELD	1998	Souter WA. Planning treatment of the rheumatoid hand. The observed change in dexterity Hand 1979;11:3–16.	No
213	VAN LANKVELD	1998	Badley EM, Wagstaff S, Wood PHN. Measures of functional ability (disability) in arthritis in relation to impair ment of range of joint movement. Ann Rheum Dis 1984;43:564–9.	No
214	VAN LANKVELD	1998	van Lankveld W, van ’t Pad Bosch P, Bakker J, Terwindt S, Franssen M, van Riel P. Sequential Occupational Dexterity Assessment (SODA): A new test to measure hand disability. J Hand Ther 1996;9:27–32	No
215	VAN LANKVELD	1998	World Health Organization (WHO). International classification of impairments, disabilities and handicaps. Geneva: WHO, 1980.	No
216	VAN LANKVELD	1998	Vliet Vlieland TPM, van der Wijk TP, Jolie IMM, Zwinderman AH, Hazes JMW. Determinants of hand function in patients with rheumatoid arthritis. J Rheumatol 1996;23:835–40.	Yes
217	VAN LANKVELD	1998	Gschwend N. Assessment of the functional gain of various operations in the complex hand. Rheumatology 1987;11:80–90.	No
218	VAN LANKVELD	1998	Ewing Fess E. The need for reliability and validity in hand assessment instruments. J Hand Surg 1986;11: 621–3.	No
219	VAN LANKVELD	1998	McPhee SD. Functional hand evaluation: a review. Am J Occup Ther 1987;41:158–63	No
220	VAN LANKVELD	1998	Jebsen RH, Taylor N, Trieschmann RB, Trotter MJ, Howard LA. An objective and standardized test of hand function. Arch Phys Med Rehabil 1969;50:311–9	No
221	VAN LANKVELD	1998	Bass BM, Stucki RE. A note on a modified Purdue pegboard. J Appl Psychol 1951;35:312–3.	No
222	VAN LANKVELD	1998	Meenan RF. The AIMS approach to health status measurement: conceptual background and measurement: conceptual background and measurement properties. J Rheumatol 1982;9:785–8	No
223	VAN LANKVELD	1998	Fries JF, Spitz PW, Kraines RG, Holman HM. Measurement of patient outcome in arthritis. Arthritis Rheum 1980;23:137–45	Yes
224	VAN LANKVELD	1998	Bakker J, van Lankveld W, van ’t Pad Bosch P. SODA: een instrument voor het meten van de handvaardigheid van RA patienten (SODA: an instrument to measure dexterity in RA). Ned Tijdschr Ergother 1995;23:39–49	No
225	VAN LANKVELD	1998	Arnett FC, Edworthy SM, Bloch DA, McShane DJ, Fries JF, Cooper NS et al. The American Rheumatism Association 1987 revised criteria for the classification of rheumatoid arthritis. Arthritis Rheum 1988;31:315–24.	Yes
226	VAN LANKVELD	1998	Prevoo MLL, van ’t Hof MA, Kuper HH, van Leeuwen MA, van de Putte LBA, van Riel PLCM. Modified disease activity scores that include twenty-eight-joint- counts: development and validation in a prospective longitudinal study of patients with rheumatoid arthritis. Arthritis Rheum 1995;38:44–8.	Yes
227	VAN LANKVELD	1998	Gerhardt JJ, Rippstein J. Measuring and recording of joint motion: instrumentation and techniques. Toronto: Hogrefe and Huber, 1990	No
228	VAN LANKVELD	1998	Larsen A, Dale K, Eek M. Radiographic evaluation of rheumatoid arthritis and related conditions by standard reference films. Acta Radiol Diagn (Stockh) 1977;18: 481–91.	No
229	VAN LANKVELD	1998	Huiskes CJAE, Kraaimaat FW, Bijlsma JWJ. Development of a self-report questionnaire to assess the impact of rheumatic diseases on health and lifestyle. J Rehabil Sci 1990;3:65–70.	No
230	VAN LANKVELD	1998	van Riel P, van Lankveld W. Quality of life in rheumatoid arthritis. A review. Pharm World Sci 1993;15:93–7	No
231	VAN LANKVELD	1998	Geenen R, Jacobs JWG, Godaert G, Kraaimaat FW, Brons MR, van der Heide A et al. Stability of health status measurement in rheumatoid arthritis. Br J Rheumatol 1995;34:1162–6	No
232	VAN LANKVELD	1998	Dellhag B, Bjelle A. A grip ability test for use in rheumatology practice. J Rheumatol 1995;22:1559–65	Yes
233	Evers	1998	Arnett, F. C., Edworthy, S. M., Bloch, D. A., McShane, D. J., Fries, J. F., Cooper, N. S., Healey, L. A., Kaplan, S. R., Liang, M. H., Luthra, H. S., Medsger, T. A., Mitchell, D. M., Neustadt, D. H., Pinals, R. S., Schaller, J. G., Sharp, J. T., Wilder, R. L., & Hunder, G. G. (1988). The American Rheumatism Association 1987 revised criteria for the classification of rheumatoid arthritis. Arthriti…	Yes
234	Evers	1998	Beckham, J. C., Keefe, F. J., Caldwell, D. S., & Roodman, A. A. (1991 ). Pain coping strategies in rheumatoid arthritis: Relationships to pain, depression and daily hassles. Behavior Therapy, 22, 113-124.	No
235	Evers	1998	Beckham, J. C., Rice, J. R., Talton, S. L., Helms, M. J., & Young, L. D. (19943. Relationship of cognitive constructs to adjustment in rheumatoid arthritis patients. Cognitive Therapy and Research, 18, 479-496.	No
236	Evers	1998	Brown, G. K., & Nicassio, P. M. (1987). Development of a questionnaire for the assessment of active and passive coping strategies in chronic pain patients. Pain, 31, 53-64.	No
237	Evers	1998	Brown, G. K., Wallston, K. A., & Nicassio, P. M. (1989). Social support and depression in rheumatoid arthritis: A one-year prospective study. Journal of Applied Social Psychology, 19, 1164-1181.	No
238	Evers	1998	Cohen, S., & Wills, T. A. (1985). Stress, social support and the buffering hypothesis. Psychological Bulletin, 98, 310-357.	No
239	Evers	1998	Corbett, M., Dalton, S., Young, A., Silman, A., & Shipley, M. (1993). Factors predicting death, survival and functional outcome in a prospective study of early rheumatoid disease over fifteen years. British Journal of Rheumatology, 32, 717-723.	Yes
240	Evers	1998	Crombez, G., Govaerts, K., Vervaet, L., Lysens, R., Eelen, P., & Baeyens, F. (1995). Vermijden en volharden van bewegingen bij patienten met chronische lage-rugpijn [Avoidance and endurance in patients with chronic low-back problems]. Gedragstherapie, 28, 69-84.	No
241	Evers	1998	Crombez, G., Vervaet, L., Baeyens, F., Lysens, R., & Eelen, P. (1996). Do pain expectancies cause pain in chronic low back patients? A clinical investigation. Behavior Research and Therapy, 34, 919 925.	No
242	Evers	1998	Dekker, J.. Boot, B., Van der Woude, L. H. V., & Bijlsma, J. W. J. (1992). Pain and disability in osteoarthritis: A review of biobehavioral mechanisms. Journal of Behavioral Medicine, 15, 189-214.	No
243	Evers	1998	Dekker, J., Mulder, P. H., Bijlsma, J. W. J., & Oostendorp, R. A. B. (1993). Exercise therapy in patients with rheumatoid arthritis and osteoarthritis: A review. Advanced Behavior Research and Therapy, 15, 211-238.	No
244	Evers	1998	Dekker, J., Tola, P., Aufdemkampe, G., & Winckers, M. (1993). Negative affect, pain and disability in osteoarthritis: The mediating role of muscle weakness. Behavior Research and Therapy, 31, 203-206.	No
245	Evers	1998	Eberhardt, K. B., & Fex, E. (1995). Functional impairment and disability in early rheumatoid arthritis--development over 5 years. Journal gf Rheumatology, 22, 1037-1042.	Yes
246	Evers	1998	Eberhardt, K. B., Larsson, B. M., & Nived, K. (1993). Early rheumatoid arthritis--some social, economical, and psychological aspects. Scandinavian Journal of Rheumatology, 22, 119-123.	Yes
247	Evers	1998	Evers, A. W. M., Taal, E., Kraaimaat, F. W., Jacobs, J. W. G., Abdel-Nasser, A., Rasker, J. J., & Bijlsma, J. W, J. (in press). A comparison of two recently developed health status instruments for patients with arthritis: Dutch-AIMS2 and IRGL. British Journal of Rheumatology.	Yes
248	Evers	1998	Gil, K. M., Abrams, M. R., Phillips, G., & Williams, D. A. (1992). Sickle cell disease pain. Predicting health care use and activity level at 9-month follow-up. Journal of Consulting and Clinical Psychology, 60, 267-273.	No
249	Evers	1998	Guillemin, F., Briancon, S., & Pourel, J. (1992). Functional disability in rheumatoid arthritis: Two different models in early and established disease. Journal of Rheumatology, 19, 366-369.	No
250	Evers	1998	Hagglund, K. J., Haley, W. E., Reveille, J. D., & Alarcon, G. S. (1989). Predicting individual differences in pain and functional impairment among patients with rheumatoid arthritis. Arthritis and Rheumatism. 32, 851-858.	No
251	Evers	1998	Hawley, D. J. (1995). Psycho-educational interventions in the treatment of arthritis. Bailli~r's Clinical Rheumatology, 9, 803-823.	No
252	Evers	1998	Holmes, J. A., & Stevenson, C. A. Z. (1990). Differential effects of avoidant and attentional coping strategies on adaptation to chronic and recent-onset pain. Health Psychology, 9, 577 584.	No
253	Evers	1998	Hopman-Rock, M., Kraaimaat, F. W.. Odding. E., & Bijlsma, J. W. J. (in press). Coping with pain in the hip or knee in relation to physical disability in community living elderly people. Arthritis Care and Research.	No
254	Evers	1998	Huiskes, C. J. A. E., Kraaimaat. F. W., & Bij[sma, J. W. J. (1990). Development of a self-report questionnaire to assess the impact of rheumatic disease on health and lifestyle. Journal qf Rehabilitation Science, 3.71 74.	Yes
255	Evers	1998	Jamison, R. N., & Virts, K. L. (1990). The influence of family support on chronic pain. Behavior Research and Therapy, 28, 283-287.	No
256	Evers	1998	Jensen, M. P., & Karoly, P. (1991). Control beliefs, coping efforts, and adjustment to chronic pain. Journal of Consulting and Clinical Psychology, 59, 431-438.	No
257	Evers	1998	Jensen, M. P., Turner, J. A., & Romano, J. M. (1991a). Self-efficacy and outcome expectancies: Relationship to chronic pain coping strategies and adjustment. Pain, 44,263--269.	No
258	Evers	1998	Jensen, M. P., Turner. J. A., Romano, J. M., & Karoly, P. (1991b). Coping with chronic pain: A critical review of the literature. Pain, 47. 249-283.	No
259	Evers	1998	Keefe, F. J., Brown, G. K., Wallston, K. A., & Caldwell, D. S. (1989). Coping with rheumatoid arthritis pain: Catastrophizing as a maladaptive strategy. Pain. 37, 51-56.	No
260	Evers	1998	Keefe, F. J., Caldwell, D. S., Williams, D. A., Gil, K. M., Mitchell, D., Robertson, C., Martinez, S., Nunley, J., Beckham, J. C., & Helms, M, (1990a). Pain coping skills training in the management of osteoarthritic knee pain: A comparative study. Behavior Therapy, 21, 49-62.	No
261	Evers	1998	Keefe, F. J., Caldwell, D. S., Williams, D. A., Gil, K. M., Mitchell, D., Robertson, C., Martinez, S., Nunley, J., Beckham, J. C., & Helms, M. (1990b). Pain coping skills training in the management of osteoarthritic knee pain--If: Follow-up results. Behavior Therapy, 21,435--447.	Yes
262	Evers	1998	Keefe, F. J., & Van Horn, Y. (1993). Cognitive-behavioral treatment of rheumatoid arthritis pain. Maintaining treatment gains. Arthritis Care and Research, 6, 213-222.	No
263	Evers	1998	Kottke, F. J. (1966). The effects of limitation of activity upon the human body. JAMA, 196, 117-122.	No
264	Evers	1998	Kraaimaat, F. W., Bakker, A. H., & Evers, A. W. M. (1997). Pijncoping strategi~en bij chronische pijn pati~nten: De ontwikkeling van de PijnCopingInventarisatielijst (PCI) [Pain coping strategies in chronic pain patients: the development of the Pain Coping Inventory (PC[)]. Gedragstherapie, 30, 187-204.	No
265	Evers	1998	Kraaimaat, F. W., & Huiskes, C. J. A. E. (1989). Stress en pijn bij patienten met rheumatoide arthritis [Stress and pain in patients with rheumatoid arthritis]. Gedragstherapie, 22, 267 277.	No
266	Evers	1998	Kraaimaat, F. W., & Schevikhoven, R. E. O. (1988). Causal attributions and coping with pain in chronic headache sufferers. Journal of Behavioral Medicine. l 1. 293 302.	No
267	Evers	1998	Leigh, J. P., & Fries, J. F. (1992). Predictors of disability in a longitudinal sample of patients with rheumatoid arthritis. Annals of Rheumatic Diseases, 51,581-587.	No
268	Evers	1998	Manne, S. L.. & Zautra, A. J. (1989). Spouse criticism and support: Their association with coping and psychological adjustment among women with rheumatoid arthritis. Journal qf Personality and Social Psyehology, 56, 608-617.	No
269	Evers	1998	Manne, S. L., & Zautra, A. J. (1992). Coping with arthritis. Arthritis Rheumatism, 35. 1273-1280.	No
270	Evers	1998	McCracken, k. M., Gross, R. T., Sorg, P. J., & Edmands, T. A. (1993). Prediction of pain in patients with chronic low back pain: Effects of inaccurate prediction and pain-related anxiety. Behavior Research and Therapy, 31,647-652.	No
271	Evers	1998	Meenan, R. F., Gertman, D. M., & Mason, J. H. (1980). Measuring health status in arthritis: The Arthritis Impact Measurement Scales. Arthritis Rheumatism, 27, 146-152.	No
272	Evers	1998	Meenan, R. F., Kazis, L. E., Anthony, J. M., & Wallin, B. A. (1991). The clinical and health status of patients with recent-onset rheumatoid arthritis. Arthritis Rheumatism, 34. 761-765.	No
273	Evers	1998	Minor, M. A., Hewett, J. E., Webel, R. R., Anderson, S. K., & Kay, D. R. (1989). Efficacy of physical conditioning exercise in patients with rheumatoid arthritis and osteoarthritis. Arthritis Rheumatism, 32, 1396-1405.	Yes
274	Evers	1998	Mullen, B., & Suls, J. (1982). The effectiveness of attention and rejection as coping styles: a meta-analysis of temporal differences. Journal Of Psychosomatic Research, 26.43-49.	No
275	Evers	1998	Parker, J., McRae, C., Smarr, K., Beck, N., Frank, R., Anderson, S., & Walker, S. (1988). Coping strategies in rheumatoid arthritis. Journal of Rheumat ology , 15, 1376-1383.	No
276	Evers	1998	Philips, H. C. (1987). Avoidance behavior and its role in sustaining chronic pain. Behavior Research and Therapy, 25,273-279.	No
277	Evers	1998	Pbilips, H. C., & Jahanshahi, M. (1985). The effects of persistent pain: The chronic headache sufferer. Pain, 21, 163-176.	No
278	Evers	1998	Radojevic, V., Nicassio, P. M., & Weiman, M. H. (1992). Behavioral intervention with and without family support for rheumatoid arthritis. Behavioral Therapy, 23, 13 20.	No
279	Evers	1998	Rasker, J. J., & Cosh, J. A. (1989). Course and prognosis of early rheumatoid arthritis. Scandinavian Journal of Rheumatology, 79, 45- 56.	No
280	Evers	1998	Revenson, T. A., & Felton, B. F. (1989). Disability and coping as predictors of psychological adjustment to rheumatoid arthritis. Journal of Consulting and Clinical Psychology, 57, 344-348.	No
281	Evers	1998	Rosenstiel, A. K., & Keefe, F. J. (1983). The use of coping strategies in chronic low back pain patients: Relationship to patient characteristics and current adjustment. Pain, 17, 33-44.	No
282	Evers	1998	Sherrer, Y. S., Bloch, D. A., Mitchell, D. M., Young, D. Y., & Fries, J. F. (1986). The development of disability in rheumatoid arthritis. Arthritis and Rheumatism, 29, 494-500.	Yes
283	Evers	1998	Smedstad, L. M., Kvien, T. K., Moun, T., & Vaglum, P. (1995). Life events, psychosocial factors, and demographic variables in early rheumatoid arthritis: Relations to one-year changes in functional disability. Journal of Rheumatology, 22, 2218-2225.	No
284	Evers	1998	Suls, J., & Fletcher, B. (1985). The relative efficacy of avoidant and nonavoidant coping strategies: A meta-analysis. Health Psychology, 4,249-288.	No
285	Evers	1998	Taal, E., Rasker, J. J., & Wiegman, O. (1997). Group education for rheumatoid arthritis patients. Seminars in Arthritis and Rheumatism, 26, 805 816.	No
286	Evers	1998	Thompson, P. W., Silman, A. J., Kirwan, J. R., & Currey, H. L. F. (1987). Articular indices of joint inflammation in rheumatoid arthritis. Arthritis" Rheumatism, 30, 618-623.	No
287	Evers	1998	Turk, D. C., & Rudy, T. E. (1992). Cognitive factors and persistent pain: A glimpse into Pandora's box. Cognitive Therapy and Research, 16, 99 122.	No
288	Evers	1998	Van der Heide, A., Jacobs, J. W. G., Bijlsma, J. W. J., Heurkens, A. H., Van Booma Frankfort, I., Van der Veen, M. J., Haanen, H. C., Hofman, D, M., Van Albada Kuipers, G. A., Ter Borg, E. J., Brus, H. L., Dinant, H. J., Kruize, A. A., & Schenk, Y. (1996). The effectiveness of early treatment with 'second-line' antirheumatic drugs. A randomized, controlled trial. Annals of Internal Medicine. 124,…	Yes
289	Evers	1998	Van der Heide, A., Jacobs, J. W. G., Haanen, H. C. M., & Bijlsma, J. W. J. (1995). Is it possible to predict the first year extent of pain and disability for patients with rheumatoid arthritis? Journal of Rheumatology, 22, 1466-1470.	No
290	Evers	1998	Verbrugge, L. M,, Gates, D. M., & Ike, R. W. (1991). Risk factors for disability among U.S. adults with arthritis. Journal of Clinical Epidemiology, 44, 167-182.	No
291	Evers	1998	Vlaeyen, J. W. S., Kole-Snijders, A. M. J., Boeren, R. G. B., & Van Eek, H. (1995). Fear of movement/(re)injury in chronic low back pain and its relation to behavioral performance. Pain, 62, 363-372.	No
292	Evers	1998	Wall, P. W. (1979). On the relation of injury to pain. Pain, 6, 253 264. Ward, M. M., & Leigh, J. P. (1993). Marital status and the progression of functional disability in patients with rheumatoid arthritis. Arthritis and Rheumatism, 36, 581-588.	No
293	Evers	1998	Weinberger, M., Hiner, S. L., & Tierney, W. M. (1986). Improving functional status in arthritis: The effect of social support. Soeial Science and Medicine, 23, 899-904.	No
294	Evers	1998	Weinberger, M., Tierney, W. M., Booher, P., & Hiner, S. L. (1990). Social support, stress and functional status in patients with osteoarthritis. Social Science and Medieine, 30, 503-508.	No
295	Evers	1998	WHO (1980). International classification of impairments, disabilities, and handicaps. A manual of elass(fication relating to the consequences of diseases. Geneva: World Health Organization.	No
296	Evers	1998	Wolfe, F., & Cathey, M. A. (1991). The assessment and prediction of functional disability in rheumatoid arthritis. Journal of Rheumatology, 18, 1298-1306.	No
297	Dellhag	1999	Sandles L. Occupational therapy in rheumatology: an holistic approach. London: Chapman and Hall; 1990.	No
298	Dellhag	1999	Jonsson B, Larsson S-E. Hand function and total locomotion status in rheumatoid arthritis: an epidemiologic study. Acta Orthop Scand 1990;61:339–43.	No
299	Dellhag	1999	Dellhag B, Burckhardt CS. Predictors of hand function in patients with rheumatoid arthritis. Arthritis Care Res 1995;8:16–20.	No
300	Dellhag	1999	Nordenskio¨ld U. Evaluation of assistive devices after a course in joint protection. Int J Technol Assess Health Care 1994;10:293–304.	No
301	Dellhag	1999	World Health Organization. International classification of impairments, disabilities and handicaps: a manual of classification relating to the consequences of disease. Geneva: World Health Organization; 1980.	No
302	Dellhag	1999	Eberhardt KB, Fex E. Functional impairment and disability in early rheumatoid arthritis—development over 5 years. J Rheumatol 1995;22:1037–42.	No
303	Dellhag	1999	Fries JF, Spitz P, Kraines RG, Holman HR. Measurement of patient outcome in arthritis. Arthritis Rheum 1980;23:137–45.	Yes
304	Dellhag	1999	Sherrer YS, Bloch DA, Mitchell DM, Young DY, Fries JF. The development of disability in rheumatoid arthritis. Arthritis Rheum 1986;29:494–500.	No
305	Dellhag	1999	Wolfe F, Hawley DJ, Cathey MA. Clinical and health status measures over time: prognosis and outcome assessment in rheumatoid arthritis. J Rheumatol 1991; 18:1290–7.	Yes
306	Dellhag	1999	Burckhardt CS, Archenholtz B, Bjelle A. Measuring the quality of life of women with rheumatoid arthritis or systemic lupus erythematosus: a Swedish version of the Quality of Life Scale (QOLS). Scand J Rheumatol 1992;21:190–5.	No
307	Dellhag	1999	McPhee SD. Functional hand evaluations: a review. Am J Occup Ther 1987;41:138–63.	Yes
308	Dellhag	1999	Dellhag B, Bjelle A. A grip ability test for use in rheumatology practice. J Rheumatol 1995;22:1559–65.	Yes
309	Dellhag	1999	Steinbrocker O, Traeger CH, Batterman RC. Therapeutic criteria in rheumatoid arthritis. JAMA 1949;140: 659–62.	Yes
310	Dellhag	1999	Dellhag B, Wollersjo¨ I, Bjelle A. Effect of active hand exercise and wax bath treatment in rheumatoid arthritis patients. Arthritis Care Res 1992;5:87–92.	No
311	Dellhag	1999	Keitel W, Hoffmann H, Weber G, Krieger U. Ermittlung der prozentualen Funktionsminderung der Gelenke durch einen Bewegungsfunktionstest in der Rheumatologie. Dtsch Gesundheitsw 1971;26:1901–3.	No
312	Dellhag	1999	Huskisson EC. Visual analogue scales. In: Melzack R, editor. Pain measurement and assessment. New York: Raven Press; 1983. p. 33–7.	Yes
313	Dellhag	1999	Borg G. Subjective effort and physical abilities. Scand J Rehabil Med 1978;Suppl 6:108–13.	No
314	Dellhag	1999	Nordenskio¨ld UM, Grimby G. Grip force in patients with rheumatoid arthritis and fibromyalgia and in healthy subjects: a study with the Grippit instrument. Scand J Rheumatol 1993;22:14–9.	No
315	Dellhag	1999	Ekdahl C, Eberhardt K, Andersson I, Svensson B. Assessing disability in patients with rheumatoid arthritis: use of a Swedish version of the Stanford Health Assessment Questionnaire. Scand J Rheumatol 1988;17:263–71.	Yes
316	Dellhag	1999	Siegel S. Nonparametric statistics for the behavioral sciences. New York: McGraw-Hill; 1956.	No
317	Dellhag	1999	Thompson PW, Pegley FS. A comparison of disability measured by the Stanford Health Assessment Questionnaire disability scales (HAQ) in male and female rheumatoid outpatients. Br J Rheumatol 1991;30:298– 300.	No
318	Dellhag	1999	Badley EM, Wagstaff S, Wood PHN. Measures of functional ability (disability) in arthritis in relation to impairment of range of joint movement. Ann Rheum Dis 1984;43:563–9.	Yes
319	Dellhag	1999	Sollerman C. Handens greppfunktion: Analys och utva¨rdering samt en ny testmetod [dissertation]. Gothenburg (Sweden): Univ. of Gothenburg; 1980.	No
320	Dellhag	1999	Fitinghoff H, So¨derback I, Nordemar R. An activity analysis of hand grips used in housework by female rheumatoid arthritics. Work 1994;4:128–36.	No
321	Dellhag	1999	Capell HA, Murphy EA, Hunter JA. Rheumatoid arthritis: workload and outcome over 10 years. QJM 1991;79:461–76.	Yes
322	Dellhag	1999	Fisher AG. Functional measures, part II: selecting the right test, minimizing the limitations. Am J Occup Ther 1992;46:278–81.	No
323	Dellhag	1999	Stenstro¨m CH. Home exercise in rheumatoid arthritis functional class II: goal setting versus pain attention. J Rheumatol 1994;21:627–34.	No
324	Dellhag	1999	Minor MA, Hewett JE, Webel RR, Anderson SK, Kay DR. Efficacy of physical conditioning exercise in pa tients with rheumatoid arthritis and osteoarthritis. Arthritis Rheum 1989;32:1396–405.	No
325	Dellhag	1999	Mannerkorpi K, Bjelle A. Evaluation of a home training programme to improve shoulder function in rheumatoid arthritis patients. Physiother Theory Pract 1994;10:69–76.	No
326	Dellhag	1999	Hoenig H, Groff G, Pratt K, Goldberg E, Franck W. A randomized controlled trial of home exercise on the rheumatoid hand. J Rheumatol 1993;20:785–9.	No
327	Dellhag	1999	Badley EM. The impact of disabling arthritis. Arthritis Care Res 1995;8:221–8.	No
328	Dellhag	1999	Badley EM, Tennant A. Disablement associated with rheumatic disorders in a British population: problems with activities of daily living and level of support. Br J Rheumatol 1993;32:601–8.	No
329	Dellhag	1999	Katz PP. The impact of rheumatoid arthritis on life activities. Arthritis Care Res 1995;8:272–8.	No
330	Dellhag	1999	Palmer P, Simons J. Joint protection: a critical review. Br J Occup Ther 1991;54:453–8.	No
331	Dellhag	1999	Reisine ST, Goodenow C, Grady KE. The impact of rheumatoid arthritis on the homemaker. Soc Sci Med 1987;25:89–95.	No
332	Dellhag	1999	Holman H, Lorig K. Patient education in the rheumatic diseases—pros and cons. Bull Rheum Dis 1994;37:1–8	No
333	Gordam	2001	Pincus T, Brooks R, Callahan L. Prediction of long-term mortality in patients with rheumatoid arthritis according to simple questionnaire and joint count measures. Ann Intern Med 1994;120:26-34.	No
334	Gordam	2001	Wallberg-Jonsson S, Ohman M, Dahlqvist S. Cardiovascular morbidity and mortality in patients with seropositive rheumatoid arthritis in northern Sweden. J Rheumatol 1997;24:445-51.	No
335	Gordam	2001	Rich E, Moreland L, Alarcon G. Paucity of radiographic progression in rheumatoid arthritis treated with methotrexate as the first disease modifying antirheumatic drug. J Rheumatol 1999;26:259-61.	No
336	Gordam	2001	Stenger A, van Leeuwen M, Houtman P, et al. Early effective suppression of inflammation in rheumatoid arthritis reduces radiographic progression. Br J Rheumatol 1998;37:1157-63.	No
337	Gordam	2001	Wilske K, Healey L. Remodelling the pyramid — a concept whose time has come. J Rheumatol 1989;16:565-7.	No
338	Gordam	2001	Fex E, Jonsson K, Johnson U, Eberhardt K. Development of radiographic damage during the first 5-6 yr. of rheumatoid arthritis. A prospective follow-up study of a Swedish cohort. Br J Rheumatol 1996;35:1106-15.	No
339	Gordam	2001	Egsmose C, Lund B, Borg G, et al. Patients with rheumatoid arthritis benefit from early second line therapy: five year follow-up of a prospective double blind placebo controlled study. J Rheumatol 1995;22:2208-13.	No
340	Gordam	2001	Sharp JT, Strand V, Leung H, Hurley F, Loew-Friedrich I. Treatment with leflunomide slows radiographic progression of rheumatoid arthritis. Arthritis Rheum 2000;43:495-505.	No
341	Gordam	2001	Matsuda Y, Yamanaka H, Higami K, Kashiwazaki S. Time lag between active joint inflammation and radiological progression in patients with early rheumatoid arthritis. J Rheumatol 1998; 25:427-32.	No
342	Gordam	2001	van der Heijde D, van Leeuwen M, van Riel P, et al. Biannual radiographic assessments of hands and feet in a three year prospective follow up of patients with early rheumatoid arthritis. Arthritis Rheum 1992;35:26-34.	No
343	Gordam	2001	Griffin A, Gibson T, Huston G, Taylor A. Maintenance chrysotherapy in rheumatoid arthritis: a comparison of two dose schedules. Ann Rheum Dis 1981;40:250-3.	No
344	Gordam	2001	Griffin A, Gibson T, Huston G. A comparison of conventional and low dose sodium aurothiomalate treatment in rheumatoid arthritis. Br J Rheumatol 1983;22:82-8.	No
345	Gordam	2001	Gibson T, Huskisson E, Wojtulewski J, et al. Evidence that D-penicillamine alters the course of rheumatoid arthritis. Rheumatol Rehabil 1976;15:211-15.	No
346	Gordam	2001	Wolfe F, Hawley D, Cathey M. Termination of slow acting anti[1]rheumatic therapy in rheumatoid arthritis: a 14 year prospective evaluation of 1017 consecutive starts. J Rheumatol 1990;17:994-1002.	No
347	Gordam	2001	Pincus T, Marcum S, Callahan L. Longterm drug therapy for rheumatoid arthritis in seven rheumatology private practices; eleven second line drugs and prednisone. J Rheumatol 1992;19:1885-94.	No
348	Gordam	2001	Felson D, Anderson T, Meenan R. The comparative efficacy and toxicity of second line drugs in rheumatoid arthritis: results of two meta-analyses. Arthritis Rheum 1990;33:1449-61.	No
349	Gordam	2001	Menninger H, Herborn G, Sander O, Blechschmidt J, Rau R. A 36 months comparative trial of methotrexate and gold sodium thiomalate in the treatment of early active and erosive rheumatoid arthritis. Br J Rheumatol 1998;37:1060-8.	No
350	Gordam	2001	Galindo-Rodriguez G, Avira Zubrieta J, Russell A, Suarez Almazor M. Disappointing long term results with disease modifying anti[1]rheumatic drugs. A practice based study. J Rheumatol 1999;16:2337-43.	No
351	Gordam	2001	Arnett F, Edworthy SM, Bloch DA, et al. The American Rheumatology Association revised criteria for the classification of rheumatoid arthritis. Arthritis Rheum 1988;31:315-24.	No
352	Gordam	2001	Corkill M, Kirkham B, Chikanza I, Gibson T, Panayi G. Intramuscular depot methyl prednisolone induction of chrysotherapy in rheumatoid arthritis: a 24 week randomized controlled trial. Br J Rheumatol 1990;29:274-9.	No
353	Gordam	2001	Ritchie D, Boyle J, McInnes J, et al. Clinical studies with an articular index for the assessment of joint tenderness in patients with rheumatoid arthritis. Q J Med 1968;37:393-6.	No
354	Gordam	2001	Armstrong R, Horrocks A, Rickman S, Heinrich I, Kay A, Gibson T. Finger flexion function in rheumatoid arthritis: the reliability of eight simple tests. Br J Rheumatol 1987;26:118-22.	No
355	Gordam	2001	Fries J, Spitz P, Kraines R, Holman H. Measurement of patient outcome in arthritis. Arthritis Rheum 1980;23:137-45.	No
356	Gordam	2001	Hameed K, Gibson T. A comparison of the clinical features of hospital outpatients with rheumatoid disease and osteoarthritis in Pakistan and England. Br J Rheumatol 1996;35:994-9.	No
357	Gordam	2001	Larsen A, Dale K, Eek M. Radiographic evaluation of rheumatoid arthritis and related conditions by standard reference films. Acta Radiol Diagn 1977;18:481-91.	Yes
358	Gordam	2001	Thompson P, Kirwan J, Barnes C. Practical results of treatment with disease modifying anti-rheumatoid drugs. Br J Rheumatol 1985;24:167-75.	No
359	Gordam	2001	Wolfe F, Mitchell D, Sibley J, et al. The mortality of rheumatoid arthritis. Arthritis Rheum 1994;37:481-94.	No
360	Gordam	2001	Corbett M, Dalton S, Young A, Silman A, Shipley M. Factors predicting death, survival and functional outgoing in a prospective study of rheumatoid disease over 15 years. Br J Rheumatol 1993;32:717-23.	Yes
361	Gordam	2001	Wallberg-Jonsson S, Johansson H, Ohman M, Rantapaa-Dahlquist S. Extent of inflammation predicts cardiovascular disease and overall mortality in sero-positive rheumatoid arthritis. A retrospective cohort study from disease outset. J Rheumatol 1999;26:2562-71.	No
362	Gordam	2001	Symmons D, Jones M, Scott D, Prior P. Long-term mortality outcome in patients with rheumatoid arthritis: early presenters continue to do well. J Rheumatol 1998;25:1072-7.	No
363	Gordam	2001	Kvalvik A. Mortality in rheumatoid arthritis. Rheumatol in Europe 1996;25:9-14.	No
364	Gordam	2001	Gabriel S, Crowson C, O’Fallon W. Mortality in rheumatoid arthritis: have we made an impact in four decades? J Rheumatol 1999;26:2529-38.	No
365	Gordam	2001	Mulherin D, FitzGerald O, Bresnihan B. Clinical improvement and radiological deterioration in rheumatoid arthritis: evidence that the pathogenesis of synovial inflammation and articular erosion may differ. Br J Rheumatol 1996;35:1263-8.	Yes
366	Gordam	2001	van der Heijde DMFM, van Riel P, van Leeuwen M, van’t Hof M,van Rijswijk M, van de Putte LBA. Prognostic factors for radiographic damage and physical disability in early rheumatoid arthritis. A prospective follow-up study. Br J Rheumatol 1992;31:519-25.	No
367	Gordam	2001	van Leeuwen M, van Rijswijk M, Sluiter W, et al. Individual relationship between progression of radiological damage and the acute phase response in early rheumatoid arthritis. Towards development of a decision support system. J Rheumatol 1997;24:20-7.	No
368	Gordam	2001	Graudal N, Jurik A, de Carvalho A, Graudal H. Radiographic progression in rheumatoid arthritis. A long term prospective study of 109 patients. Arthritis Rheum 1998;41:1470-80.	No
369	Gordam	2001	Uhlig T, Smedstad P, Vaglum P, Moum T, Gerard N, Kvien T. The course of rheumatoid arthritis and predictors of psychological, physical and radiographic outcome after 5 years of follow up. Rheumatology 2000;30:732-41.	Yes
370	Gordam	2001	Plant M, Jones P, Saklatvala J, Ollier W, Dawes P. Patterns of radiological progression in early rheumatoid arthritis: results of an 8 year prospective study. J Rheumatol 1998;25:417-26.	No
371	Gordam	2001	Devlin J, Gough A, Huissoon A, et al. The acute phase and function in early rheumatoid arthritis. C-reactive protein levels correlate with functional outcome. J Rheumatol 1997;24:9-13.	No
372	Gordam	2001	van Leeuwen M, van der Heijde DMFM, van Rijswijk M, et al. Inter-relationship of outcome measures and process variables in early rheumatoid arthritis. A comparison of radiological damage, physical disability, joint counts and acute phase reactants. J Rheumatol 1994;21:425-9.	No
373	Gordam	2001	Kuper H, van Leeuwen M, van Riel PLCM, et al. Radiographic damage in large joints in early rheumatoid arthritis: relationship with radiographic damage in hands and feet, disease activity and physical disability. Br J Rheumatol 1997;36:855-60.	No
374	Gordam	2001	Belghomari H, Saraux A, Allain J, Guedes C, Youinou P, Le Goff P. Risk factors for radiographic articular destruction of hands and wrists in rheumatoid arthritis. J Rheumatol 1999;26:2534-7.	No
375	Gordam	2001	Sherrer Y, Bloch D, Mitchell D, Roth S, Wolfe F, Fries J. Disability in rheumatoid arthritis; comparison of prognostic factors across three populations. J Rheumatol 1987;14:705-9.	No
376	Gordam	2001	Escalante A, del Rincon I. How much disability in rheumatoid arthritis is explained by rheumatoid arthritis? Arthritis Rheum 1999;42:1712-21.	No
377	Gordam	2001	Wolfe F, Zwillich S. The long term outcomes of rheumatoid arthritis. A 23 year prospective longitudinal study of total joint replacement and its predictors in 1,600 patients with rheumatoid arthritis. Arthritis Rheum 1998;4:1072-82.	No
378	Gordam	2001	Kirwan J, and the Arthritis and Rheumatism Council Low Dose Corticosteroid Study Group. The effect of glucocorticoids on joint destruction in rheumatoid arthritis. N Eng J Med 1995;333:142-6.	No
379	Gordam	2001	Tugwell P, Pincus T, Yowm D, et al. Combination therapy with cyclosporine and methotrexate in severe rheumatoid arthritis. N Eng J Med 1995;333:137-41.	No
380	Gordam	2001	Hickling P, Jacoby R, Kirwan J, and the Arthritis and Rheumatism Council Low Dose Glucocorticoid Study Group. Joint destruction after glucocorticoids are withdrawn in early rheumatoid arthritis. Br J Rheumatol 1998;37:930-6.	No
381	Gordam	2001	Capell H, Maiden N, Madhok R, Hampson R, Thomson E. Intention to treat analysis of 200 patients with rheumatoid arthritis 12 years after random allocation to either sulphasalazine or penicillamine. J Rheumatol 1998;25:1880-6.	No
382	Gordam	2001	Pincus T. Rheumatoid arthritis: disappointing long-term outcomes despite successful short-term clinical trials. J Clin Epidemiol 1988;41:1037-41	No
383	Jacobs	2001	Kirwan JR. Arthritis and Rheumatism Council Low-dose Glucocorticoid Study Group. The eVect of glucocorticosteroids on joint destruction in rheumatoid arthritis. N Engl J Med 1995;333:142–6.	Yes
384	Jacobs	2001	Boers M, Verhoeven AC, Markusse HM, van de Laar MJ, Westhovens R, Denderen JC, et al. Randomised comparison of combined step-down prednisolone, methotrexate and suphasalazine with suphasalazine alone in early rheumatoid arthritis. Lancet 1997;350:309–18.	No
385	Jacobs	2001	Weusten BLAM, Jacobs JWG, Bijlsma JWJ. Corticosteroid pulse therapy in active rheumatoid arthritis. Semin Arthritis Rheum 1993;23:183–92.	No
386	Jacobs	2001	Emkey RD, Lindsay R, Lyssy J, Weinberg JS, Dempster DW, Shen V. The systemic eVect of intraarticular administration of corticosteroid on markers of bone formation and bone resorption in patients with rheumatoid arthritis. Arthritis Rheum 1996;39:277–82.	No
387	Jacobs	2001	Lems WF, Gerrits MI, Jacobs JWG, van Vugt RM, van Rijn HJM, Bijlsma JWJ. Changes in (markers of) bone metabolism during high dose corticosteroid pulse treatment in patients with rheumatoid arthritis. Ann Rheum Dis 1996;55:288–93.	No
388	Jacobs	2001	Brown ES, Suppes T. Mood symptoms during corticosteroid therapy: a review. Harvard Review of Psychiatry 1998; 5:239–46.	No
389	Jacobs	2001	Mitchell A, O’Keane V. Steroids and depression. Glucocorticoid steroids aVect behaviour and mood. BMJ 1998;316:244.	No
390	Jacobs	2001	Klein JF. Adverse psychiatric eVects of systemic glucocorticoid therapy. Am Fam Physican 1992;46:1469–74.	No
391	Jacobs	2001	van der Brink HR, van der Heide A, Jacobs JWG, van der Veen MJ, Bijlsma JWJ. Evaluation of the Thompson articular index. J Rheumatol 1993;20:28–32.	No
392	Jacobs	2001	Evers AWM, Taal E, Kraaimaat FW, Jacobs JWG, Abdel-Nasser A, Rasker JJ, et al. A comparison of two recently developed health status instruments for patients with arthritis: Dutch-AIMS2 and IRGL. Br J Rheumatol 1998;37:157–64.	No
393	Jacobs	2001	van der Heide A, Jacobs JWG, Bijlsma JWJ, Heurkens AHM, van Booma-Frankfort C, van der Veen MJ,et al. The eVectiveness of early treatment with “second-line” antirheumatic drugs. Ann Intern Med 1996;124:699–707.	No
394	Jacobs	2001	Cohen I. Statistical power analysis for the behavioral sciences. New York: Academic Press, 1977.	No
395	Jacobs	2001	Goldsmith CH, Boers M, Bombardier C, Tugwell P. Criteria for clinically important changes in outcomes: development, scoring and evaluation of rheumatoid arthritis patients and trial profiles. J Rheumatol 1993;20:561–5.	No
396	Paulus	2001	Felson DT, Anderson JJ, Boers M, Bombardier C, Furst D, Goldsmith C, et al. American College of Rheumatology preliminary definition of improvement in rheumatoid arthritis. Arthritis Rheum 1995;38:727–35.	Yes
397	Paulus	2001	McKown KM, Carbone LD, Kaplan SB, Aelion JA, Lohr KM, Cremer MA, et al. Lack of efficacy of oral bovine type II collagen added to existing therapy in rheumatoid arthritis. Arthritis Rheum 1999;42:1204–8.	No
398	Paulus	2001	Kavenaugh A, Maini R, Breedveld F, Smolen J, Kalden J, Lipsky P, et al. Subgroup analyses show consistent clinical benefit in the Attract trial: anti-TNFa monoclonal antibody, infliximab, in RA patients on methotrexate [abstract]. Arthritis Rheum 1999;42 Suppl 9:S78.	No
399	Paulus	2001	Finck B, Martin R, Fleischmann R, Moreland L, Schiff M, Bathon J. A phase III trial of etanercept versus methotrexate in early rheumatoid arthritis (Enbrelt ERA trial) [abstract]. Arthritis Rheum 1999;42 Suppl 9:S117.	No
400	Paulus	2001	Matsumoto AK, Moreland LW, for the study group, Strand V, Morgan EE, Nardo CJ, Richieri SP, et al. Results of phase IIb rheumatoid arthritis clinical trial using T-cell receptor peptides [abstract]. Arthritis Rheum 1999;42 Suppl 9:S117.	No
401	Paulus	2001	O’Dell J, Leff R, Paulsen G, Haire C, Mallek J, Eckhoff PJ, et al. Methotrexate (M)–hydroxychloroquine (H)–sulfasalazine (S) versus M–H or M–S for rheumatoid arthritis: results of a double-blind study [abstract]. Arthritis Rheum 1999;42 Suppl 9:S117.	No
402	Paulus	2001	Van de Putte LBA, Rau R, Breedveld FC, Kalden JR, Malaise MG, Schattenkirchner M, et al. Efficacy of the fully human anti-TNF antibody D2E7 in rheumatoid arthritis [abstract]. Arthritis Rheum 1999;42 Suppl 9:S400.	No
403	Paulus	2001	Weinblatt ME, Kremer JM, Lange M, Burge DJ. Long-term safety and efficacy of combination therapy with methotrexate and etanercept (Enbrelt) [abstract]. Arthritis Rheum 1999;42 Suppl 9:S401.	No
404	Paulus	2001	Conaghan PG, Proudman SM, Green MJ, Richardson C, Wakefield RJ, McGonagle D, et al. A 2 year study of sulfasalazine versus combination therapy with methotrexate, cyclosporin A & intraarticular corticosteroids in early RA [abstract]. Arthritis Rheum 1999;42 Suppl 9:S237.	No
405	Paulus	2001	Food and Drug Administration. Guidance for industry: clinical development programs for drugs, devices and biological products for the treatment of rheumatoid arthritis [draft]. Rockville (MD): US Food & Drug Administration; 1999.	No
406	Paulus	2001	Felson DT, Anderson JJ, Boers M, Bombardier C, Chernoff M, Fried B, et al. The American College of Rheumatology preliminary core set of disease activity measures for rheumatoid arthritis clinical trials. Arthritis Rheum 1993;36:729–40.	Yes
407	Paulus	2001	Van der Heijde DMFM, van ’t Hof MA, van Riel PLCM, van Leeuwen MA, van Rijswijk MH, van de Putte LBA. A comparison of validity of single variables and composite indices for measuring disease activity in rheumatoid arthritis. Ann Rheum Dis 1992;51: 177–81.	No
408	Paulus	2001	Van der Heijde DMFM, van ’t Hof MA, van Riel PLCM, Theunisse LAM, Lubberts EW, van Leeuwen MA, et al. Judging disease activity in clinical practice in rheumatoid arthritis: first step in the development of a disease activity score. Ann Rheum Dis 1990;49:916–20.	No
409	Paulus	2001	Ritchie DM, Boyle JA, McInnes JM, Jasani MK, Dalakos TG, Grieveson P, et al. Clinical studies with an articular index for the assessment of joint tenderness in patients with rheumatoid arthritis. QJM 1968;37:393–406.	Yes
410	Paulus	2001	Fries JF, Spitz PW, Young DY. The dimensions of health outcomes: the Health Assessment Questionnaire, disability and pain scales. J Rheumatol 1982;9:789–93.	No
411	Paulus	2001	Paulus HE, Ramos B, Wong WK, Ahmed A, Bulpitt K, Park G, et al. Equivalence of the acute phase reactants C-reactive protein, plasma viscosity, and Westergren erythrocyte sedimentation rate when used to calculate American College of Rheumatology 20% improvement criteria or the Disease Activity Score in patients with early rheumatoid arthritis. J Rheumatol 1999;26:2324–31.	No
412	Paulus	2001	Boroviczeny KG, Dintenfass L, Fukada E, Harkness J, Lewis SM, Phillips MJ, et al. Recommendation for a selected method for the measurement of plasma viscosity. J Clin Pathol 1984;37:1147–52.	No
413	Paulus	2001	Kanakoudi F, Drossou V, Tzimouli V, Diamanti E, Konstantinidis T, Germenis A, et al. Serum concentrations of 10 acute phase proteins in healthy term and pre-term infants from birth to age 6 months. Clin Chem 1995;41:605–8.	No
414	Paulus	2001	Felson DT, Anderson JJ, Lange MLM, Wells G, LaValley MP. Should improvement in rheumatoid arthritis clinical trials be defined as fifty percent or seventy percent improvement in core measures, rather than twenty percent? Arthritis Rheum 1998;41: 1564–70.	No
415	Paulus	2001	Van Gestel AM, Anderson JJ, van Riel PL, Boers M, Haagsma CJ, Rich B, et al. ACR and EULAR improvement criteria have comparable validity in rheumatoid arthritis trials. J Rheumatol 1999;26:705–11.	No
416	Paulus	2001	Wolfe F, Hawley DJ, Cathey MA. Measurement of gold treatment effect in clinical practice: evidence for effectiveness of intramuscular gold therapy. J Rheumatol 1993;20:797–802.	No
417	Wikström	2005	Silman A, Hochberg M. Epidemiology of the Rheumatic Disease. Oxford: Oxford University Press, 1993.	No
418	Wikström	2005	Wolfe F, Hawley DJ, Cathey MA. Clinical and health status measurements over time: prognosis and outcome assessment in rheumatoid arthritis. J Rheumatol 1991;18:1290–7.	No
419	Wikström	2005	Fries JF, Spitz P, Kraines HR. Measurement of patients outcome in arthritis. Arthritis Rheum 1980;23:137–45.	Yes
420	Wikström	2005	Sherrer YS, Bloch DA, Mitchell DM, Young DY, Fries JF. The development of disability in rheumatoid arthritis. Arthritis Rheum 1986;29:494–500.	Yes
421	Wikström	2005	Strombeck B, Ekdahl C, Manthorpe R, Wikstrom I, Jacobsson LT. Health-related quality of life in primary Sjo¨gren’s syndrome, rheumatoid arthritis and fibromyalgia compared to normal population data using SF-36. Scand J Rheumatol 2000;29:20–8.	No
422	Wikström	2005	Wikstrom I, Isacsson A˚ , Jacobsson LTH. Leisure activities and rheumatoid arthritis: change after disease onset and associated factors. Br J Occup Ther 2001;64:87–92.	No
423	Wikström	2005	Fex E, Larsson B-M, Nived K, Eberhardt K. Effect of arthritis on work status and social and leisure time activities in patients followed 8 years from onset. J Rheumatol 1998;25:44–50	No
424	Wikström	2005	Samdahl DM. A symbolic interactionist model of leisure: theory and empirical support. Leisure Sci 1987;10:27–39.	No
425	Wikström	2005	Katz P, Yelin E. The development of depressive symptoms among women with rheumatoid arthritis. Arthritis Rheum 1995;38:49–56.	No
426	Wikström	2005	Neistadt ME, Crepeau EB. Willard and Spackman’s Occupational Therapy. Philadelphia: Lippincott Williams & Wilkins, 1998.	No
427	Wikström	2005	Jacobsson LT, Frithiof M, Olofsson Y, Runesson I, Stro¨mbeck B, Wikstro¨m I. Evaluation of a structured multidisciplinary day care program in rheumatoid arthritis. Scand J Rheumatol 1996;27:117–24.	No
428	Wikström	2005	Arnett FC, Edworthy SM, Block DA, McShanen DJ, Fries JF, Cooper NS, et al. The American Rheumatism Association 1987 revised criteria for the classification of rheumatoid arthritis. Arthritis Rheum 1988;31:315–24.	Yes
429	Wikström	2005	Steinbrocker O, Traeger C, Batterman RC. Therapeutic criteria in rheumatoid arthritis. J Am Med Assoc 1949;140:659–62.	No
430	Wikström	2005	Ekdahl C, Eberhardt K, Andersson I, Svensson B. Assessing disability in patients with rheumatoid arthritis: use of a Swedish version of Stanford Health Assessment Questionnaire. Scand J Rheumatol 1988;17:263–71.	No
431	Wikström	2005	Eberhardt KB, Svensson B, Moritz U. Functional assessment of early rheumatoid arthritis. Br J Rheumatol 1988;27:364–71.	Yes
432	Wikström	2005	Nordenskiold UM, Grimby G. Grip force in patients with rheumatoid arthritis and fibromyalgia and in healthy subjects: a study with the Grippit instrument. Scand J Rheumatol 1993;22:14–19.	Yes
433	Wikström	2005	Burckhardt CS, Woods SL, Schultz AA, Ziebarth DM. Quality of life of adults with chronic illness: a psychological study. Res Nurs Health 1989;12:347–54.	No
434	Wikström	2005	Burckhardt CS, Archenholtz B, Bjelle A. Measuring the quality of life of women with rheumatoid arthritis or systemic lupus erythematosus. A Swedish version of the Quality of Life Scale. Scand J Rheumatol 1992;21:190–5.	Yes
435	Wikström	2005	Huskisson E. Pain Measurement and Assessment. New York: Raven Press, 1983.	No
436	Wikström	2005	Norling I, Jagnert C. Leisure Time in Your Community. (In Swedish.) Solna, 1986.21.	No
437	Wikström	2005	Norling I. Health and Leisure. (In Swedish.) Go¨teborg: Cefos, Gothenburg University, 1996.	No
438	Wikström	2005	Norusis MJ, ed. SPSS for Windows: Base System User’s Guide Release 6.0. Chicago, IL: SPSS Inc, 1993.	No
439	Wikström	2005	Eberhardt K, Larsson B-M, Nived K. Early rheumatoid arthritis—some social, economical, and psychological aspects. Scand J Rheumatol 1993;22:119–23.	No
440	Wikström	2005	Giorgino KB, Blalock SJ, DeVellis RF, Keefe FJ, Jordan JM. Appraisal of and coping with arthritis-related problems in household activities, leisure activities, and pain management. Arthritis Care Res 1994;7:20–8.	No
441	Wikström	2005	MacKinnon JR, Avison WR, McCain GA. Pain and functional limitations in individuals with rheumatoid arthritis. Int J Rehabil Res 1994;17:49–59.	No
442	Wikström	2005	Zimmer Z, Hickey T, Searle MS. The pattern of change in leisure activities behavior among older adults with arthritis. Gerontologist 1997;37:384–92.	No
443	Wikström	2005	Smith SA, Yoshioka CF. Recreation functioning and depression in people with arthritis. Therapeut Rec J 1992;26:21–30	No
444	Wikström	2005	Blalock SJ, DeVellis BM, Holt K, Hahn PM. Coping with rheumatoid arthritis: is one problem the same as another? Health Educ Q 1993;1:119–32.	No
445	Wikström	2005	Husaini BM, Moore ST. Arthritis disability, depression, and life satisfaction among black elderly people. Health Soc Work 1990;4:253–60.	No
446	Wikström	2005	Jurisson ML. Rehabilitation in rheumatic diseases: what’s new. West J Med 1991;154:545.	No
447	Wikström	2005	Flanegran J. A research approach to improving our quality of life. Am Psychol 1978;33:138–47.	No
448	Eberhardt	2008	Dellhag B, Bjelle A. A five-year follow-up of hand function and activities of daily living in rheumatoid arthritis patients. Arthritis Care Res 1999;12:33–41.	No
449	Eberhardt	2008	Bodur H, Yilmaz O¨ , Keskin D. Hand disability and related variables in patients with rheumatoid arthritis. Rheumatol Int 2006;26:541–4.	Yes
450	Eberhardt	2008	Bjork M, Thyberg I, Haglund L, Skogh T. Hand function in women and men with early rheumatoid arthritis. A prospective study over three years (the Swedish TIRA project). Scand J Rheumatol 2006;35:15–19.	Yes
451	Eberhardt	2008	Geborek P, Crnkic M, Petersson IF, Saxne T. Etanercept, infliximab and leflunomide in established rheumatoid arthritis. Clinical experience using a structured follow-up programme in southern Sweden. Ann Rheum Dis 2002;61:793–8.	No
452	Eberhardt	2008	Arnett FC, Edworthy SM, Bloch DA, McSkane DJ, Fries JF, Cooper NS, et al. The American Rheumatism Association 1987 revised criteria for the classification of rheumatoid arthritis. Arthritis Rheum 1988;31:315–24.	Yes
453	Eberhardt	2008	Prevoo ML, van’t Hof MA, Kuper HH, van Leeuwen MA, van de Putte LB, van Riel PL. Modified disease activity scores that include twenty-eight-joint counts. Development and validation in a prospective longitudinal study of patients with rheumatoid arthritis. Arthritis Rheum 1995;38:44–8.	Yes
454	Eberhardt	2008	Ekdahl C, Eberhardt K, Andersson I, Svensson B. Assessing disability in patients with rheumatoid arthritis. Use of a Swedish version of the Stanford Health Assessment Questionnaire. Scand J Rheumatology 1988;17:263–71.	Yes
455	Eberhardt	2008	Eberhardt KB, Svensson B, Moritz U. Functional assessment of early rheumatoid arthritis. B J Rheumatol 1988;27:364–71.	No
456	Eberhardt	2008	Nordenskiold U, Grimby G. Grip force in patients with rheumatoid arthritis and fibromyalgia and in healthy subjects. A study with the Grippit instrument. Scand J Rheumatol 1993;22:14–19.	Yes
457	Eberhardt	2008	Mathiowetz V, Kashman N, Volland G, Weber K, Dowe M, Rogers S. Grip and pinch strength: normative data for adults. Arch Phys Med Rehabil 1985;66: 69–74.	No
458	Eberhardt	2008	Dellhag B, Bjelle A. A grip ability test for use in rheumatology practice. J Rheumatol 1995;22:1559–65.	Yes
459	Eberhardt	2008	Lian MH. Evaluating measurement responsiveness. J Rheumatol 1995;22:1191–2.	No
460	Eberhardt	2008	Wells GA, Tugwell P, Kraag GR, Baker PR, Groh J, Redelmeier DA. Minimum important difference between patients with rheumatoid arthritis: the patient’s perspective. J Rheumatol 1993;20:557–60.	No
461	Eberhardt	2008	Leeb BF, Sautner J, Leeb BA, Fassl C, Rintelen B. Lack of agreement between patients’ and physicians’ perspectives of rheumatoid arthritis disease activity changes. Scand J Rheumatol 2006;35:441–6.	No
462	Eberhardt	2008	Vlieland T, van der Wijk T, Jolie I, Zwinderman A, Hazes J. Determinants of hand function in patients with rheumatoid arthritis. J Rheumatol 1996;23:835–40.	No
463	Hallert	2012	Scott DL, Smith C, Kingsley G. Joint damage and disability in rheumatoid arthritis: an updated systematic review. Clin Exp Rheumatol 2003;21 Suppl:S20 –7.	No
464	Hallert	2012	Hallert E, Husberg M, Jonsson D, Skogh T. Rheumatoid arthritis is already expensive during the first year of the disease (the Swedish TIRA project). Rheumatology (Oxford) 2004;43: 1374 – 82.	No
465	Hallert	2012	Bjork MA, Thyberg I, Skogh T, Gerdle BU. Hand function and activity limitation according to Health Assessment Questionnaire in patients with rheumatoid arthritis and healthy referents: 5-year follow-up of predictors of activity limitation (the Swedish TIRA project). J Rheumatol 2007;34:296 –302.	No
466	Hallert	2012	Stucki G, Cieza A. The International Classification of Functioning, Disability and Health (ICF) core sets for rheumatoid arthritis: a way to specify functioning. Ann Rheum Dis 2004;63 Suppl:ii40 –5.	No
467	Hallert	2012	Sokka T, Kankainen A, Hannonen P. Scores for functional disability in patients with rheumatoid arthritis are correlated at higher levels with pain scores than with radiographic scores. Arthritis Rheum 2000;43:386 –9.	No
468	Hallert	2012	Welsing PM, van Gestel AM, Swinkels HL, Kiemeney LA, van Riel PL. The relationship between disease activity, joint destruction, and functional capacity over the course of rheumatoid arthritis. Arthritis Rheum 2001;44:2009 –17.	No
469	Hallert	2012	Wiles NJ, Dunn G, Barrett EM, Harrison BJ, Silman AJ, Symmons DP. One year followup variables predict disability 5 years after presentation with inflammatory polyarthritis with greater accuracy than at baseline. J Rheumatol 2000;27:2360–6.	No
470	Hallert	2012	Uhlig T, Smedstad LM, Vaglum P, Moum T, Gerard N, Kvien TK. The course of rheumatoid arthritis and predictors of psychological, physical and radiographic outcome after 5 years of follow-up. Rheumatology (Oxford) 2000;39:732– 41.	No
471	Hallert	2012	Combe B, Cantagrel A, Goupille P, Bozonnat MC, Sibilia J, Eliaou JF, et al. Predictive factors of 5-year Health Assessment Questionnaire disability in early rheumatoid arthritis. J Rheumatol 2003;30:2344 –9.	No
472	Hallert	2012	Forslind K, Hafstrom I, Ahlmen M, Svensson B, for the BARFOT Study Group. Sex: a major predictor of remission in early rheumatoid arthritis? Ann Rheum Dis 2007;66:46 –52.	No
473	Hallert	2012	Iikuni N, Sato E, Hoshi M, Inoue E, Taniguchi A, Hara M, et al. The influence of sex on patients with rheumatoid arthritis in a large observational cohort. J Rheumatol 2009;36:508 –11.	No
474	Hallert	2012	Thyberg I, Hass UA, Nordenskiold U, Gerdle B, Skogh T. Activity limitation in rheumatoid arthritis correlates with reduced grip force regardless of sex: the Swedish TIRA project. Arthritis Rheum 2005;53:886 –96.	Yes
475	Hallert	2012	Sokka T, Toloza S, Cutolo M, Kautiainen H, Makinen H, Gogus F, et al. Women, men, and rheumatoid arthritis: analyses of disease activity, disease characteristics, and treatments in the QUEST-RA study. Arthritis Res Ther 2009;11:R7.	No
476	Hallert	2012	Ahlmen M, Svensson B, Albertsson K, Forslind K, Hafstrom I, for the BARFOT Study Group. Influence of gender on assessments of disease activity and function in early rheumatoid arthritis in relation to radiographic joint damage. Ann Rheum Dis 2010;69:230 –3.	No
477	Hallert	2012	Panayi GS. Developments in the immunology of rheumatoid arthritis, a personal perspective. Rheumatology (Oxford) 2011;50:815–7.	No
478	Hallert	2012	Eurenius E, Brodin N, Lindblad S, Opava CH, for the PARA Study Group. Predicting physical activity and general health perception among patients with rheumatoid arthritis. J Rheumatol 2007;34:10 –5.	No
479	Hallert	2012	Macedo AM, Oakley SP, Panayi GS, Kirkham BW. Functional and work outcomes improve in patients with rheumatoid arthritis who receive targeted, comprehensive occupational therapy. Arthritis Rheum 2009;61:1522–30.	No
480	Hallert	2012	Hallert E, Thyberg I, Hass U, Skargren E, Skogh T. Comparison between women and men with recent-onset rheumatoid arthritis regarding disease activity and functional ability over two years (the TIRA project). Ann Rheum Dis 2003;62:667– 70.	No
481	Hallert	2012	Hallert E, Husberg M, Skogh T. Costs and course of disease and function in early rheumatoid arthritis: a 3-year follow-up (the Swedish TIRA project). Rheumatology (Oxford) 2006;45: 325–31.	No
482	Hallert	2012	Bjork MA, Thyberg I, Haglund L, Skogh T. Hand function in women and men with early rheumatoid arthritis: a prospective study over three years (the Swedish TIRA project). Scand J Rheumatol 2006;35:15–9.	Yes
483	Hallert	2012	Thyberg I, Dahlstrom O, Thyberg M. Factors related to fatigue in women and men with early rheumatoid arthritis: the Swedish TIRA study. J Rehabil Med 2009;41:904 –12.	No
484	Hallert	2012	Arnett FC, Edworthy SM, Bloch DA, McShane DJ, Fries JF, Cooper NS, et al. The American Rheumatism Association 1987 revised criteria for the classification of rheumatoid arthritis. Arthritis Rheum 1988;31:315–24.	Yes
485	Hallert	2012	Prevoo ML, van ’t Hof MA, Kuper HH, van Leeuwen MA, van de Putte LB, van Riel PL. Modified disease activity scores that include twenty-eight–joint counts: development and validation in a prospective longitudinal study of patients with rheumatoid arthritis. Arthritis Rheum 1995;38:44 – 8.	Yes
486	Hallert	2012	Ekdahl C, Eberhardt K, Andersson SI, Svensson B. Assessing disability in patients with rheumatoid arthritis: use of a Swedish version of the Stanford Health Assessment Questionnaire. Scand J Rheumatol 1988;17:263–71.	Yes
487	Hallert	2012	Nordenskiold UM, Grimby G. Grip force in patients with rheumatoid arthritis and fibromyalgia and in healthy subjects: a study with the Grippit instrument. Scand J Rheumatol 1993; 22:14 –9.	Yes
488	Hallert	2012	Dellhag B, Bjelle A. A Grip Ability Test for use in rheumatology practice. J Rheumatol 1995;22:1559 – 65.	No
489	Hallert	2012	Eberhardt KB, Svensson B, Moritz U. Functional assessment of early rheumatoid arthritis. Br J Rheumatol 1988;27:364 –71.	Yes
490	Hallert	2012	Liang KY, Zeger SL. Longitudinal data analysis using generalized linear models. Biometrika 1986;73:13–22.	No
491	Hallert	2012	Tengstrand B, Ahlmen M, Hafstrom I. The influence of sex on rheumatoid arthritis: a prospective study of onset and outcome after 2 years. J Rheumatol 2004;31:214 –22.	No
492	Hallert	2012	Hornberg K, Lindstrom B, Rantapaa-Dahlqvist S. Body function in patients with early rheumatoid arthritis: a 2-year prospective study. Adv Physiother 2007;9:144 –50.	No
493	Hallert	2012	Lindqvist E, Saxne T, Geborek P, Eberhardt K. Ten year outcome in a cohort of patients with early rheumatoid arthritis: health status, disease process, and damage. Ann Rheum Dis 2002;61:1055–9.	No
494	Hallert	2012	Scott DL, Pugner K, Kaarela K, Doyle DV, Woolf A, Holmes J, et al. The links between joint damage and disability in rheumatoid arthritis. Rheumatology (Oxford) 2000;39:122–32.	Yes
495	Hallert	2012	Kroot EJ, van Leeuwen MA, van Rijswijk MH, Prevoo ML, van ’t Hof MA, van de Putte LB, et al. No increased mortality in patients with rheumatoid arthritis: up to 10 years of follow up from disease onset. Ann Rheum Dis 2000;59:954 – 8.	No
496	Hallert	2012	Thyberg I, Skogh T, Hass U, Gerdle B. Recent-onset rheumatoid arthritis: a 1-year observational study of correlations between health-related quality of life and clinical/laboratory data. J Rehabil Med 2005;37:159 – 65.	No
497	Hallert	2012	Bjork M, Gerdle B, Thyberg I, Peolsson M. Multivariate relationships between pain intensity and other aspects of health in rheumatoid arthritis: cross sectional and five year longitudinal analyses (the Swedish TIRA project). Disabil Rehabil 2008;30:1429 –38.	No
498	Hallert	2012	Scott DL. Pursuit of optimal outcomes in rheumatoid arthritis. Pharmacoeconomics 2004;22 Suppl:13–26.	No
499	Hallert	2012	Sokka T, Hakkinen A, Kautiainen H, Maillefert JF, Toloza S, Mork Hansen T, et al, on behalf of the QUEST-RA Group. Physical inactivity in patients with rheumatoid arthritis: data from twenty-one countries in a cross-sectional, international study. Arthritis Rheum 2008;59:42–50.	No
500	Navarro-Compan	2015	Nordgren B, Friden C, Demmelmaier I, Bergstrom G, Opava CH. Long-term health-enhancing physical activity in rheumatoid arthritis—the PARA 2010 study. BMC Public Health 2012;12:397.	No
501	Navarro-Compan	2015	Radner H, Smolen JS, Aletaha D. Comorbidity affects all domains of physical function and quality of life in patients with rheumatoid arthritis. Rheumatology 2011;50:3818.	No
502	Navarro-Compan	2015	Bombardier C, Barbieri M, Parthan A et al. The relationship between joint damage and functional disability in rheumatoid arthritis: a systematic review. Ann Rheum Dis 2012;71:83644.	No
503	Navarro-Compan	2015	van der Heijde D. How to read radiographs according to the Sharp/van der Heijde method. J Rheumatol 2000;27: 2613.	No
504	Navarro-Compan	2015	European Medicines Agency. Guideline on clinical investigation of medicinal products other than NSAIDs for treatment of rheumatoid arthritis. http://www.ema.europa. eu/docs/en_GB/document_library/Scientific_guideline/ 2011/12/WC500119785.pdf (24 June 2014, date last accessed).	No
505	Navarro-Compan	2015	Scott DL, Pugner K, Kaarela K et al. The links between joint damage and disability in rheumatoid arthritis. Rheumatology 2000;39:12232.	No
506	Navarro-Compan	2015	Ødega˚rd S, Landewe R, van der Heijde D et al. Association of early radiographic damage with impaired physical function in rheumatoid arthritis: a ten-year, longitudinal observational study in 238 patients. Arthritis Rheum 2006;54:6875.	No
507	Navarro-Compan	2015	Cohen SB, Dore RK, Lane NE et al. Denosumab treatment effects on structural damage, bone mineral density, and bone turnover in rheumatoid arthritis: a twelve-month, multicenter, randomized, double-blind, placebo-controlled, phase II clinical trial. Arthritis Rheum 2008;58: 1299309.	No
508	Navarro-Compan	2015	Lillegraven S, van der Heijde D, Uhlig T, Kvien TK, Haavardsholm EA. What is the clinical relevance of erosions and joint space narrowing in RA? Nat Rev Rheumatol 2012;8:11720.	No
509	Navarro-Compan	2015	van der Heijde D. Erosions versus joint space narrowing in rheumatoid arthritis: what do we know? Ann Rheum Dis 2011;70(Suppl 1):i1168.	No
510	Navarro-Compan	2015	Kuper HH, van Leeuwen MA, van Riel PL et al. Radiographic damage in large joints in early rheumatoid arthritis: relationship with radiographic damage in hands and feet, disease activity, and physical disability. Br J Rheumatol 1997;36:85560.	Yes
511	Navarro-Compan	2015	Dellhag B, Bjelle A. A five-year follow-up of hand function and activities of daily living in rheumatoid arthritis patients. Arthritis Care Res 1999;12:3341.	Yes
512	Navarro-Compan	2015	Sheehy C, Gaffney K, Mukhtyar C. Standardized grip strength as an outcome measure in early rheumatoid arthritis. Scand J Rheumatol 2013;42:28993.	No
513	Navarro-Compan	2015	Syversen SW, Goll GL, van der Heijde D et al. Prediction of radiographic progression in rheumatoid arthritis and the role of antibodies against mutated citrullinated vimentin: results from a 10-year prospective study. Ann Rheum Dis 2010;69:34551.	No
514	Navarro-Compan	2015	Arnett FC, Edworthy SM, Bloch DA et al. The American Rheumatism Association 1987 revised criteria for the classification of rheumatoid arthritis. Arthritis Rheum 1988; 31:31524.	Yes
515	Navarro-Compan	2015	Fries JF, Spitz PW, Young DY. The dimensions of health outcomes: the health assessment questionnaire, disability and pain scales. J Rheumatol 1982;9:78993.	Yes
516	Navarro-Compan	2015	Meenan RF, Gertman PM, Mason JH. Measuring health status in arthritis. The arthritis impact measurement scales. Arthritis Rheum 1980;23:14652.	Yes
517	Navarro-Compan	2015	Maska L, Anderson J, Michaud K. Measures of functional status and quality of life in rheumatoid arthritis: Health Assessment Questionnaire Disability Index (HAQ), Modified Health Assessment Questionnaire (MHAQ), Multidimensional Health Assessment Questionnaire (MDHAQ), Health Assessment Questionnaire II (HAQ-II), Improved Health Assessment Questionnaire (Improved HAQ), and Rheumatoid Arthritis Qu…	Yes
518	Navarro-Compan	2015	Twisk JWR. Applied Longitudinal Data Analysis for Epidemiology. A Practical Guide. Cambridge: Cambridge University Press, 2003.	No
519	Navarro-Compan	2015	Peters MJ, van Nes SI, Vanhoutte EK et al. Revised normative values for grip strength with the Jamar dynamometer. J Peripher Nerv Syst 2011;16:4750.	No
520	Navarro-Compan	2015	Aletaha D, Funovits J, Smolen JS. Physical disability in rheumatoid arthritis is associated with cartilage damage rather than bone destruction. Ann Rheum Dis 2011;70: 7339.	No
521	Navarro-Compan	2015	Koevoets R, Dirven L, Klarenbeek NB et al. Insights in the relationship of joint space narrowing versus erosive joint damage and physical functioning of patients with RA. Ann Rheum Dis 2011;70:181521.	No
522	Navarro-Compan	2015	Smolen JS, van der Heijde DM, Keystone EC et al. Association of joint space narrowing with impairment of physical function and work ability in patients with early www.rheumatology.oxfordjournals.org 89 Radiographic damage and disability in RA Downloaded from https://academic.oup.com/rheumatology/article/54/1/83/1839824 by Klaipeda University Library user on 24 September 2024 rheumatoid arthritis:…	No
523	Navarro-Compan	2015	Landewe´ R, van der Heijde D. Joint space narrowing, cartilage and physical function: are we deceived by measurements and distributions? Ann Rheum Dis 2011; 70:7178.	No
524	Navarro-Compan	2015	Lie BA, Viken MK, Ødega˚rd S et al. Associations between the PTPN22 1858CRT polymorphism and radiographic joint destruction in patients with rheumatoid arthritis: results from a 10-year longitudinal study. Ann Rheum Dis 2007;66:16049.	No
525	Navarro-Compan	2015	Syversen SW, Gaarder PI, Goll GL et al. High anti-cyclic citrullinated peptide levels and an algorithm of four variables predict radiographic progression in patients with rheumatoid arthritis: results from a 10-year longitudinal study. Ann Rheum Dis 2008;67:2127.	No
526	Navarro-Compan	2015	Syversen SW, Goll GL, van der Heijde D et al. Cartilage and bone biomarkers in rheumatoid arthritis: prediction of 10-year radiographic progression. J Rheumatol 2009;36: 26672.	No
527	Navarro-Compan	2015	Provan S, Angel K, Semb AG, Atar D, Kvien TK. NTproBNP predicts mortality in patients with rheumatoid arthritis: results from 10-year follow-up of the EURIDISS study. Ann Rheum Dis 2010;69:194650.	No
528	Navarro-Compan	2015	Rahman MU, Buchanan J, Doyle MK et al. Changes in patient characteristics in anti tumour necrosis factor clinical trials for rheumatoid arthritis: results of an analysis of the literature over the past 16 years. Ann Rheum Dis 2011; 70:163140.	No
529	Chung	2017	Myasoedova E, Crowson CS, Kremers HM, Therneau TM, Gabriel SE. Is the incidence of rheumatoid arthritis rising?: results from Olmsted County, Minnesota, 1955–2007. Arthritis Rheum. 2010 Jun; 62(6):1576–1582. [PubMed: 20191579]	Yes
530	Chung	2017	Horsten NC, Ursum J, Roorda LD, van Schaardenburg D, Dekker J, Hoeksma AF. Prevalence of hand symptoms, impairments and activity limitations in rheumatoid arthritis in relation to disease duration. J Rehabil Med. 2010 Nov; 42(10):916–921. [PubMed: 21031287]	Yes
531	Chung	2017	Navarro-Compan V, Landewe R, Provan SA, et al. Relationship between types of radiographic damage and disability in patients with rheumatoid arthritis in the EURIDISS cohort: a longitudinal study. Rheumatology (Oxford). 2015 Jan; 54(1):83–90. [PubMed: 25065011]	No
532	Chung	2017	Chung KC, Burns PB, Kim HM, Burke FD, Wilgis EF, Fox DA. Long-term followup for rheumatoid arthritis patients in a multicenter outcomes study of silicone metacarpophalangeal joint arthroplasty. Arthritis Care Res (Hoboken). 2012 Sep; 64(9):1292–1300. [PubMed: 22511483]	No
533	Chung	2017	Chung KC, Burns PB, Wilgis EF, et al. A multicenter clinical trial in rheumatoid arthritis comparing silicone metacarpophalangeal joint arthroplasty with medical treatment. J Hand Surg Am. 2009 May-Jun;34(5):815–823. [PubMed: 19410984]	No
534	Chung	2017	Anderson RJ. The orthopedic management of rheumatoid arthritis. Arthritis Care Res. 1996 Jun; 9(3):223–228. [PubMed: 8971232]	No
535	Chung	2017	Alderman AK, Chung KC, Demonner S, Spilson SV, Hayward RA. The rheumatoid hand: a predictable disease with unpredictable surgical practice patterns. Arthritis Rheum. 2002 Oct 15; 47(5):537–542. [PubMed: 12382304]	No
536	Chung	2017	Alderman AK, Ubel PA, Kim HM, Fox DA, Chung KC. Surgical management of the rheumatoid hand: consensus and controversy among rheumatologists and hand surgeons. J Rheumatol. 2003 Jul; 30(7):1464–1472. [PubMed: 12858442]	No
537	Chung	2017	Wolfe F, Zwillich SH. The long-term outcomes of rheumatoid arthritis: a 23-year prospective, longitudinal study of total joint replacement and its predictors in 1,600 patients with rheumatoid arthritis. Arthritis Rheum. 1998 Jun; 41(6):1072–1082. [PubMed: 9627017]	Yes
538	Chung	2017	Alderman AK, Chung KC, Kim HM, Fox DA, Ubel PA. Effectiveness of rheumatoid hand surgery: contrasting perceptions of hand surgeons and rheumatologists. J Hand Surg. 2003 Jan; 28A(1):3– 11.	No
539	Chung	2017	Terao C, Yamakawa N, Yano K, et al. Rheumatoid Factor Is Associated With the Distribution of Hand Joint Destruction in Rheumatoid Arthritis. Arthritis Rheumatol. 2015 Dec; 67(12):3113– 3123. [PubMed: 26245322]	No
540	Chung	2017	Swanson AB. Silicone rubber implants for replacement of arthritis or destroyed joints in the h and. Surg Clin N Am. 1968; 48(5):1113–1127. [PubMed: 4879121]	No
541	Chung	2017	Chung KC, Kowalski CP, Myra Kim H, Kazmers IS. Patient outcomes following Swanson silastic metacarpophalangeal joint arthroplasty in the rheumatoid hand: a systematic overview. J Rheumatol. 2000 Jun; 27(6):1395–1402. [PubMed: 10852260]	No
542	Chung	2017	Jebsen RH, Taylor N, Trieschmann RB, Trotter MJ, Howard LA. An objective and standardized test of hand function. Arch Phys Med Rehabil. 1969; 50:311–319. 1969. [PubMed: 5788487]	Yes
543	Chung	2017	Chung KC, Nellans KW, Burns PB, et al. Patient expectations and long-term outcomes in rheumatoid arthritis patients: results from the SARA (Silicone Arthroplasty in Rheumatoid Arthritis) study. Clin Rheumatol. 2015 Apr; 34(4):641–651. [PubMed: 25267562]	No
544	Chung	2017	Sears ED, Burns PB, Chung KC. Relationship between Patient Expectations and Clinical Measures in Patients Undergoing Rheumatoid Hand Surgery from the Silicone Arthroplasty in Rheumatoid Arthritis (SARA) Study. Plast Reconstr Surg. 2015 Dec; 136(6):775e–781e.	No
545	Chung	2017	Squitieri L, Chung KC, Hutton DW, Burns PB, Kim HM, Mahmoudi E. A 5-Year CostEffectiveness Analysis of Silicone Metacarpophalangeal Arthroplasty in Patients with Rheumatoid Arthritis. Plast Reconstr Surg. 2015 Aug; 136(2):305–314. [PubMed: 25909303]	No
546	Chung	2017	Waljee JF, Chung KC. Objective functional outcomes and patient satisfaction after silicone metacarpophalangeal arthroplasty for rheumatoid arthritis. J Hand Surg Am. 2012 Jan; 37(1):47– 54. [PubMed: 22196292]	No
547	Chung	2017	Waljee JF, Chung KC, Kim HM, et al. Validity and responsiveness of the Michigan Hand Questionnaire in patients with rheumatoid arthritis: a multicenter, international study. Arthritis Care Res (Hoboken). 2010 Nov; 62(11):1569–1577. [PubMed: 20521331]	No
548	Chung	2017	Bogoch ER, Escott BG, Ronald K. Hand appearance as a patient motivation for surgery and a determinant of satisfaction with metacarpophalangeal joint arthroplasty for rheumatoid arthritis. J Hand Surg Am. 2011 Jun; 36(6):1007–1014. e1001–e1004. [PubMed: 21530103]	No
549	Chung	2017	Chung KC, Kotsis SV, Kim HM. A prospective outcomes study of Swanson metacarpophalangeal joint arthroplasty for the rheumatoid hand. J Hand Surg Am. 2004 Jul; 29(4):646–653. [PubMed: 15249089]	No
550	Chung	2017	Meenan RF, Mason JH, Anderson JJ, Guccione AA, Kazis LE. AIMS2. The content and properties of a revised and expanded Arthritis Impact Measurement Scales Health Status Questionnaire. Arthritis Rheum. 1992 Jan; 35(1):1–10. [PubMed: 1731806]	No
551	Chung	2017	Bass RL, Stern PJ, Nairus JG. High implant fracture incidence with Sutter silicone metacarpophalangeal joint arthroplasty. J Hand Surg [Am]. 1996 Sep; 21(5):813–818.	No
552	Chung	2017	Rosenbaum P, Rubin D. Constructing a control group using multivariate matched sampling methods that incorporate the propensity score. Amer Stat. 1985; 39(1):33–38.	No
553	Chung	2017	Chung KC, Kotsis SV, Kim HM. A prospective outcomes study of Swanson metacarpophalangeal joint arthroplasty for the rheumatoid hand. J Hand Surg. 2004 Jul; 29A(4):646–653.	Yes
554	Chung	2017	Bieber EJ, Weiland AJ, Volenec-Dowling S. Silicone-rubber implant arthroplasty of the metacarpophalangeal joints for rheumatoid arthritis. J Bone Joint Surg Am. 1986 Feb; 68(2):206– 209. [PubMed: 3944159]	No
555	Chung	2017	Mannerfelt L, Andersson K. Silastic arthroplasty of the metacarpophalangeal joints in rheumatoid arthritis. J Bone Joint Surg Am. 1975 Jun; 57(4):484–489. [PubMed: 1141257]	No
556	Chung	2017	Moller K, Sollerman C, Geijer M, Kopylov P, Tagil M. Avanta versus Swanson silicone implants in the MCP joint--a prospective, randomized comparison of 30 patients followed for 2 years. J Hand Surg [Br]. 2005 Feb; 30(1):8–13.	No
557	Chung	2017	Schmidt K, Willburger RE, Miehlke RK, Witt K. Ten-year follow-up of silicone arthroplasty of the metacarpophalangeal joints in rheumatoid hands. Scand J Plast Reconstr Surg Hand Surg. 1999 Dec; 33(4):433–438. [PubMed: 10614754]	No
558	Chung	2017	Goldfarb CA, Stern PJ. Metacarpophalangeal joint arthroplasty in rheumatoid arthritis: a long-term assessment. J Bone Joint Surg. 2003; 85A:1869–1878. 2003.	No
559	Chung	2017	Tagil M, Geijer M, Malcus P, Kopylov P. Correlation between range of motion and implant fracture: a 5 year follow-up of 72 joints in 18 patients in a randomized study comparing Swanson and Avanta/Sutter MCP silicone prosthesis. J Hand Surg Eur Vol. 2009 Dec; 34(6):743–747. [PubMed: 19786405]	No
560	Chung	2017	Wilson YG, Sykes PJ, Niranian NS. Long-term follow-up of Swanson's silastic arthroplasty of the metacarpophalangeal joints in rheumatoid arthritis. J Hand Surg. 1993; 18B:81–91.	No
561	Chung	2017	Hansraj KK, Ashworth CR, Ebramzadeh E, et al. Swanson metacarpophalangeal joint arthroplasty in patients with rheumatoid arthritis. Clin Orthop Relat Res. 1997 Sep.(342):11–15.	No
562	Chung	2017	Vahvanen V, Viljakka T. Silicone rubber implant arthroplasty of the metacarpophalangeal joint in rheumatoid arthritis: a follow-up study of 32 patients. J Hand Surg [Am]. 1986 May; 11(3):333– 339.	No
563	Chung	2017	Kirschenbaum D, Schneider LH, Adams DC, Cody RP. Arthroplasty of the metacarpophalangeal joints with use of silicone-rubber implants in patients who have rheumatoid arthritis. Long-term results. J Bone Joint Surg Am. 1993 Jan; 75(1):3–12. [PubMed: 8419388]	No
564	Chung	2017	Parkkila T, Belt EA, Hakala M, Kautiainen H, Leppilahti J. Comparison of Swanson and Sutter metacarpophalangeal arthroplasties in patients with rheumatoid arthritis: a prospective and randomized trial. J Hand Surg [Am]. 2005 Nov; 30(6):1276–1281.	No
565	Chung	2017	Blair WF, Shurr DG, Buckwalter JA. Metacarpophalangeal joint implant arthroplasty with a Silastic spacer. J Bone Joint Surg Am. 1984 Mar; 66(3):365–370. [PubMed: 6699052]	No
566	Chung	2017	Delaney R, Trail IA, Nuttall D. A comparative study of outcome between the Neuflex and Swanson metacarpophalangeal joint replacements. J Hand Surg Br. 2005 Feb; 30(1):3–7. [PubMed: 15620484]	No
567	Chung	2017	Beckenbaugh RD, Dobyns JH, Linscheid RL, Bryan RS. Review and analysis of silicone-rubber metacarpophalangeal implants. J Bone Joint Surg. 1976 Jun; 58A(4):483–487.	No
568	Chung	2017	Zhong L, Chung KC, Baser O, Fox DA, Yuce H, Waljee JF. Variation in rheumatoid hand and wrist surgery among medicare beneficiaries: a population-based cohort study. J Rheumatol. 2015 Mar; 42(3):429–436. [PubMed: 25593243]	No
569	Chung	2017	Chung KC, Kotsis SV, Kim HM, Burke FD, Wilgis EF. Reasons why rheumatoid arthritis patients seek surgical treatment for hand deformities. J Hand Surg. 2006 Feb; 31A(2):289–294.	No
570	Chung	2017	Kotsis SV, Chung KC. A qualitative assessment of rheumatoid hand surgery in various regions of the world. J Hand Surg Am. 2005 Jul; 30(4):649–657. [PubMed: 16039353]	No
571	Chung	2017	Fitzmaurice, G., Laird, N., Ware, J. Applied Longitudinal Analysis. Hoboken, NJ: John Wiley & Sons, Inc; 2004.	No
572	Chung	2017	Waljee J, Zhong L, Baser O, Yuce H, Fox DA, Chung KC. The incidence of upper and lower extremity surgery for rheumatoid arthritis among Medicare beneficiaries. J Bone Joint Surg Am. 2015 Mar 4; 97(5):403–410. [PubMed: 25740031]	No
573	Chung	2017	Weiss RJ, Ehlin A, Montgomery SM, Wick MC, Stark A, Wretenberg P. Decrease of RA-related orthopaedic surgery of the upper limbs between 1998 and 2004: data from 54,579 Swedish RA inpatients. Rheumatology (Oxford). 2008 Apr; 47(4):491–494. [PubMed: 18296481]	No
574	Chung	2017	da Silva E, Doran MF, Crowson CS, O'Fallon WM, Matteson EL. Declining use of orthopedic surgery in patients with rheumatoid arthritis? Results of a long-term, population-based assessment. Arthritis Rheum. 2003 Apr 15; 49(2):216–220. [PubMed: 12687513]	No
575	Chung	2017	Massardo L, Gabriel SE, Crowson CS, O'Fallon WM, Matteson EL. A population based assessment of the use of orthopedic surgery in patients with rheumatoid arthritis. J Rheumatol. 2002 Jan; 29(1):52–56. [PubMed: 11824971]	No
576	Chung	2017	Nikiphorou E, Carpenter L, Morris S, et al. Hand and foot surgery rates in rheumatoid arthritis have declined from 1986 to 2011, but large-joint replacement rates remain unchanged: results from two UK inception cohorts. Arthritis Rheumatol. 2014 May; 66(5):1081–1089. [PubMed: 24782174]	No
577	Chung	2017	Shourt CA, Crowson CS, Gabriel SE, Matteson EL. Orthopedic surgery among patients with rheumatoid arthritis 1980–2007: a population-based study focused on surgery rates, sex, and mortality. J Rheumatol. 2012 Mar; 39(3):481–485. [PubMed: 22247350]	No
578	Chung	2017	Momohara S, Ikari K, Mochizuki T, et al. Declining use of synovectomy surgery for patients with rheumatoid arthritis in Japan. Ann Rheum Dis. 2009 Feb; 68(2):291–292. [PubMed: 19139210]	No
579	Rydholm	2018	Choy E. Understanding the dynamics: pathways involved in the pathogenesis of rheumatoid arthritis. Rheumatology (Oxford) 2012;51 Suppl 5:v3–11.	No
580	Rydholm	2018	Englund M, Joud A, Geborek P, Felson DT, Jacobsson LT, Petersson IF. Prevalence and incidence of rheumatoid arthritis in southern Sweden 2008 and their relation to prescribed biologics. Rheumatology (Oxford) 2010;49:1563–9.	No
581	Rydholm	2018	Simonsson M, Bergman S, Jacobsson LT, Petersson IF, Svensson B. The prevalence of rheumatoid arthritis in Sweden. Scand J Rheumatol 1999;28:340–3.	No
582	Rydholm	2018	Fries JF. The assessment of disability: from first to future principles. Br J Rheumatol 1983;22 Suppl:48–58.	No
583	Rydholm	2018	Eberhardt KB, Svensson B, Mortiz U. Functional assessment of early rheumatoid arthritis. Br J Rheumatol 1988;27:364–71.	Yes
584	Rydholm	2018	Dias JJ, Singh HP, Taub N, Thompson J. Grip strength characteristics using force-time curves in rheumatoid hands. J Hand Surg Eur 2013;38:170–7.	No
585	Rydholm	2018	Brorsson S, Nilsdotter A, Pedersen E, Bremander A, Thorstensson C. Relationship between finger flexion and extension force in healthy women and women with rheumatoid arthritis. J Rehabil Med 2012;44:605–8.	No
586	Rydholm	2018	Bjork MA, Thyberg IS, Skogh T, Gerdle BU. Hand function and activity limitation according to Health Assessment Questionnaire in patients with rheumatoid arthritis and healthy referents: 5-year followup of predictors of activity limitation (the Swedish TIRA project). J Rheumatol 2007;34: 296–302.	Yes
587	Rydholm	2018	Helliwell P, Howe A, Wright V. Functional assessment of the hand: reproducibility, acceptability, and utility of a new system for measuring strength. Ann Rheum Dis 1987;46: 203–8.	No
588	Rydholm	2018	Helliwell PS, Jackson S. Relationship between weakness and muscle wasting in rheumatoid arthritis. Ann Rheum Dis 1994;53:726–8.	No
589	Rydholm	2018	Lee P, Baxter A, Dick WC, Webb J. An assessment of grip strength measurement in rheumatoid arthritis. Scand J Rheumatol 1974;3:17–23.	No
590	Rydholm	2018	Nordenskiold U. Daily activities in women with rheumatoid arthritis: aspects of patient education, assistive devices and methods for disability and impairment assessment. Scand J Rehabil Med Suppl 1997;37:1–72.	No
591	Rydholm	2018	Bodur H, Yilmaz O, Keskin D. Hand disability and related variables in patients with rheumatoid arthritis. Rheumatol Int 2006;26:541–4.	No
592	Rydholm	2018	Thyberg I, Hass UA, Nordenskiold U, Skogh T. Survey of € the use and effect of assistive devices in patients with early rheumatoid arthritis: a two-year followup of women and men. Arthritis Rheum 2004;51:413–21.	No
593	Rydholm	2018	Horsten NC, Ursum J, Roorda LD, van Schaardenburg D, Dekker J, Hoeksma AF. Prevalence of hand symptoms, impairments and activity limitations in rheumatoid arthritis in relation to disease duration. J Rehabil Med 2010;42: 916–21.	No
594	Rydholm	2018	Johnsson PM, Eberhardt K. Hand deformities are important signs of disease severity in patients with early rheumatoid arthritis. Rheumatology (Oxford) 2009;48:1398–401.	No
595	Rydholm	2018	Nordenskiold U, Grimby G. Assessments of disability in women with rheumatoid arthritis in relation to grip force and pain. Disabil Rehabil 1997;19:13–9.	No
596	Rydholm	2018	Fiebert IM RK, Armstrong T, Mandel DW, Donohue M. Dynamometric grip strength assessment of subjects sixty years and older. Phys Occup Ther Geriatr 1995;13:27–40.	No
597	Rydholm	2018	Hallert E, Bjork M, Dahlstr € om O, Skogh T, Thyberg I. € Disease activity and disability in women and men with early rheumatoid arthritis (RA): an 8-year followup of a Swedish early RA project. Arthritis Care Res (Hoboken) 2012;64:1101–7.	No
598	Rydholm	2018	Mathieux R, Marotte H, Battistini L, Sarrazin A, Berthier M, Miossec P. Early occupational therapy programme increases hand grip strength at 3 months: results from a randomised, blind, controlled study in early rheumatoid arthritis. Ann Rheum Dis 2009;68:400–3. Grip Force in Early RA 497 21514658, 2018, 4, Downloaded from https://acrjournals.onlinelibrary.wiley.com/doi/10.1002/acr.23318 by Cochra…	No
599	Rydholm	2018	Lamb SE, Williamson EM, Heine PJ, Adams J, Dosanjh S, Dritsaki M, et al. Exercises to improve function of the rheumatoid hand (SARAH): a randomised controlled trial. Lancet 2015;385:421–9.	No
600	Rydholm	2018	Burckhardt CS, Moncur C, Minor MA. Exercise tests as outcome measures. Arthritis Care Res 1994;7:169–75.	No
601	Rydholm	2018	Fries JF, Spitz P, Kraines RG, Holman HR. Measurement of patient outcome in arthritis. Arthritis Rheum 1980;23:137–45.	Yes
602	Rydholm	2018	Nordenskiold UM, Grimby G. Grip force in patients with rheumatoid arthritis and fibromyalgia and in healthy subjects: a study with the Grippit instrument. Scand J Rheumatol 1993;22:14–9.	Yes
603	Rydholm	2018	Arnett FC, Edworthy SM, Bloch DA, McShane DJ, Fries JF, Cooper NS, et al. The American Rheumatism Association 1987 revised criteria for the classification of rheumatoid arthritis. Arthritis Rheum 1988;31:315–24.	Yes
604	Rydholm	2018	Geborek P, Nitelius E, Noltorp S, Petri H, Jacobsson L, Larsson L, et al. Population-based studies of biological antirheumatic drug use in southern Sweden: comparison with pharmaceutical sales. Ann Rheum Dis 2005;64:1805–7.	No
605	Rydholm	2018	Wells GA, Boers M, Shea B, Brooks PM, Simon LS, Strand CV, et al. Minimal disease activity for rheumatoid arthritis: a preliminary definition. J Rheumatol 2005;32:2016–24.	No
606	Rydholm	2018	Pietrapertosa D, Salaffi F, Peluso G, Bosello SL, Fedele AL, Cuoghi I, et al. Residual minimal disease activity in rheumatoid arthritis: a simple definition through an in-depth statistical analysis of the major outcome. Rheumatology (Oxford) 2009;48:1242–6.	No
607	Rydholm	2018	Prevoo ML, van ‘t Hof MA, Kuper HH, van Leeuwen MA, van de Putte LB, van Riel PL. Modified disease activity scores that include twenty-eight–joint counts: development and validation in a prospective longitudinal study of patients with rheumatoid arthritis. Arthritis Rheum 1995;38:44–8.	Yes
608	Rydholm	2018	Nilsen T, Hermann M, Eriksen CS, Dagfinrud H, Mowinckel P, Kjeken I. Grip force and pinch grip in an adult population: reference values and factors associated with grip force. Scand J Occup Ther 2012;19:288–96.	No
609	Rydholm	2018	Terrono A, Nalebuff E, Phillips C. The rheumatoid thumb. In: Hunter JM, Callahan AD, Mackin EJ, editors. Rehabilitation of the hand: surgery and therapy. Fourth ed. St. Louis: Mosby; 1995. p. 1329–43.	No
610	Rydholm	2018	Phillips C. Therapist’s management of patients with rheumatoid arthritis. In: Hunter JM, Callahan AD, Mackin EJ, editors. Rehabilitation of the hand: surgery and therapy. Fourth ed. St. Louis: Mosby; 1995. p. 1345–50.	No
611	Rydholm	2018	Rice MS, Leonard C, Carter M. Grip strengths and required forces in accessing everyday containers in a normal population. Am J Occup Ther 1998;52:621–6.	No
612	Rydholm	2018	Bjork M, Thyberg I, Haglund L, Skogh T. Hand function in women and men with early rheumatoid arthritis: a prospective study over 3 years (the Swedish TIRA project). Scand J Rheumatol 2006;35:15–9.	No
613	Rydholm	2018	Thyberg I, Hass UA, Nordenskiold U, Gerdle B, Skogh T. € Activity limitation in rheumatoid arthritis correlates with reduced grip force regardless of sex: the Swedish TIRA project. Arthritis Rheum 2005;53:886–96.	No
614	Rydholm	2018	Hekmat K, Jacobsson LT, Nilsson JA, Lindroth Y, Turesson C. Changes and sex differences in patient reported outcomes in rheumatoid factor positive RA: results from a communitybased study. BMC Musculoskelet Disord 2014;15:44.	No
615	Rydholm	2018	Ahlstrand I, Thyberg I, Falkmer T, Dahlstrom O, Bjork M. Pain and activity limitations in women and men with contemporary treated early RA compared to 10 years ago: the Swedish TIRA project. Scand J Rheumatol 2015;44: 259–64.	No
616	Rydholm	2018	Adams J, Burridge J, Mullee M, Hammond A, Cooper C. Correlation between upper limb functional ability and structural hand impairment in an early rheumatoid arthritis population. Clin Rehabil 2004;18:405–13.	No
617	Rydholm	2018	Vliet Vlieland TP, van der Wijk TP, Jolie IM, Zwinderman AH, Hazes JM. Determinants of hand function in patients with rheumatoid arthritis. J Rheumatol 1996;23:835–40.	No
618	Rydholm	2018	Katz PP. The impact of rheumatoid arthritis on life activities. Arthritis Care Res 1995;8:272–8.	Yes
619	Rydholm	2018	Katz PP, Yelin EH. The development of depressive symptoms among women with rheumatoid arthritis: the role of function. Arthritis Rheum 1995;38:49–56.	Yes
620	Rydholm	2018	Fex E, Larsson BM, Nived K, Eberhardt K. Effect of rheumatoid arthritis on work status and social and leisure time activities in patients followed 8 years from onset. J Rheumatol 1998;25:44–50.	Yes
621	Rydholm	2018	Hewlett S, Young P, Kirwan J. Dissatisfaction, disability, and rheumatoid arthritis. Arthritis Care Res 1995;8:4–9.	No
622	Rydholm	2018	Hallert E, Husberg M, Jonsson D, Skogh T. Rheumatoid arthritis is already expensive during the first year of the disease (the Swedish TIRA project). Rheumatology (Oxford) 2004;43: 1374–82.	Yes
623	Rydholm	2018	Tsai CL, Lin CF, Lin HT, Liu MF, Chiu HY, Hsu HY, et al. How kinematic disturbance in the deformed rheumatoid thumb impacts on hand function: a biomechanical and functional perspective. Disabil Rehabil 2017;39:338–45.	No
624	Rydholm	2018	Werle S, Goldhahn J, Drerup S, Simmen BR, Sprott H, Herren DB. Age- and gender-specific normative data of grip and pinch strength in a healthy adult Swiss population. J Hand Surg Eur 2009;34:76–84.	No
625	Rydholm	2018	Duruoz M. Assessment of hand functions. In: Duru € oz M, € editor. Hand function: a practical guide to assessment. New York: Springer; 2014. p. 41–51.	No
626	Rydholm	2018	Mathiowetz V, Kashman N, Volland G, Weber K, Dowe M, Rogers S. Grip and pinch strength: normative data for adults. Arch Phys Med Rehabil 1985;66:69–74.	Yes
627	Rydholm	2018	Fries J, Rose M, Krishnan E. The PROMIS of better outcome assessment: responsiveness, floor and ceiling effects, and Internet administration. J Rheumatol 2011;38:1759–64.	No
628	Santo	2020	Smolen JS, Aletaha D, Barton A, Burmester GR, Emery P, Firestein GS et al (2018) Rheumatoid arthritis. Nat Rev Dis Prim 8(4):18001. https://doi.org/10.1038/nrdp.2018.1	No
629	Santo	2020	Lee DM, Weinblatt ME (2001) Rheumatoid arthritis. Lancet. 358: 903–911	No
630	Santo	2020	Myasoedova E, Crowson CS, Kremers HM, Therneau TM, Gabriel SE (2010) Is the incidence of rheumatoid arthritis rising? Results from Olmsted County, Minnesota, 1955-2007. Arthritis Rheum 62: 1576–1582. https://doi.org/10.1002/art.27425	No
631	Santo	2020	Tobón GJ, Youinou P, Saraux A (2010) The environment, geoepidemiology, and autoimmune disease: rheumatoid arthritis. J Autoimmun 35(1):10–14. https://doi.org/10.1016/j.jaut.2009.12. 009	No
632	Santo	2020	Cross M, Smith E, Hoy D, Carmona L, Wolfe F, Vos T, Williams B, Gabriel S, Lassere M, Johns N, Buchbinder R, Woolf A, March L (2014) The global burden of rheumatoid arthritis: estimates from the Global Burden of Disease 2010 study. Ann Rheum Dis 73: 1316–1322. https://doi.org/10.1136/annrheumdis-2013-204627	No
633	Santo	2020	Aslam F, Khan NA (2018) Tools for the assessment of comorbidity burden in rheumatoid arthritis. Front Med (Lausanne). 16;5:39. doi: https://doi.org/10.3389/fmed.2018.00039	No
634	Santo	2020	Norton S, Koduri G, Nikiphorou E, Dixey J, Williams P, Young A (2013) A study of baseline prevalence and cumulative incidence of comorbidity and extra-articular manifestations in RA and their impact on outcome. Rheumatology (Oxford) 52:99–110. https://doi. org/10.1093/rheumatology/kes262	No
635	Santo	2020	Roubenoff R, Roubenoff RA, Cannon JG, Kehayias JJ, Zhuang H, Dawson-Hughes B, Dinarello CA, Rosenberg IH (1994) Rheumatoid cachexia: cytokine-driven hypermetabolism accompanying reduced body cell mass in chronic inflammation. J Clin Invest 93:2379–2386. https://doi.org/10.1172/JCI117244	No
636	Santo	2020	Rall LC, Roubenoff R (2004) Rheumatoid cachexia: metabolic abnormalities, mechanisms and interventions. Rheumatology. 43: 1219–1223	No
637	Santo	2020	Walsmith J, Abad L, Kehayias J, Roubenoff R (2004) Tumor necrosis factor-alpha production is associated with less body cell mass in women with rheumatoid arthritis. J Rheumatol 31:23–29	No
638	Santo	2020	Roubenoff R (2009) Rheumatoid cachexia: a complication of rheumatoid arthritis moves into the 21st century. Arthritis Res Ther 11: 108. https://doi.org/10.1186/ar2658	No
639	Santo	2020	Walsmith J, Roubenoff R (2002) Cachexia in rheumatoid arthritis. Int J Cardiol 85:89–99 13.	No
640	Santo	2020	Evans WJ, Morley JE, Argilés J, Bales C, Baracos V, Guttridge D, Jatoi A, Kalantar-Zadeh K, Lochs H, Mantovani G, Marks D, Mitch WE, Muscaritoli M, Najand A, Ponikowski P, Rossi Fanelli F, Schambelan M, Schols A, Schuster M, Thomas D, Wolfe R, Anker SD (2008) Cachexia: a new definition. Clin Nutr 27:793– 799. https://doi.org/10.1016/j.clnu.2008.06.013	No
641	Santo	2020	Muscaritoli M, Anker SD, Argilés J, Aversa Z, Bauer JM, Biolo G, Boirie Y, Bosaeus I, Cederholm T, Costelli P, Fearon KC, Laviano A, Maggio M, Fanelli FR, Schneider SM, Schols A, Sieber CC (2010) Consensus definition of sarcopenia, cachexia and pre-cachexia: Joint document elaborated by Special Interest Groups (SIG) “cachexia-anorexia in chronic wasting diseases” and “ nutrition in geriatrics”. C…	No
642	Santo	2020	Engvall IL, Elkan AC, Tengstrand B, Cederholm T, Brismar K, Hafstrom I (2008) Cachexia in rheumatoid arthritis is associated with inflammatory activity, physical disability, and low bioavailable insulin-like growth factor. Scand J Rheumatol 37:321–328. https://doi.org/10.1080/03009740802055984	No
643	Santo	2020	Elkan A-C, Hakansson N, Frostegard J, Cederholm T, Hafstrom I (2009) Rheumatoid cachexia is associated with dyslipidemia and low levels of atheroprotective natural antibodies against phosphorylcholine but not with dietary fat in patients with rheumatoid arthritis: a cross-sectional study. Arthritis Res Ther 11:R37. https://doi.org/10.1186/ar2643	No
644	Santo	2020	Santo RCE, Fernandes KZ, Lora PS, Filippin LI, Xavier RM (2018) Prevalence of rheumatoid cachexia in rheumatoid arthritis: a systematic review and meta-analysis. J Cachexia Sarcopenia Muscle 9: 816–825. https://doi.org/10.1002/jcsm.12320	No
645	Santo	2020	Metsios GS, Stavropoulos-Kalinoglou A, Panoulas VF, Sandoo A, Toms TE, Nevill AM, Koutedakis Y, Kitas GD (2009) Rheumatoid cachexia and cardiovascular disease. Clin Exp Rheumatol 27:985– 988	No
646	Santo	2020	Hugo M, Cetre NM, Pierreisnard A, Schaeverbeke T, Gin H, Rigalleau V (2016) Energy expenditure and nutritional complications of metabolic syndrome and rheumatoid cachexia in rheumatoid arthritis: an observational study using calorimetry and actimetry. Rheumatol. 55:1202–1209. https://doi.org/10.1093/ rheumatology/kew038	No
647	Santo	2020	Aletaha D, Neogi T, Silman AJ, Funovits J, Felson DT, Bingham CO et al (2010) 2010 rheumatoid arthritis classification criteria: an American College of Rheumatology/European League Against Rheumatism collaborative initiative. Arthritis Rheum 62:2569– 2581. https://doi.org/10.1002/art.27584	Yes
648	Santo	2020	Matsudo S, Araujo T, Matsudo V, Andrade D, Andrade E, Oliveira LC et al (2001) Questionario Internacional de Atividade Fisica (Ipaq): Estudo De Validade E Reprodutibilidade No Brasil. Ativ Fís & Sau 6:2. https://doi.org/10.12820/rbafs.v.6n2p5-18	No
649	Santo	2020	Strand V, Rentz AM, Cifaldi MA, Chen N, Roy S, Revicki D (2012) Health-related quality of life outcomes of adalimumab for patients with early rheumatoid arthritis: results from a randomized multicenter study. J Rheumatol 39:63–72. https://doi.org/10.3899/ jrheum.101161	No
650	Santo	2020	Fujiwara M, Kita Y (2013) Reexamination of the assessment criteria for rheumatoid arthritis disease activity based on comparison of the disease activity score 28 with other simpler assessment methods. Mod Rheumatol 23:260–268. https://doi.org/10.1007/ s10165-012-0652-7	No
651	Santo	2020	Bruce B, Fries JF (2005) The health assessment questionnaire (HAQ). Clin Exp Rheumatol 23:S14–S18	No
652	Santo	2020	Baker JF, Von Feldt JM, Mostoufi-Moab S, Kim W, Taratuta E, Leonard MB (2015) Insulin-like growth factor 1 and adiponectin and associations with muscle deficits, disease characteristics, and treatments in rheumatoid arthritis. J Rheumatol 42:2038–2045. https://doi.org/10.3899/jrheum.150280	No
653	Santo	2020	Schutz Y, Kyle UUG, Pichard C (2002) Fat-free mass index and fat mass index percentiles in Caucasians aged 18-98 y. Int J Obes Relat Metab Disord 26:953–960	No
654	Santo	2020	Wolfe F, Michaud K (2012) Effect of body mass index on mortality and clinical status in rheumatoid arthritis. Arthritis Care Res 64: 1471–1479. https://doi.org/10.1002/acr.21627 Clin Rheumatol Author's personal copy	No
655	Santo	2020	Cruz-Jentoft AJ, Baeyens JP, Bauer JM, Boirie Y, Cederholm T, Landi F, Martin FC, Michel JP, Rolland Y, Schneider SM, Topinková E, Vandewoude M, Zamboni M, European Working Group on Sarcopenia in Older People (2010) Sarcopenia: European consensus on definition and diagnosis. Age Ageing 39: 412–423. https://doi.org/10.1093/ageing/afq034	No
656	Santo	2020	Dias JA, Ovando AC, Külkamp W, Junior NGB (2010) Hand grip strength: evaluation methods and factors influencing this measure. Rev Bras Cineantropom Desempenho Hum 12:209–216. https:// doi.org/10.5007/1980-0037.2010v12n3p209	No
657	Santo	2020	Cella D, Yount S, Sorensen M, Chartash E, Sengupta N, Grober J (2005) Validation of the functional assessment of chronic illness therapy fatigue scale relative to other instrumentation in patients with rheumatoid arthritis. J Rheumatol 32:811–819	No
658	Santo	2020	Chang VT, Xia Q, Kasimis B (2005) The functional assessment of anorexia/cachexia therapy (FAACT) appetite scale in veteran cancer patients. J Support Oncol 3:377–382	No
659	Santo	2020	Tournadre A, Pereira B, Dutheil F, Giraud C, Courteix D, Sapin V, Frayssac T, Mathieu S, Malochet-Guinamand S, Soubrier M (2017) Changes in body composition and metabolic profile during interleukin 6 inhibition in rheumatoid arthritis. J Cachexia Sarcopenia Muscle 8:639–646. https://doi.org/10.1002/jcsm.12189	No
660	Santo	2020	Lemmey AB, Wilkinson TJ, Clayton RJ, Sheikh F, Whale J, Jones HSJ, Ahmad YA, Chitale S, Jones JG, Maddison PJ, O’Brien TD (2016) Tight control of disease activity fails to improve body composition or physical function in rheumatoid arthritis patients. Rheumatology. 55:1736–1745. https://doi.org/10.1093/ rheumatology/kew243	No
661	Santo	2020	Binymin K, Herrick A, Carlson G, Hopkins S (2011) The effect of disease activity on body composition and resting energy expenditure in patients with rheumatoid arthritis. J Inflamm Res 4:61–66. https://doi.org/10.2147/JIR.S16508	No
662	Santo	2020	Marcora SM, Chester KR, Mittal G, Lemmey AB, Maddison PJ (2006) Randomized phase 2 trial of anti-tumor necrosis factor therapy for cachexia in patients with early rheumatoid arthritis. Am J Clin Nutr 84:1463–1472	No
663	Santo	2020	van Bokhorst-de van der Schueren MAE, Konijn NPC, Bultink IEM, Lems WF, Earthman CP, van Tuyl LHD (2012) Relevance of the new pre-cachexia and cachexia definitions for patients with rheumatoid arthritis. Clin Nutr 31:1008–1010. https://doi.org/10. 1016/j.clnu.2012.05.012	No
664	Santo	2020	Stavropoulos-Kalinoglou A, Metsios GS, Smith JP, Panoulas VF, Douglas KMJ, Jamurtas AZ, Koutedakis Y, Kitas GD (2010) What predicts obesity in patients with rheumatoid arthritis an investigation of the interactions between lifestyle and inflammation. Int J Obes 34:295–301. https://doi.org/10.1038/ijo.2009.220	No
665	Santo	2020	Baker JF, Sauer BC, Cannon GW, Teng C-C, Michaud K, Ibrahim S, Jorgenson E, Davis L, Caplan L, Cannella A, Mikuls TR (2016) Changes in body mass related to the initiation of disease-modifying therapies in rheumatoid arthritis. Arthritis Rheum 68:1818–1827. https://doi.org/10.1002/art.39647	No
666	Santo	2020	Jurgens MS, Jacobs JWG, Geenen R, Bossema ER, Bakker MF, Bijlsma JWJ, van Albada-Kuipers IA, Ehrlich JC, Lafeber FPJG, Welsing PMJ, on behalf of The Utrecht Arthritis Cohort Study Group (2013) Increase of body mass index in a tight controlled methotrexate-based strategy with prednisone in early rheumatoid arthritis: side effect of the prednisone or better control of disease activity? Arthritis Ca…	No
667	Santo	2020	Popescu C, Bojincă V, Opriş D, Ionescu R (2015) Dual X-ray absorptiometry whole body composition of adipose tissue in rheumatoid arthritis. Rom J Intern Med 53:1–11	No
668	Santo	2020	Kim JK, Park MG, Shin SJ (2014) What is the minimum clinically important difference in grip strength? Clin Orthop Relat Res 472: 2536–2541. https://doi.org/10.1007/s11999-014-3666-y	No
669	Santo	2020	Palamar D, Er G, Terlemez R, Ustun I, Can G, Saridogan M (2017) Disease activity, handgrip strengths, and hand dexterity in patients with rheumatoid arthritis. Clin Rheumatol 36:2201–2208. https:// doi.org/10.1007/s10067-017-3756-9	No
670	Santo	2020	Sferra da Silva G, de Almeida Lourenço M, de Assis MR (2018) Hand strength in patients with RA correlates strongly with function but not with activity of disease. Adv Rheumatol. 3;58:20. doi: https://doi.org/10.1186/s42358-018-0020-1	No
671	Santo	2020	Cruz-Jentoft AJ, Bahat G, Bauer J, Boirie Y, Bruyère O, Cederholm T, et al (2019) Sarcopenia: revised European consensus on definition and diagnosis. Age Ageing. 1;48:601. doi: https://doi.org/10. 1093/ageing/afy169	No
672	Tada	2023	oraganaization WH. WHO coronavirus (COVID-19) dashboard. 2022 [May 9, 2022]; Available from: https://covid19.who.int/.	No
673	Tada	2023	Akbari HA, Pourabbas M, Yoosefi M, Briki W, Attaran S, Mansoor H, et al. How physical activity behavior affected well-being, anxiety and sleep quality during COVID-19 restrictions in Iran. Eur Rev Med Pharmacol Sci 2021;25: 7847e57.	No
674	Tada	2023	Dergaa I, Ben Saad H, Souissi A, Musa S, Abdulmalik MA, Chamari K. Olympic Games in COVID-19 times: lessons learned with special focus on the upcoming FIFA World Cup Qatar 2022. Br J Sports Med 2022	No
675	Tada	2023	Trabelsi K, Ammar A, Masmoudi L, Boukhris O, Chtourou H, Bouaziz B, et al. Globally altered sleep patterns and physical activity levels by confinement in 5056 individuals: ECLB COVID-19 international online survey. Biol Sport 2021;38:495e506.	No
676	Tada	2023	Varma A, Dergaa I, Mohammed AR, Abubaker M, Al Naama A, Mohammed S, et al. Covid-19 and diabetes in primary care - how do hematological parameters present in this cohort? Expet Rev Endocrinol Metabol 2021;16:147e53.	No
677	Tada	2023	D'Silva KM, Wallace ZS. COVID-19 and rheumatoid arthritis. Curr Opin Rheumatol 2021;33:255e61.	No
678	Tada	2023	Roongta R, Ghosh A. Managing rheumatoid arthritis during COVID-19. Clin Rheumatol 2020;39:3237e44.	No
679	Tada	2023	Bremander A, Malm K, Andersson ML. Physical activity in established rheumatoid arthritis and variables associated with maintenance of physical activity over a seven-year period - a longitudinal observational study. BMC rheumatology 2020;4:53.	No
680	Tada	2023	Matsumoto Y, Sugioka Y, Tada M, Okano T, Mamoto K, Inui K, et al. Lifestyle characteristics of rheumatoid arthritis patients with sarcopenia. J Parenter Enteral Nutr 2015;30:793e7. [10]	No
681	Tada	2023	Okano T, Inui K, Tada M, Sugioka Y, Mamoto K, Wakitani S, et al. Loss of lean body mass affects low bone mineral density in patients with rheumatoid arthritis - results from the TOMORROW study. Mod Rheumatol 2017;27: 946e52.	No
682	Tada	2023	Tada M, Yamada Y, Mandai K, Hidaka N. Matrix metalloprotease 3 is associated with sarcopenia in rheumatoid arthritis - results from the CHIKARA study. Int J Rheum Dis 2018;21:1962e9.	No
683	Tada	2023	Mochizuki T, Yano K, Ikari K, Okazaki K. Effects of the COVID-19 pandemic on body composition among patients with rheumatoid arthritis. Mod Rheumatol 2022;32:452e4.	No
684	Tada	2023	Aletaha D, Neogi T, Silman AJ, Funovits J, Felson DT, Bingham 3rd CO, et al. Rheumatoid arthritis classification criteria: an American College of Rheumatology/European League against Rheumatism collaborative initiative. Ann Rheum Dis 2010;69:1580e8. 2010.	No
685	Tada	2023	Haraoui B, Smolen JS, Aletaha D, Breedveld FC, Burmester G, Codreanu C, et al. Treating Rheumatoid Arthritis to Target: multinational recommendations assessment questionnaire. Ann Rheum Dis 2011;70:1999e2002	No
686	Tada	2023	Prevoo ML, van 't Hof MA, Kuper HH, van Leeuwen MA, van de Putte LB, van Riel PL. Modified disease activity scores that include twenty-eight-joint counts. Development and validation in a prospective longitudinal study of patients with rheumatoid arthritis. Arthritis Rheum 1995;38:44e8.	No
687	Tada	2023	Smolen JS, Breedveld FC, Schiff MH, Kalden JR, Emery P, Eberl G, et al. A simplified disease activity index for rheumatoid arthritis for use in clinical practice. Rheumatology 2003;42:244e57.	No
688	Tada	2023	Pincus T, Summey JA, Soraci Jr SA, Wallston KA, Hummon NP. Assessment of patient satisfaction in activities of daily living using a modified Stanford Health Assessment Questionnaire. Arthritis Rheum 1983;26:1346e53.	No
689	Tada	2023	Steinbrocker O, Traeger CH, Batterman RC. Therapeutic criteria in rheumatoid arthritis. J Am Med Assoc 1949;140:659e62.	Yes
690	Tada	2023	Yamada M, Kimura Y, Ishiyama D, Otobe Y, Suzuki M, Koyama S, et al. Effect of the COVID-19 epidemic on physical activity in community-dwelling older adults in Japan: a cross-sectional online survey. J Nutr Health Aging 2020;24: 948e50.	No
691	Tada	2023	Yamada Y, Tada M, Mandai K, Hidaka N, Inui K, Nakamura H. Glucocorticoid use is an independent risk factor for developing sarcopenia in patients with rheumatoid arthritis: from the CHIKARA study. Clin Rheumatol 2020;39: 1757e64.	No
692	Tada	2023	Matsumoto H, Tanimura C, Tanishima S, Osaki M, Noma H, Hagino H. Sarcopenia is a risk factor for falling in independently living Japanese older adults: a 2-year prospective cohort study of the GAINA study. Geriatr Gerontol Int 2017;17:2124e30.	No
693	Tada	2023	Tada M, Yamada Y, Mandai K, Hidaka N. Relationships of the stand-up time to falls and fractures in patients with rheumatoid arthritis: results from the CHIKARA study. Int J Rheum Dis 2021;24:246e53.	No
694	Tada	2023	Sobue Y, Suzuki M, Ohashi Y, Koshima H, Okui N, Funahashi K, et al. Locomotive syndrome in rheumatoid arthritis patients during the COVID-19 pandemic. Nagoya J Med Sci 2022;84:799e812.	No
695	Tada	2023	Sacco G, Lleonart S, Simon R, Noublanche F, Annweiler C, Group TS. Communication technology preferences of hospitalized and institutionalized frail older adults during COVID-19 confinement: cross-sectional survey study. JMIR Mhealth Uhealth 2020;8:e21845	No
696	Tada	2023	Mancuso CA, Duculan R, Jannat-Khah D, Barbhaiya M, Bass AR, Mehta B. Rheumatic disease-related symptoms during the height of the COVID-19 Pandemic. HSS J 2020:1e9.	No
697	Tada	2023	Sobue Y, Kojima T, Ito H, Nishida K, Matsushita I, Kaneko Y, et al. Does exercise therapy improve patient-reported outcomes in rheumatoid arthritis? A systematic review and meta-analysis for the update of the 2020 JCR guidelines for the management of rheumatoid arthritis. Mod Rheumatol 2022;32: 96e104.	No
698	Sulli	2024	Aletaha D, Smolen JS (2018) Diagnosis and management of rheumatoid arthritis: a review. JAMA 320:1360–1372. https://doi.org/ 10.1001/jama.2018.13103	No
699	Sulli	2024	Doumen M, De Cock D, Pazmino S, Bertrand D, Joly J, Westhovens R et al (2021) Treatment response and several patientreported outcomes are early determinants of future self-efcacy in rheumatoid arthritis. Arthritis Res Ther 23:269. https://doi. org/10.1186/s13075-021-02651-3	No
700	Sulli	2024	Papakonstantinou D (2021) Work disability and rheumatoid arthritis: Predictive factors. Work 69:1293–1304. https://doi. org/10.3233/WOR-213550	No
701	Sulli	2024	Ostor AJ, Sawant R, Qi CZ, Wu A, Nagy O, Betts KA (2022) Value of remission in patients with rheumatoid arthritis: a targeted review. Adv Ther 39:75–93. https://doi.org/10.1007/ s12325-021-01946-w	No
702	Sulli	2024	Smolen JS, Aletaha D (2014) Scores for all seasons: SDAI and CDAI. Clin Exp Rheumatol 32:S-75-9	No
703	Sulli	2024	McWilliams DF, Kiely PDW, Young A et al (2018) Interpretation of DAS28 and its components in the assessment of infammatory and non-infammatory aspects of rheumatoid arthritis. BMC Rheumatol 2:8. https://doi.org/10.1186/ s41927-018-0016-9	No
704	Sulli	2024	Aletaha D, Smolen J (2005) The simplifed disease activity index (SDAI) and the clinical disease activity index (CDAI): a review of their usefulness and validity in rheumatoid arthritis. Clin Exp Rheumatol 23:S100–S108	No
705	Sulli	2024	Van Riel PL, Renskers L (2016) The disease activity score (DAS) and the disease activity score using 28 joint counts (DAS28) in the management of rheumatoid arthritis. Clin Exp Rheumatol 34:S40–S44	No
706	Sulli	2024	Maska L, Anderson J, Michaud K (2011) Measures of functional status and quality of life in rheumatoid arthritis: Health Assessment Questionnaire Disability Index (HAQ), Modifed Health Assessment Questionnaire (MHAQ), Multidimensional Health Assessment Questionnaire (MDHAQ), Health Assessment Questionnaire II (HAQ-II), Improved Health Assessment Questionnaire (Improved HAQ), and Rheumatoid Arthrit…	No
707	Sulli	2024	Melikoglu MA, Ataman S, Bodur H et al (2021) Clinical performance of rheumatoid arthritis impact of disease score: a real-life evidence from the multicenter nationwide registry BioStaR. Rheumatol Int 41:1971–1978. https://doi.org/10.1007/ s00296-021-04992-3	No
708	Sulli	2024	Rodriguez-García SC, Montes N, Ivorra-Cortes J, TrigueroMartinez A, Rodriguez-Rodriguez L, Castrejón I et al (2021) Disease activity indices in rheumatoid arthritis: comparative performance to detect changes in function, IL-6 levels, and radiographic progression. Front Med (Lausanne) 8:669688. https:// doi.org/10.3389/fmed.2021.669688	No
709	Sulli	2024	Ranza R, Marchesoni A, Calori G, Bianchi G, Braga M, Canazza S et al (1993) The Italian version of the functional disability index of the health assessment questionnaire. A reliable instrument for multicenter studies on rheumatoid arthritis. Clin Exp Rheumatol 11:123–8	No
710	Sulli	2024	Salaf F, Di Carlo M, Farah S, Marotto D, Atzeni F, Sarzi-Puttini P (2021) Rheumatoid Arthritis disease activity assessment in routine care: performance of the most widely used composite disease activity indices and patient-reported outcome measures. Acta Biomed 92:e2021238. https://doi.org/10.23750/abm.v92i4. 10831	No
711	Sulli	2024	Henderson J, Condell J, Connolly J, Kelly D, Curran K (2021) Review of wearable sensor-based health monitoring glove devices for rheumatoid arthritis. Sensors (Basel) 21:1576. https://doi.org/ 10.3390/s21051576	No
712	Sulli	2024	Carmisciano L, Signori A, Pardini M, Novi G, Lapucci C, Nesi L et al (2020) Assessing upper limb function in multiple sclerosis using an engineered glove. Eur J Neurol 27:2561–2567. https:// doi.org/10.1111/ene.14482	No
713	Sulli	2024	Henderson J, Condell J, Connolly J, Kelly D, Curran K (2021) Reliability and validity of clinically accessible smart glove technologies to measure joint range of motion. Sensors (Basel) 21:1555. https://doi.org/10.3390/s21051555	No
714	Sulli	2024	Eberhardt K, Sandqvist G, Geborek P (2008) Hand function tests are important and sensitive tools for assessment of treatment response in patients with rheumatoid arthritis. Scand J Rheumatol 37:109–112. https://doi.org/10.1080/03009740701747129	No
715	Sulli	2024	Bonzano L, Sormani MP, Tacchino A, Abate L, Lapucci C, Mancardi GL et al (2013) Quantitative assessment of fnger motor impairment in multiple sclerosis. PLoS One 8:e65225. https:// doi.org/10.1371/journal.pone.0065225	No
716	Sulli	2024	Bonzano L, Bove M, Sormani MP, Stromillo ML, Giorgio A, Amato MP et al (2019) Subclinical motor impairment assessed with an engineered glove correlates with magnetic resonance imaging tissue damage in radiologically isolated syndrome. Eur J Neurol 26:162–167. https://doi.org/10.1111/ene.13789	No
717	Sulli	2024	Gracia-Ibáñez V, Rodríguez-Cervantes PJ, Bayarri-Porcar V, Granell P, Vergara M, Sancho-Bru JL (2021) Using sensorized gloves and dimensional reduction for hand function assessment of patients with osteoarthritis. Sensors (Basel) 21:7897. https:// doi.org/10.3390/s21237897	No
718	Sulli	2024	Connolly J, Condell J, Curran K, Gardiner P (2012) A new method to determine joint range of movement and stifness in rheumatoid arthritic patients. Annu Int Conf IEEE Eng Med Biol Soc 2012:6386–6389. https://doi.org/10.1109/EMBC.2012.6347455	No
719	Sulli	2024	Patanè M, Carmisciano L, Hysa E, Gotelli E, Sulli A, Paolino S et al (2022) Engineered glove to evaluate hand disability in rheumatoid arthritis: a pilot-study. Jt Bone Spine 89:105272. https://doi.org/10.1016/j.jbspin.2021.105272	No
720	Sulli	2024	Aletaha D, Neogi T, Silman AJ, Funovits J, Felson DT, Bingham CO 3rd et al (2010) 2010 Rheumatoid arthritis classifcation criteria: an American College of Rheumatology/European League Against Rheumatism collaborative initiative. Arthritis Rheum 62:2569–2581. https://doi.org/10.1002/art.27584	Yes
721	Sulli	2024	Higgins SC, Adams J, Hughes R (2018) Measuring hand grip strength in rheumatoid arthritis. Rheumatol Int 38:707–714. https://doi.org/10.1007/s00296-018-4024-2	No
722	Sulli	2024	Shiratori AP, Iop Rda R, Borges Júnior NG, Domenech SC, Gevaerd MDAS (2014) Evaluation protocols of hand grip strength in individuals with rheumatoid arthritis: a systematic review. Rev Bras Reumatol 54:140–147	No
723	Sulli	2024	Sheehy C, Gafney K, Mukhtyar C (2013) Standardized grip strength as an outcome measure in early rheumatoid arthritis. Scand J Rheumatol 42:289–293. https://doi.org/10.3109/03009 742.2012.747624	Yes
724	Sulli	2024	Straub RH, Cutolo M (2007) Circadian rhythms in rheumatoid arthritis: implications for pathophysiology and therapeutic management. Arthritis Rheum 56:399–408. https://doi.org/10.1002/ art.22368	No
725	Sulli	2024	Cutolo M (2019) Circadian rhythms and rheumatoid arthritis. Joint Bone Spine 86:327–333. https://doi.org/10.1016/j.jbspin. 2018.09.003	No
726	Sulli	2024	Cutolo M, Villaggio B, Otsa K, Aakre O, Sulli A, Seriolo B (2005) Altered circadian rhythms in rheumatoid arthritis patients play a role in the disease’s symptoms. Autoimmun Rev 4:497–502. https://doi.org/10.1016/j.autrev.2005.04.019	No
727	Sulli	2024	Ferreira RJO, Duarte C, Ndosi M, De Wit M, Gossec L, Da Silva JAP (2018) Suppressing Infammation in rheumatoid arthritis: does patient global assessment blur the target? A practice-based call for a paradigm change. Arthritis Care Res (Hoboken) 70:369– 378. https://doi.org/10.1002/acr.23284	No
728	Sulli	2024	Vermeer M, Kuper HH, Van Der BIJLAE, Baan H, Posthumus MD, Brus HL (2012) The provisional ACR/EULAR defnition of remission in RA: a comment on the patient global assessment criterion. Rheumatology (Oxford) 51:1076–1080. https://doi.org/ 10.1093/rheumatology/ker425	No
729	Sulli	2024	Boers M (2021) Patient global assessment to defne remission in rheumatoid arthritis: quo vadis? Ann Rheum Dis 80:277–279. https://doi.org/10.1136/annrheumdis-2020-218802	No
730	Sulli	2024	Katz J, Melzack R (1999) Measurement of pain. Surg Clin North Am 79:231–252. https://doi.org/10.1016/s0039-6109(05)70381-9	No
731	Sulli	2024	Bodian CA, Freedman G, Hossain S, Eisenkraft JB, Beilin Y (2001) The visual analog scale for pain: clinical signifcance in postoperative patients. Anesthesiology 95:1356–1361. https://doi. org/10.1097/00000542-200112000-00013	No
732	Sulli	2024	Mathiowetz V, Weber K, Volland G, Kashman N (1984) Reliability and validity of grip and pinch strength evaluations. J Hand Surg Am 9:222–226. https://doi.org/10.1016/s0363-5023(84) 80146-x	No
733	Sulli	2024	Dancey CP, Reidy J (2007) Statistics without maths for psychology’. Pearson Education, Edinburg	No
734	Sulli	2024	Tanaka E, Mannalithara A, Inoue E, Hara M, Tomatsu T, Kamatani N et al (2008) Efcient management of rheumatoid arthritis signifcantly reduces long-term functional disability. Ann Rheum Dis 67:1153–1158. https://doi.org/10.1136/ard.2007.072751	No
735	Sulli	2024	Aletaha D, Smolen J, Ward MM (2006) Measuring function in rheumatoid arthritis: Identifying reversible and irreversible components. Arthritis Rheum 54:2784–2792. https://doi.org/10.1002/ art.22052	No
736	Sulli	2024	Wen J, Liu J, Xin L, Wan L, Jiang H, Sun Y et al (2021) Efective factors on Sharp Score in patients with rheumatoid arthritis: a retrospective study. BMC Musculoskelet Disord 22:865. https:// doi.org/10.1186/s12891-021-04742-3	No
737	Sulli	2024	Toyama S, Tokunaga D, Fujiwara H, Ood R, Kobashi H, Okumura H et al (2014) Rheumatoid arthritis of the hand: a fve-year longitudinal analysis of clinical and radiographic fndings. Mod Rheumatol 24:69–77. https://doi.org/10.3109/14397595.2013. 854054	No

## Sheet: Without duplicates
ID	1° author	Year	Author/Title	Decision - Reviwer 1 (R.C.E.S)	Decision - Reviwer 2 (L.P.S)
1	Drosos	1990	Bleyer, W.A. The clinical pharmacology of methotrexate: new applications of an old drug. Cancer 1978, 41, 36-51.	Review	Review
2	Drosos	1990	Nyfors, A. Methotrexate therapy of psoriasis. Dan Med Bull 1980, 27, 74-96.	Review	Review
3	Drosos	1990	Black, R.L., O'Brien, W.M., Van Scott, E.J., Averbach, R., Eisen, A.Z., Bunim, J.J. Methotrexate therapy in psoriatic arthritis. JAMA 1964, 189, 743- 747.	Trial	Trial
4	Drosos	1990	Owen, E.T., Cohen, M.L. Methotrexate in Reiter's disease. Ann Rheum Dis 1979, 38, 48-50.	Wrong Population	Wrong Population
5	Drosos	1990	Bookbinder, S.A., Espinosa, L.R., Fenske, N.A., Germain, B.F., Vasey, F.B. Methotrexate : its use in the rheumatic diseases. Clin Exp Rheumatol 1984, 2, 185-193	Review	Review
6	Drosos	1990	Gubner, R., August, S., Ginsburg, V. Therapeutic suppression of tissue reactivity. II. Effect of aminopterin in rheumatoid arthritis and psoriasis. Am J Med Sci 1951, 221, 176-182	Review	Review
7	Drosos	1990	Willkens, R.F., Watson, M.A., Paxson, C.S. Low dose pulse methotrexate therapy in rheumatoid arthritis. J Rheumatol 1980, 7, 501-505	Wrong Outcome	Wrong Outcome
8	Drosos	1990	Steinsson, K., Weinstein, A., Korn, J., Abeles, M. Low dose methotrexate in rheumatoid arthritis. J Rheumatol 1982, 9, 860-866	Trial	Trial
9	Drosos	1990	Thompson, R.N., Watts, C., Edelman, J., Esdaile, J., Russell, A.S. A controlled two centre trial of parenteral methotrexate therapy for refractory rheumatoid arthritis. J Rheumatol 1984, 11, 760- 763	Trial	Trial
10	Drosos	1990	Willkens, R.F. Short-term efficacy of methotrexate in the treatment of rheumatoid arthritis. J Rheumatol 1985, Suppl. 12, 21-24	Review	Review
11	Drosos	1990	Williams, H.J., Willkens, R.F., Samuelson, C.O.Jr., et al. Comparison of low dose oral pulse methotrexate and placebo in the treatment of rheumatoid arthritis: a controlled clinical trial. Arthritis Rheum 1985, 28, 721-730.	Trial	Trial
12	Drosos	1990	Hamdy, H., McKendry, R.J.R., Mierins, E., Liver, J.A. Low dose methotrexate compared with azathioprine in the treatment of rheumatoid arthritis. Arthritis Rheum 1987, 30, 361-368.	Trial	Trial
13	Drosos	1990	Andersen, P.A., West, S.G., O'Dell, J.R., Via, C.S.,Claypool, R.G., Kotzin, B.L Weekly pulse methotrexate in rheumatoid arthritis. Ann Intern Med 1985, 103, 489-496	Trial	Trial
14	Drosos	1990	Boerbooms, A.M.Th., Jeurissen, M.E.C., Westgeest, A.A.A., Theunisse, H., Van de Putte, L.B.A. Methotrexate in refractory rheumatoid arthritis. Clin Rheumatol 1988, 7, 249-256	Wrong Outcome	Wrong Outcome
15	Drosos	1990	Weinstein, A., Marlowe, S., Korn, J., Farouhan, F. Low dose methotrexate treatment of rheumatoid arthritis. Long term observations. Am J Med 1985, 79, 331-337.	Wrong Outcome	Wrong Outcome
16	Drosos	1990	Kremer, J.M. Long term methotrexate therapy in rheumatoid arthritis : A review. J Rheumatol 1985, Suppl. 12, 25-28	Review	Review
17	Drosos	1990	Nordstrom, D.M., West, S.G., Andersen, P.A.. Sharp, J.T. Pulse methotrexate therapy in rheumatoid arthritis. Ann Intern Med 1987, 107, 797-80t.	Wrong Outcome	Wrong Outcome
18	Drosos	1990	Tishter, M., Caspi, D., Rosenbach, T.O., et al. Methotrexate in rheumatoid arthritis : a prospective study in Israeli patients with immunogenetic correlations. Ann Rheum Dis 1988, 47, 654 659	Included for full reading	Included for full reading
19	Drosos	1990	Fehlauer, C.S., Carson, C.W., Cannon, G.W., et al. Methotrexate therapy in rheumatoid arthritis: 2-year retrospective follow-up study. J Rheumatol 1989, 16, 307-312	Wrong Outcome	Wrong Outcome
20	Drosos	1990	Aponte, J., Pertrelly, M. Histophathologic findings in the liver of rheumatoid arthritis patients treated with long-term bolus methotrexate. Arthritis Rheum 1988, 31, 1457-1464.	Wrong Outcome	Wrong Outcome
21	Drosos	1990	Kremer, J.M., Lee, R.G., Tolman, K.G. Liver histology in rheumatoid arthritis patients receiving long-term methotrexate therapy. Arthritis Rheum 1989, 32, 121-127.	Wrong Outcome	Wrong Outcome
22	Drosos	1990	Pinals, R.S., Masi, A.T., Larsen, R.A. Preliminary criteria for clinical remission in rheumatoid arthri- Methotrexate in rheumatoid arthritis 341 tis. Arthritis Rheum 1981, 24, 1308-1315	Wrong Outcome	Wrong Outcome
23	Drosos	1990	Evans, W.E., Cristensen, M.L. Drug interactions with methotrexate. J Rheumatol 1985. Suppl. 12, 15-20	Review	Review
24	Drosos	1990	Weinstein, G.D. Methotrexate guidelines revised. J Am Acad Dermatol 1982, 6, 145-155.	Wrong Publication Type	Wrong Publication Type
25	Drosos	1990	Andonopoulos, A.P., Drosos, A.A., Skopouli, F.N., Acritidis. N.C., Moutsopoulos, H.M. Secondary Sjogren's syndrome in rheumatoid arthritis. J Rheumatol 1987, 14, 1098-1103.	Wrong Outcome	Wrong Outcome
26	Drosos	1990	Urowitz, M.B., Gordon, D.A., Smythe, H.A., Pruzanski, W., Ogryzlo, M.A. Azathioprine in rheumatoid arthritis: a double-blind cross-over study. Arthritis Rheum 1973, 16, 411-419	Trial	Trial
27	Drosos	1990	Berry, H., Liyanage, S.P., Durance, R.A., Barnes, C.G., Berger, L.A., Evans, S. Azathioprine and penicillamine in treatment of rheumatoid arthritis: a controlled trial. Br Med J 1976, 1, 1052-1054.	Trial	Trial
28	Drosos	1990	Woodland, J., Chaput de Saintonge, D.M., Evans, S.J.W., Sharman, V.L., Currey, H.F. Azathioprine in rheumatoid arthritis : double-blind study of full versus half doses versus placebo. Ann Rheum Dis 1981, 40, 359-368.	Trial	Trial
29	Drosos	1990	Penn, I. Occurrence of cancer in immune deficiencies. Cancer 1974, 34, 858-866.	Wrong Population	Wrong Population
30	Drosos	1990	Coban, C.D., Sheon, R.P., Kirsner, A.B. Immunosuppressive drugs and acute leukemia. Ann Intern Med 1973. 79, 131-132.	Wrong Publication Type	Wrong Publication Type
31	Drosos	1990	Cooperative Clinics Committee of the American Rheumatism Association : A controlled trial of cyclophosphamide in rheumatoid arthritis. N Engl J Med 1970, 283, 883-889	Trial	Trial
32	Drosos	1990	Townes, A.S., Sowa, J,M., Shulman, L.E. Controlled trial of cyclophosphamide in rheumatoid arthritis. Arthritis Rheum 1976, 19, 563-573.	duplicated with the selected process by Rayyan	duplicated with the selected process by Rayyan
33	Drosos	1990	Lidsky, M.D., Sharp, J.T., Billings, S. Double-blind study of cyclophosphamide in rheumatoid arthritis. Arthritis Rheum 1973, 16, 148-153.	Trial	Trial
34	Drosos	1990	Wall, R.L., Clansen, K.P. Carcinoma of the urinary bladder in patients receiving cyclophosphamide. N Engl J Med 1975, 293, 271-273.	Wrong Population	Wrong Population
35	Drosos	1990	Tannenbaum, H., Schur, P.H. Development of reticulum cell sarcoma during cyclophosphamide therapy. Arthritis Rheum 1974, 17, 15-18.	Wrong Outcome	Wrong Outcome
36	Drosos	1990	Love, R.R., Sowa, J.M. Myelomonocytic leukemia following cyclophosphamide therapy of rheumatoid disease. Ann Intern Med 1977, 86, 199-204.	Wrong Publication Type	Wrong Publication Type
37	Drosos	1990	Zachariae, H., Kragballe, K., Sogaard, H. Methotrexate-induced liver cirrhosis : studies including serial liver biopsies during continued treatment. Br J Dermatot 1980, 102, 407-412	Wrong Population	Wrong Population
38	Drosos	1990	Robinson, J.K., Baughman, R.D., Auerbach, R., Cimis, R.J. Methotrexate hepatotoxicity in psoriasis ; consideration of liver biopsies at regular intervals. Arch Dermatol 1980, 116, 413-415.	Wrong Population	Wrong Population
39	Drosos	1990	Weinbtatt, M.E. Toxicity of low dose methotrexate in rheumatoid arthritis. J Rheumatol 1985, Suppl. 12, 35-39	Review	Review
40	Drosos	1990	Gispen, J.S., Alarcon, G.S., Johnson, J.J., Acton, R.T., Barger, B.O., Koopman, W.J. Toxicity to methotrexate in rheumatoid arthritis. J Rheumatol 1987, 14, 74-79.	Wrong Publication Type	Wrong Publication Type
41	Drosos	1990	Tolman, K.G., Clegg, D.O., Lee, R.G., Ward, J.R. Methotrexate and the liver. J Rheumatol 1985, Suppl. 12: 29-34.	Wrong Outcome	Wrong Outcome
42	Drosos	1990	Furst, D.E., Koehnke, R., Burmeister, L.F., Kohler, J., Cargill, I. Increasing methotrexate effect with increasing dose in the treatment of resistant rheumatoid arthritis. J Rheumatol 1989, 16, 313-320.	Trial	Trial
43	Capell	1991	van der Heijde DMFM, van Riel PLCM, van Rijswijk MH, van de Putte LBA. Influence of prognostic features on the final outcome in rheumatoid arthritis: A review of the literature. Sem Arthritis Rheum 1988; 17: 284-292.	Review	Review
44	Capell	1991	Scott DL, Symmons DPM, Coulton BL, Popert AJ. Long-term outcome of treating rheumatoid arthritis: results after 20 years. Lancet 1987; ii: 1108-1 111	Wrong Outcome	Wrong Outcome
45	Capell	1991	Pullar T, Capell HA. A rheumatological dilemma: is it possible to modify the course of rheumatoid arthritis? Can we answer the question? Ann Rheum Dis 1985; 44: 134-140.	Review	Review
46	Capell	1991	Capell HA, Hunter JA, Rennie JAN, Murdoch RM. Levamisole—a possible alternative to gold and penicillamine in the longterm treatment of rheumatoid arthritis? J Rheumatol 1981; 8: 730- 740.	Wrong Outcome	Wrong Outcome
47	Capell	1991	Lee P, Jasani MK, Carson DW, Watson Buchanan W. Evaluation of a functional index in rheumatoid arthritis. Scand J Rheumatol 1973; 2: 71-77	Validation study	Validation study
48	Capell	1991	Pullar T, Hunter JA, Capell HA. Does second-line therapy affect the radiological progression of rheumatoid arthritis? Ann Rheum Dis 1984; 43: 18-23.	Wrong Outcome	Wrong Outcome
49	Capell	1991	Dale K, Eek M. Preliminary experiences with Larsen's radiological method for grading rheumatoid arthritis. Scand J Rheumatol 1975; 4: Suppl 8.	Wrong Outcome	Wrong Outcome
50	Capell	1991	Scott DL, Coulton BL, Chapman JH, Bacon PA, Popert AJ. The long-term effects of treating rheumatoid arthritis. J Roy Coll Phys Lond 1983; 17: 79-85.	Wrong Outcome	Wrong Outcome
51	Capell	1991	Million R, Kellgren JH, Poole P, Jayson MJV. Long-term study of management of rheumatoid arthritis. Lancet 1984; I: 812-816.	Included for full reading	Included for full reading
52	Capell	1991	Pullar T, Hunter JA, Capell HA. Effect of sulphasalazine on the radiological progression of rheumatoid arthritis. Ann Rheum Dis 1987; 46: 398^102	Included for full reading	Included for full reading
53	Capell	1991	lannuzzi L, Dawson N, Zein N, Kushner I. Does drug therapy slow radiographic deterioration in rheumatoid arthritis? N Engl J Med 1983; 309: 1023-28	Review	Review
54	Capell	1991	van der Heijde DM, van Riel PL, Nuver-Zwart IK, Gribnau FW, van de Putte LB. Effects of hydroxychloroquine and sulphasalazine on progression of joint damage in rheumatoid arthritis. Lancet 1989; i: 1036-1040.	Trial	Trial
55	Capell	1991	Capell HA, Marabani M, Madhok R, Torley H and Hunter J A. Degree and extent of response to sulphasalazine or penicillamine therapy for rheumatoid arthritis: results from a routine clinical environment over a two-year period. Q J Med 1990; 75: 335-34	Trial	Trial
56	Capell	1991	Hunter JA, Capell HA, Pullar T, Madhok R. General practitioner assistance with gold and penicillamine therapy of rheumatoid arthritis—a four year prospective study. Scot Med J 1987; 32: 74-76	Wrong Outcome	Wrong Outcome
57	Capell	1991	Frame M, Sturrock RD, Gemmell CG. Impaired polymorphonuclear phagocytosis in rheumatoid arthritis—evidence for an intrinsic and extrinsic defect. Br J Rheumatol 1989; XXVIII (suppl 2): 156	Wrong Outcome	Wrong Outcome
58	Bodman-Smith	1996	Parekh R, Iscnberg DA, Rook G, Roitt I, Dwek R, Rademacher T. A comparative analysis of disease associated changes in the galactosylation of serum IgG. / Autoimmun 1989;2:101-14	Wrong Outcome	Wrong Outcome
59	Bodman-Smith	1996	Parekh R, Isenberg DA, Roitt I, Ansell B, Dwek R, Rademacher T. Galactosylation of IgG associated oligosaccharides: reduction in patients with adult and juvenile onset rheumatoid arthritis and relation to disease activity. Lancet 1988;i:966-9.	Wrong Outcome	Wrong Outcome
60	Bodman-Smith	1996	Young A, Sumar N, Bodman K et al. Agalactosyl IgG: an aid to differential diagnosis in early synovitis. Arthritis Rheum 1991;34:1425-9	Wrong Outcome	Wrong Outcome
61	Bodman-Smith	1996	Young A, Winfield J, Williams P, Corbett M. A prognostic index for erosive changes in hands, feet and cervical spine in early rheumatoid arthritis. Br J Rheumatol 1988;27:94-101	Wrong Outcome	Wrong Outcome
62	Bodman-Smith	1996	Sumar N, Bodman KB, Rademacher TW et al. Analysis of glycosylation changes in IgG using lectins. J Immunol Methods 199O;131:127-36	Validation study	Validation study
63	Bodman-Smith	1996	Bodman KB, Hutchings PR, Jeddi PA et al. IgG glycosylation in autoimmune strains of mice. Clin Exp Immunol 1994;95:103-7	Animal Study	Animal Study
64	Bodman-Smith	1996	Parekh R, Isenberg D, Roitt I, Dwek R, Rademacher T. Age-related glycosylation of the N-linked oligosaccharides of human serum IgG. J Exp Med 1988; 167:1731-6	Wrong Population	Wrong Population
65	Bodman-Smith	1996	Tomana M, Schrohenloher RE, Koopman W, Alarcon GS, Paul WA. Abnormal glycosylation of serum IgG from patients with chronic inflammatory diseases. Arthritis Rheum 1988;31:333-6.	Wrong Outcome	Wrong Outcome
66	Bodman-Smith	1996	Sumar N, Colaco CB, Bodman KB et al. Abnormalities in the glycosylation of IgG in spouses of patients with rheumatoid arthritis. J Autoimmun 1991;4:9O7-14	Wrong Outcome	Wrong Outcome
67	Bodman-Smith	1996	Sumar N, Isenberg DA, Bodman KB et al. Reduction of IgG galactose in juvenile and adult onset arthritis measured by a lectin binding method and its relation to rheumatoid factor. Ann Rheum Dis 1991;50:607—10	Wrong Outcome	Wrong Outcome
68	Bodman-Smith	1996	Dube R, Rook GAW, Steele J et al. Agalactosyl IgG in inflammatory bowel disease: correlation with C-reactive protein in Crohn's disease, but not in ulcerative colitis. Gut 1989;31:431-4.	Wrong Population	Wrong Population
69	Bodman-Smith	1996	Filley E, Andreoli A, Steele J et al. A transient rise in agalactosyl IgG correlating with free IL-2 receptors during episodes of erythema nodosum leprosum. Clin Exp Immunol 1989;76:343-7	Wrong Outcome	Wrong Outcome
70	Bodman-Smith	1996	O'Connor CM, Rook G, FitzGerald MX. Serum agalactosyl IgG and interleukin-6 levels in sarcoidosis. Am Rev Respir Dis 1992; 145:A273.	Wrong Population	Wrong Population
71	Bodman-Smith	1996	Van Zeben D, Rook GAW, Hazes JMW et al. Early agalactosylation of IgG is associated with a more progressive disease course in patients with rheumatoid arthritis: results of a follow-up study. Br J Rheumatol 1994^33:36-43	Wrong Outcome	Wrong Outcome
72	Mulherin	1996	Harris ED. Rheumatoid arthritis. Pathophysiology and implications for therapy. N Engl J Med 1990;322: 1277-89.	Review	Review
73	Mulherin	1996	Scott DL, Grindulis KA, Struthers GR, Coulton BL, Popert AJ, Bacon PA. Progression of radiological changes in rheumatoid arthritis. Ann Rheum Dis 1984;43:8-17.	Included for full reading	Included for full reading
74	Mulherin	1996	Sany J, Kaliski S, Couret M, Cuchacovich M, Daures J-P. Radiologic progression during intramuscular methotrexate treatment of rheumatoid arthritis. J Rheumatol 1990;17:1636-^l	Trial	Trial
75	Mulherin	1996	Capell HA, Murphy EA, Hunter JA. Rheumatoid arthritis: workload and outcome over 10 years. Q J Med 1991;79:461-76.	duplicated with the selected process by Rayyan	duplicated with the selected process by Rayyan
76	Mulherin	1996	van der Heijde DMFM, van't Hof MA, van Riel PLCM, van Leeuwen MA, van Rijswijk MH, van de Putte LBA. Validity of single variables and composite indices for measuring disease activity in rheumatoid arthritis. Ann Rheum Dis 1992;51:177-8	Validation study	Validation study
77	Mulherin	1996	Felson DT, Anderson JJ, Boers M et al. The American College of Rheumatology preliminary core set of disease activity measures for rheumatoid arthritis clinical trials. Arthritis Rheum 1993;36:729-40	Wrong Publication Type	Wrong Publication Type
78	Mulherin	1996	Rooney M, Whelan A, Feighery C, Bresnihan B. Changes in lymphocyte infiltration of the synovial membrane and the clinical course of rheumatoid arthritis. Arthritis Rheum 1989;32:361-9	Wrong Outcome	Wrong Outcome
79	Mulherin	1996	Soden M, Rooney M, Whelan A, Feighery C, Bresnihan B. Immunohistological analysis of the synovial membrane: search for predictors of the clinical course in rheumatoid arthritis. Ann Rheum Dis 1991;50:673-6	Wrong Outcome	Wrong Outcome
80	Mulherin	1996	Ropes MW, Bennett GA, Cobb S, Jacox R, Jessar RA. 1958 revision of diagnostic criteria for rheumatoid arthritis. Bull Rheum Dis 1958;9:175-6.	Wrong Publication Type	Wrong Publication Type
81	Mulherin	1996	Meenan RF, Gertman PM, Mason JH. Measuring health status in arthritis. The arthritis impact measurement scales. Arthritis Rheum 1980;23:146-52.	Review	Review
82	Mulherin	1996	Mallya RK, Mace BEW. The assessment of disease activity in rheumatoid arthritis using a multivariate analysis. Rheumatol Rehabil 1981;20:14-7.	Wrong Outcome	Wrong Outcome
83	Mulherin	1996	Dawes PT. Radiological assessment of outcome in rheumatoid arthritis. Br J Rheumatol 1988;27 (suppl. l):21-36.	Review	Review
84	Mulherin	1996	Doherty E, Rooney M, Conroy R, Bresnihan B. Health status of functionally independent young adults with chronic arthritis since childhood. J Orthop Rheumatol 1988;l:51-8.	Wrong Publication Type	Wrong Publication Type
85	Mulherin	1996	McKenna F. Clinical and laboratory assessment of outcome in rheumatoid arthritis. Br J Rheumatol 1988;27(suppl. l):12-20.	Review	Review
86	Mulherin	1996	Corbett M, Dalton S, Young A, Silman A, Shipley M. Factors predicting death, survival and functional outcome in a prospective study of early rheumatoid disease over fifteen years. Br J Rheumatol 1993;32: 717-23	Included for full reading	Included for full reading
87	Mulherin	1996	Van Schaardenburg D, Hazes JMW, de Boer A, Zwinderman AH, Meijers KAE, Breedveld FC. Outcome of rheumatoid arthritis in relation to age and rheumatoid factor at diagnosis. J Rheumatol l993;20:45-52	Wrong Outcome	Wrong Outcome
88	Mulherin	1996	Sharp JT, Wolfe F, Mitchell DM, Bloch DA. The progression of erosion and joint space narrowing scores in rheumatoid arthritis during the first twenty-five years of disease. Arthritis Rheum 1991;34:660-8	Wrong Outcome	Wrong Outcome
89	Mulherin	1996	Paulus HE, Machleder HI, Levine S, Yu DTY, MacDonald NS. Lymphocyte involvement in rheumatoid arthritis. Studies during thoracic duct drainage. Arthritis Rheum 1977^0:1249-62	Wrong Outcome	Wrong Outcome
90	Mulherin	1996	Tanay A, Field EH, Hoppe RT, Strober S. Long-term followup of rheumatoid arthritis patients treated with total lymphoid irradiation. Arthritis Rheum 1987;3(h 1-10.	Wrong Outcome	Wrong Outcome
91	Mulherin	1996	Walters MT, Smith JL, Moore K, Evans PR, Cawley MID. An investigation of the action of disease modifying antirheumatic drugs on the rheumatoid synovial membrane: reduction in T lymphocyte subpopulations and HLA-DP and DQ antigen expression after gold or penicillamine therapy. Ann Rheum Dis 1987;46:7-16.	Included for full reading	Included for full reading
92	Mulherin	1996	Isaacs JD, Watts RA, Hazleman BL et al. Humanised monoclonal antibody therapy for rheumatoid arthritis. Lancet 1992;340:748-52.	Wrong Outcome	Wrong Outcome
93	Mulherin	1996	Moreland LW, Bucy RP, Tilden A et al. Use of a chimeric monoclonal anti-CD4 antibody in patients with refractory rheumatoid arthritis. Arthritis Rheum 1993; 36:307-18.	duplicated with the selected process by Rayyan	duplicated with the selected process by Rayyan
94	Mulherin	1996	Horneff G, Sack U, Kalden JR, Emmrich F, Burmester GR. Reduction of monocyte-macrophage activation markers upon anti-CLM treatment. Decreased levels of IL-1, IL-6, neopterin and soluble CD 14 in patients with rheumatoid arthritis. Clin Exp Immunol 1993; 91:207-13.	Wrong Outcome	Wrong Outcome
95	Mulherin	1996	Soden M, Hassan J, Scott DL et al. Lymphoid irradiation in intractable rheumatoid arthritis. Longterm followup of patients treated with 750 rads or 2,000 rads. Arthritis Rheum 1989;32:523-30	duplicated with the selected process by Rayyan	duplicated with the selected process by Rayyan
96	Mulherin	1996	Mulherin D, FitzGerald O, Bresnihan B. Synovia! tissue macrophage populations and articular damage in rheumatoid arthritis. Arthritis Rheum 1996;39: 115-24.	Wrong Outcome	Wrong Outcome
97	Mulherin	1996	Geiler T, Kriegsmann J, Keyszer GM, Gay RE, Gay S. A new model for rheumatoid arthritis generated by engraftment of rheumatoid synovial tissue and normal human cartilage into SCID mice. Arthritis Rheum 1994;37:1664-71	animal Study	animal Study
98	Mulherin	1996	Zvaifler NJ, Firestein GS. Pannus and pannocytes. Alternative models of joint destruction in rheumatoid arthritis. Arthritis Rheum 1994;37:783-9.	Review	Review
99	Mulherin	1996	Firestein GS, Paine MM, Boyle DL. Mechanisms of methotrexate action in rheumatoid arthritis. Selective decrease in synovial collagenase gene expression. Arthritis Rheum 1994;37:193-200	Wrong Outcome	Wrong Outcome
100	Mulherin	1996	Elliot MJ, Maini RN, Feldmann M et al. Randomised double-blind comparison of chimeric monoclonal antibody to tumour necrosis factor a (cA2) versus placebo in rheumatoid arthritis. Lancet 1994;344:1105-10	Trial	Trial
101	Callahan	1997	Pincus T, Callahan LF, Sale WG, Brooks AL, Payne LE, Vaughn WK. Severe functional declines, work disability, and increased mortality in seventy-five rheumatoid arthritis patients studied over nine years. Arthritis Rheum 1984;27:864-72.	Included for full reading	Included for full reading
102	Callahan	1997	Reilly PA, Cosh JA, Maddison PJ, Rasker JJ, Silman AJ. Mortality and survival in rheumatoid arthritis: a 25 year prospective study of 100 patients. AM RheumDis 1990;	Wrong Outcome	Wrong Outcome
103	Callahan	1997	Wolfe F. Rheumatoid arthritis. In: Bellamy N, editor. Prognosis in the rheumatic diseases. Dordrecht: Kluwer Academic Publishers; 1991. p. 37-82.	Wrong Publication Type	Wrong Publication Type
104	Callahan	1997	Van Zeben D, Hazes JMW, Zwinderman AH, Vandenbroucke JF', Breedveld FC. Factors predicting outcome of rheumatoid arthritis: results of a followup study. J Rheumatol 1993;20:1288-96.	Wrong Outcome	Wrong Outcome
105	Callahan	1997	Hochberg MC. Predicting the prognosis of patients with rheumatoid arthritis: is there a crystal ball? J Rheumatol 1993;20:1265-7	Wrong Publication Type	Wrong Publication Type
106	Callahan	1997	Pincus T, Callahan LF. How many types of patients meet classification criteria for rheumatoid arthritis? J Rheumatol 1994;21:1385-9.	Wrong Publication Type	Wrong Publication Type
107	Callahan	1997	Luqmani R, Bacon PA, Moots RJ, Janssen B, Pall A, Emery P, et al. Birmingham Vasculitis Activity Score (BVAS) for use in systemic necrotizing vasculitis. OJM 1994;87:671-8.	Wrong Population	Wrong Population
108	Callahan	1997	Emery P. The optimal management of early rheumatoid disease: the key to preventing disability. Br J Rheumatol 1994;33:765-8	Review	Review
109	Callahan	1997	Luukkainen R, Kaarela K, Isomaki H, Martio J, Kiviniemi P, Rasanen J, et al. The prediction of radiological destruction during the early stage of rheumatoid arthritis. Clin Exp Rheumatol 1983;1:295-8.	duplicated with the selected process by Rayyan	duplicated with the selected process by Rayyan
110	Callahan	1997	Larsen A, Thoen J. Hand radiography of 200 patients with rheumatoid arthritis repeated after an interval of one year. Scand J Rheumatol 1987;16:395-401	Wrong Population	Wrong Population
111	Callahan	1997	Fuchs HA, Pincus T. Radiographic damage in rheumatoid arthritis: description by nonlinear models. J Rheumatol 1992; 19: 165 5-8	Review	Review
112	Callahan	1997	Pincus T, Callahan LF, Fuchs HA, Larsen A, Kaye J. Quantitative analysis of hand radiographs in rheumatoid arthritis: time course of radiographic changes, relation to joint examination measures, and comparison of different scoring methods. J Rheumatol 1995;22 1983-9	Wrong Publication Type	Wrong Publication Type
113	Callahan	1997	Scott DL, Laasonen L, Priolo F, Houssien DA, Bacarini L, Cerase A, Cammisa M. The radiological assessment of rheumatoid arthritis. Clin Exp Rheumatol 1997;15 SUppl 17:S5 3-61.	Review	Review
114	Callahan	1997	Nissila M, Isomaki H, Kaarela K, Kiviniemi P, Martio J, Sarna S. Prognosis of inflammatory joint diseases: a three-year follow-up study. Scand J Rheumatol1983;12: 33-8	Wrong Outcome	Wrong Outcome
115	Callahan	1997	Yelin E, Meenan R, Nevitt M, Epstein W. Work disability in rheumatoid arthritis: effects of disease, social, and work factors. Ann Intern Med 1980;93:551-6.	Wrong Outcome	Wrong Outcome
116	Callahan	1997	Callahan LF, Bloch DA, Pincus T. Identification of work disability in rheumatoid arthritis: physical, radiographic and laboratory variables do not add explanatory power to demographic and functional variables. J Clin Epidemiol 1992;45 : 127-38	Wrong Publication Type	Wrong Publication Type
117	Callahan	1997	Fifield J, Reisine S, Grady K. Work disability and the experience of pain and depression in rheumatoid arthritis. SOC Sci Med 1995;33:579-85.	Wrong Outcome	Wrong Outcome
118	Callahan	1997	Isomaki HA, Mutru 0, Koota K. Death rate and causes of death in patients with rheumatoid arthritis. Scand J Rheumatol 19 75;4: 205-8.	Wrong Outcome	Wrong Outcome
119	Callahan	1997	Pincus T, Callahan LF. Taking mortality in rheumatoid arthritis seriously-predictive markers, socioeconomic status and comorbidity. J Rheumatol 1986;13:841-5.	Wrong Outcome	Wrong Outcome
120	Callahan	1997	Rasker JJ, Cosh JA. The natural history of rheumatoid arthritis: a fifteen year follow-up study. The prognostic significance of features noted in the first year. Clin Rheumato1 1984;3:11-20.	Wrong Outcome	Wrong Outcome
121	Callahan	1997	Pincus T, Wolfe F, Callahan LF. Updating a reassessment of traditional paradigms concerning rheumatoid arthritis. In: Wolfe F, Pincus T, editors. Rheumatoid arthritis: pathogenesis, assessment, outcome, and treatment. New York Marcel Dekker, Inc.; 1994. p. 1-74.	Wrong Publication Type	Wrong Publication Type
122	Callahan	1997	Pincus T, Callahan LF. Quantitative measures to assess, monitor and predict morbidity and mortality in rheumatoid arthritis. Baillieres Clin Rheumatol 1992;6:161-91.	Review	Review
123	Callahan	1997	Fleming TR, DeMets DL. Surrogate end points in clinical trials: are we being misled? Ann Intern Med 1996; 1251605-13.	Review	Review
124	Callahan	1997	Pincus T, Callahan LF. Prognostic markers of activity and damage in rheumatoid arthritis: why clinical trials and inception cohort studies indicate more favorable outcomes than studies of patients with established disease. Br J Rheumatol 1995;34:196-9.	Wrong Publication Type	Wrong Publication Type
125	Callahan	1997	Van Leeuwen MA, van der Heijde DMFM, van Rijswijk MH, Houtman PM, van Riel PLCM, van de Putte LBA, et al. Interrelationship of outcome measures and process variables in early rheumatoid arthritis. A comparison of radiologic damage, physical disability, joint counts, and acute phase reactants. J Rheumatol 1994;21:425-9.	Wrong Outcome	Wrong Outcome
126	Callahan	1997	Plant MJ, Saklatvala J, Borg AA, Jones PW, Dawes PT. Measurement and prediction of radiological progression in early rheumatoid arthritis. J Rheumatol 1994;21: 1808-13	Wrong Outcome	Wrong Outcome
127	Callahan	1997	Hawley DJ, Wolfe F. Sensitivity to change of the Health Assessment Questionnaire (HAW and other clinical and health status measures in rheumatoid arthritis: results of short-term clinical trials and observational studies versus long-term observational studies. Arthritis Care Res 1992;5: 130-6.	Wrong Outcome	Wrong Outcome
128	Callahan	1997	Paimela L, Palosuo T, Leirisalo-Rep0 M, Helve T, Aho K. Prognostic value of quantitative measurement of rheumatoid factor in early rheumatoid arthritis. Br J Rheumatol 1995;34:1146-50.	Trial	Trial
129	Callahan	1997	Mulherin D, Fitzgerald 0, Bresnihan B. Clinical improvement and radiological deterioration in rheumatoid arthritis: evidence that pathogenesis of synovial inflammation and articular erosion may differ. Br J Rheumatol 1996;35:1263-8.	duplicated with the selected process by Rayyan	duplicated with the selected process by Rayyan
130	Callahan	1997	Decker JL, and the Glossary Subcommittee of the ARA Committee on Rheumatologic Practice. American Rheumatism Association nomenclature and classification of arthritis and rheumatism (1983). Arthritis Rheum 1983; 26t1029-32.	Wrong Publication Type	Wrong Publication Type
131	Callahan	1997	Fuchs HA, Kaye JJ, Callahan LF, Nance EP, Pincus T. Evidence of significant radiographic damage in rheumatoid arthritis within the first 2 years of disease. J Rheumatol 1989;16:585-91.	Wrong Outcome	Wrong Outcome
132	Callahan	1997	Olsen NJ, Callahan LF, Brooks RH, Nance EP, Kaye JJ, Stastny P, et al. Associations of HLA-DR4 with rheumatoid factor and radiographic severity in rheumatoid arthritis. Am J Med 1988;84:257-64.	Wrong Outcome	Wrong Outcome
133	Callahan	1997	Pincus T, Callahan LF, Brooks RH, Fuchs HA, Olsen NJ, Kaye JJ. Self-report questionnaire scores in rheumatoid arthritis compared with traditional physical, radiographic, and laboratory measures. Ann Intern Med 1989;110:259-66.	duplicated with the selected process by Rayyan	duplicated with the selected process by Rayyan
134	Callahan	1997	Trentham DE, Belli JA, Anderson RJ, Buckley JA, Goetzl EJ, David JR, et al. Clinical and immunologic effects of fractionated total lymphoid irradiation in refractory rheumatoid arthritis. N Engl J Med 1981;305:976-82.	Wrong Outcome	Wrong Outcome
135	Callahan	1997	Seligman MEP. Helplessness: on depression, development, and death. San Francisco: W.H. Freeman and Company; 1975.	Wrong Outcome	Wrong Outcome
136	Callahan	1997	Callahan LF, Brooks RH, Pincus T. Further analysis of learned helplessness in rheumatoid arthritis using a “Rheumatology Attitudes Index”. J Rheumatol 1988;15: 4 18-26.	duplicated with the selected process by Rayyan	duplicated with the selected process by Rayyan
137	Callahan	1997	DeVellis RF, Callahan LF. A brief measure of helplessness in rheumatic disease: the helplessness subscale of the Rheumatology Attitudes Index. J Rheumatol 1993; 20:866-9.	Validation study	Validation study
138	Callahan	1997	Pincus T, Callahan LF, Vaughn WK. Questionnaire, walking time and button test measures of functional capacity as predictive markers for mortality in rheumatoid arthritis. J Rheumatol 1987;14:240-51.	duplicated with the selected process by Rayyan	duplicated with the selected process by Rayyan
139	Callahan	1997	Callahan LF, Cordray DS, Wells G, Pincus T. Formal education and five-year mortality in rheumatoid arthritis: mediation by helplessness scale scores. Arthritis Care Res 1996;9:463-72.	Wrong Outcome	Wrong Outcome
140	Callahan	1997	Kaye JJ, Nance EP, Callahan LF, Carroll FE, Winfield AC, Earthman WJ, et al. Observer variation in quantitative assessment of rheumatoid arthritis. Part 11. A simplified scoring system. Invest Radiol 1987;22:41-6.	Validation study	Validation study
141	Callahan	1997	Hochberg MC, Chang RW, Dwosh I, Lindsey S, Pincus T, Wolfe F. The American College of Rheumatology 1991 revised criteria for the classification of global functional status in rheumatoid arthritis. Arthritis Rheum 1992;35: 498-502	Wrong Publication Type	Wrong Publication Type
143	Callahan	1997	Huskisson EC. Measurement of pain. J Rheumatol 1982; 9:768-9	Wrong Outcome	Wrong Outcome
144	Callahan	1997	Callahan LF, Brooks RH, Summey JA, Pincus T. Quantitative pain assessment for routine care of rheumatoid arthritis patients, using a pain scale based on activities of daily living and a visual analog pain scale. Arthritis Rheum 1987;30:630-6.	duplicated with the selected process by Rayyan	duplicated with the selected process by Rayyan
145	Callahan	1997	Fuchs HA, Callahan LF, Kaye JJ, Brooks RH, Nance EP, Pincus T. Radiographic and joint count findings of the hand in rheumatoid arthritis: related and unrelated findings. Arthritis Rheum 1988;31:44-51.	Wrong Publication Type	Wrong Publication Type
146	Callahan	1997	Fuchs HA, Brooks RH, Callahan LF, Pincus T. A simplified twenty-eight-joint quantitative articular index in rheumatoid arthritis. Arthritis Rheum 1989;32:531-7.	duplicated with the selected process by Rayyan	duplicated with the selected process by Rayyan
147	Callahan	1997	Kaye JJ, Callahan LF, Nance EP Jr, Brooks RH, Pincus T. Rheumatoid arthritis: explanatory power of specific radiographic findings for patient clinical status. Radi ology 198 7 i 165 : 75 3-8.	duplicated with the selected process by Rayyan	duplicated with the selected process by Rayyan
148	Callahan	1997	Kaye JJ, Fuchs HA, Moseley JW, Nance EP Jr, Callahan LF, Pincus T. Problems with the Steinbrocker staging system for radiographic assessment of the rheumatoid hand and wrist. Invest Radiol 1990;25:536-44.	Wrong Outcome	Wrong Outcome
149	Callahan	1997	Fuchs HA, Pincus T. Reduced joint counts in controlled clinical trials in rheumatoid arthritis. Arthritis Rheum 1994;37:470-5	Wrong Publication Type	Wrong Publication Type
150	Callahan	1997	Feinstein AR. An additional basic science for clinical medicine. 11. The limitations of randomized trials. Ann Intern Med 1983;99:544-50.	Review	Review
151	Callahan	1997	Baum J, Ziff M, McCarty DJ, editors. Arthritis and allied conditions. 11th ed. Philadelphia: Lea & Fibiger; 1989.	Wrong Publication Type	Wrong Publication Type
152	Callahan	1997	Kazis LE, Anderson JJ, Meenan RF. Effect sizes for interpreting changes in health status. Med Care 1989;27: S178-89.	Wrong Publication Type	Wrong Publication Type
153	Callahan	1997	National Center for Health Statistics, US Department of Health. Vital statistics of the United States 1973: volume 11-mortality, part A. Rockville (MD): US Government Printing Office; 1977.	Wrong Publication Type	Wrong Publication Type
154	Callahan	1997	Cox DR, Oakes D. Analysis of survival data. London: Chapman and Hall; 1984.	Wrong Publication Type	Wrong Publication Type
155	Callahan	1997	Abruzzo JL. Rheumatoid arthritis and mortality. Arthritis Rheum 1982;25:1020-3.	Wrong Publication Type	Wrong Publication Type
156	Callahan	1997	Mitchell DM, Spitz PW, Young DY, Bloch DA, McShane DJ, Fries JF. Survival, prognosis, and causes of death in rheumatoid arthritis. Arthritis Rheum 1986;29:706-14.	Wrong Outcome	Wrong Outcome
157	Callahan	1997	Bacon PA, Moots RJ, Exley E, Luqmani R, Rasmussen N. VITAL assessment of vasculitis-workshop report. Clin Exp Rheumatol 1995;13:275-8.	Wrong Population	Wrong Population
158	Callahan	1997	Gladman DD, Goldsmith CH, Urowitz MB, Bacon P, Bombardier C, Isenberg D, et al. Sensitivity to change of 3 systemic lupus erythematosus disease activity indices: international validation. J Rheumatol 1994;21: 1468-71.	Wrong Population	Wrong Population
159	Callahan	1997	Kazis LE, Anderson JJ, Meenan RF. Health status as a predictor of mortality in rheumatoid arthritis: a five-year study. J Rheumatol 1990;17:609-13. 67. Bellamy N. Prognosis in rheumatoid arthritis. J Rheumatol 1991 ;18:12 77-9.	Wrong Outcome	Wrong Outcome
160	Callahan	1997	Erhardt CC, Mumford PA, Venables PJW, Maini RN. Factors predicting a poor life prognosis in rheumatoid arthritis: an eight year prospective study. Ann Rheum Dis 1989;48:7-13.	Wrong Outcome	Wrong Outcome
161	Callahan	1997	Eberhardt KB, Jensen LT, Horslev-Peterson K, Pettersson H, Lorenzen I, Wollheim FA. Serum amino terminal type I11 procollagen peptide in early rheumatoid arthritis: relation to disease activity and progression joint damage. Clin Exp Rheumatol 1990;8:335-40.	Wrong Outcome	Wrong Outcome
162	Callahan	1997	Woolf AD, Hall ND, Goulding N, Kantharia B, Maymo J. Predictors of the long-term outcome of early synovitis: a 5-year follow-up study. Br J Rheumatol 1991;30:251-4.	Wrong Outcome	Wrong Outcome
163	Callahan	1997	Wolfe F, Ross K, Hawley DJ, Roberts FK, Cathey MA. The prognosis of rheumatoid arthritis and undifferentiated polyarthritis syndrome in the clinic: a study of 1141 patients. J Rheumatol 1993;20:2005-9.	Wrong Outcome	Wrong Outcome
164	Callahan	1997	Hassfeld W, Steiner G, Graninger W, Witzmann G, Schweitzer H, Smolen JS. Autoantibody to the nuclear antigen RA33: a marker for early rheumatoid arthritis. Br J Rheumatol 1993; 3 2:l 99-203.	Wrong Outcome	Wrong Outcome
165	Callahan	1997	Tunn EJ, Bacon PA. Differentiating persistent from self- limiting symmetrical synovitis in an early arthritis clinic. Br J Rheumatol 1993;32:97-103.	Wrong Outcome	Wrong Outcome
166	Callahan	1997	Gough A, Faint J, Salmon M, Hassell A, Wordsworth P, Pilling D, et al. Genetic typing of patients with inflammatory arthritis at presentation can be used to predict outcome. Arthritis Rheum 1994;3 7:1166-70.	Wrong Outcome	Wrong Outcome
167	Callahan	1997	Jokinen EI, Mottonen TT, Hannonen PJ, Makela M, Arvilommi HS. Prediction of severe rheumatoid arthritis using Epstein-Barr virus. Br J Rheumatol 1994;33:917-22.	Wrong Outcome	Wrong Outcome
168	Callahan	1997	Heliovaara M, Aho K, Knekt P, Aromaa A, Maatela J, Reunanen A. Rheumatoid factor, chronic arthritis and mortality. Ann Rheum Dis 1995;54:811-4.	Wrong Outcome	Wrong Outcome
169	Callahan	1997	Brennan P, Harrison B, Barrett E, Chakravarty K, Scott D, Silman A, et al. A simple algorithm to predict the development of radiological erosions in patients with early rheumatoid arthritis: prospective cohort study. BMJ 1996;313:471-6.	Wrong Outcome	Wrong Outcome
170	Callahan	1997	Pincus T. Why should rheumatologists collect patient self-report questionnaires in routine rheumatologic care? Rheum Dis Clin North Am 1995;21:271-317.	Review	Review
171	Callahan	1997	Wolfe F, Pincus T. Data collection in the clinic. Rheum Dis Clin North Am 1995;21:321-58. 81. Pincus T. Documenting quality management in rheumatic disease: are patient questionnaires the best (and only) method? Arthritis Care Res 1996;9:339-48.	Review	Review
172	Callahan	1997	Pincus T, Wolfe F. Treatment of rheumatoid arthritis: challenges to traditional paradigms. Ann Intern Med 85. Pincus T. The case for early intervention in rheumatoid arthritis. J Autoimmun 1992;5 Suppl A:209-26.	Wrong Publication Type	Wrong Publication Type
173	Callahan	1997	Hoffmeister RT. Methotrexate therapy in rheumatoid arthritis: 15 years experience. Am J Med 1983;75 Suppl 6A:69-73.	Wrong Outcome	Wrong Outcome
174	Callahan	1997	Weinblatt ME, Coblyn JS, Fox DA, Fraser PA, Holdsworth DE, Glass DN, et al. Efficacy of low-dose methotrexate in rheumatoid arthritis. N Engl J Med 1985; 3 12 :8 18-22.	duplicated with the selected process by Rayyan	duplicated with the selected process by Rayyan
175	Callahan	1997	Kremer JL, Lee JK. The safety and efficacy of the use of methotrexate in long-term therapy for rheumatoid arthritis. Arthritis Rheum 1986;29:822-31.	Wrong Outcome	Wrong Outcome
176	Callahan	1997	Wolfe F, Hawley DJ, Cathey MA. Termination of slow acting antirheumatic therapy in rheumatoid arthritis: a 14-year prospective evaluation of 1017 consecutive starts. J Rheumatol 1990;17:994-1002.	Wrong Outcome	Wrong Outcome
177	Callahan	1997	Sany J, Anaya JM, Lussiez V, Couret M, Combe B, Daures J-P. Treatment of rheumatoid arthritis with methotrexate: a prospective open longterm study of 191 cases. J Rheumatol 1991;18:1323-7	Wrong Outcome	Wrong Outcome
178	Callahan	1997	Felson DT, Anderson JJ, Boers M, Bombardier C, Furst D, Goldsmith C, et al. American College of Rheumatology preliminary definition of improvement in rheumatoid arthritis. Arthritis Rheum 1995;38:727-35.	Wrong Publication Type	Wrong Publication Type
179	Callahan	1997	Tugwell P, Boers M, OMERACT Committee. Proceedings of the OMERACT conference on outcome measures in rheumatoid arthritis clinical trials, Maastricht, The Netherlands. J Rheumatol 1993;20:527-91.	Wrong Publication Type	Wrong Publication Type
180	Callahan	1997	Van Riel PLCM. Provisional guidelines for measuring disease activity in clinical trials on rheumatoid arthritis. Br J Rheumatol 1994;31:793-4.	Wrong Publication Type	Wrong Publication Type
181	Callahan	1997	Pincus T, Callahan LF. Remodeling the pyramid or remodeling the paradigms concerning rheumatoid arthritis-lessons from Hodgkin’s disease and coronary artery disease. J Rheumatol 1990;17:1582-5.	Wrong Population	Wrong Population
182	Callahan	1997	Emery P, Salmon M. Early rheumatoid arthritis: time to aim for remission? Ann Rheum Dis 1995;54:944-7.	Wrong Publication Type	Wrong Publication Type
183	VAN LANKVELD	1998	van Lankveld W, Na¨ring G, van der Staak C, van ’t Pad Bosch P, van de Putte L. Stress caused by rheumatoid arthritis: Relation among subjective stressors of the disease, disease status and well-being. J Behav Med 1993;16:309–21.	Wrong Outcome	Wrong Outcome
184	VAN LANKVELD	1998	Cornelissen PGJ, Rasker JJ, Valkenburg HA. The arthritis sufferer and the community: A comparison of arthritis sufferers in rural and urban areas. Ann Rheum. Dis 1988;47:150–6.	Wrong Outcome	Wrong Outcome
185	VAN LANKVELD	1998	Taal E, Rasker JJ, Seydel ER, Wiegman O. Health status, adherence with health recommendations, self- efficacy and social support in patients with rheumatoid arthritis. Patient Educ Counsel 1993;20:63–76	Wrong Outcome	Wrong Outcome
186	VAN LANKVELD	1998	Souter WA. Planning treatment of the rheumatoid hand. The observed change in dexterity Hand 1979;11:3–16.	Wrong Outcome	Wrong Outcome
187	VAN LANKVELD	1998	Badley EM, Wagstaff S, Wood PHN. Measures of functional ability (disability) in arthritis in relation to impair ment of range of joint movement. Ann Rheum Dis 1984;43:564–9.	Wrong Outcome	Wrong Outcome
188	VAN LANKVELD	1998	van Lankveld W, van ’t Pad Bosch P, Bakker J, Terwindt S, Franssen M, van Riel P. Sequential Occupational Dexterity Assessment (SODA): A new test to measure hand disability. J Hand Ther 1996;9:27–32	Wrong Publication Type	Wrong Publication Type
189	VAN LANKVELD	1998	World Health Organization (WHO). International classification of impairments, disabilities and handicaps. Geneva: WHO, 1980.	Wrong Publication Type	Wrong Publication Type
190	VAN LANKVELD	1998	Gschwend N. Assessment of the functional gain of various operations in the complex hand. Rheumatology 1987;11:80–90.	Wrong Publication Type	Wrong Publication Type
191	VAN LANKVELD	1998	Ewing Fess E. The need for reliability and validity in hand assessment instruments. J Hand Surg 1986;11: 621–3.	Wrong Publication Type	Wrong Publication Type
192	VAN LANKVELD	1998	McPhee SD. Functional hand evaluation: a review. Am J Occup Ther 1987;41:158–63	Review	Review
193	VAN LANKVELD	1998	Jebsen RH, Taylor N, Trieschmann RB, Trotter MJ, Howard LA. An objective and standardized test of hand function. Arch Phys Med Rehabil 1969;50:311–9	Wrong Publication Type	Wrong Publication Type
194	VAN LANKVELD	1998	Bass BM, Stucki RE. A note on a modified Purdue pegboard. J Appl Psychol 1951;35:312–3.	Wrong Publication Type	Wrong Publication Type
195	VAN LANKVELD	1998	Meenan RF. The AIMS approach to health status measurement: conceptual background and measurement: conceptual background and measurement properties. J Rheumatol 1982;9:785–8	Wrong Publication Type	Wrong Publication Type
196	VAN LANKVELD	1998	Bakker J, van Lankveld W, van ’t Pad Bosch P. SODA: een instrument voor het meten van de handvaardigheid van RA patienten (SODA: an instrument to measure dexterity in RA). Ned Tijdschr Ergother 1995;23:39–49	Wrong Publication Type	Wrong Publication Type
197	VAN LANKVELD	1998	Gerhardt JJ, Rippstein J. Measuring and recording of joint motion: instrumentation and techniques. Toronto: Hogrefe and Huber, 1990	Wrong Publication Type	Wrong Publication Type
198	VAN LANKVELD	1998	Larsen A, Dale K, Eek M. Radiographic evaluation of rheumatoid arthritis and related conditions by standard reference films. Acta Radiol Diagn (Stockh) 1977;18: 481–91.	Wrong Publication Type	Wrong Publication Type
199	VAN LANKVELD	1998	Huiskes CJAE, Kraaimaat FW, Bijlsma JWJ. Development of a self-report questionnaire to assess the impact of rheumatic diseases on health and lifestyle. J Rehabil Sci 1990;3:65–70.	Validation study	Validation study
200	VAN LANKVELD	1998	van Riel P, van Lankveld W. Quality of life in rheumatoid arthritis. A review. Pharm World Sci 1993;15:93–7	Review	Review
201	VAN LANKVELD	1998	Geenen R, Jacobs JWG, Godaert G, Kraaimaat FW, Brons MR, van der Heide A et al. Stability of health status measurement in rheumatoid arthritis. Br J Rheumatol 1995;34:1162–6	duplicated with the selected process by Rayyan	duplicated with the selected process by Rayyan
202	Evers	1998	Beckham, J. C., Keefe, F. J., Caldwell, D. S., & Roodman, A. A. (1991 ). Pain coping strategies in rheumatoid arthritis: Relationships to pain, depression and daily hassles. Behavior Therapy, 22, 113-124.	Wrong Outcome	Wrong Outcome
203	Evers	1998	Beckham, J. C., Rice, J. R., Talton, S. L., Helms, M. J., & Young, L. D. (19943. Relationship of cognitive constructs to adjustment in rheumatoid arthritis patients. Cognitive Therapy and Research, 18, 479-496.	Wrong Outcome	Wrong Outcome
204	Evers	1998	Brown, G. K., & Nicassio, P. M. (1987). Development of a questionnaire for the assessment of active and passive coping strategies in chronic pain patients. Pain, 31, 53-64.	Wrong Publication Type	Wrong Publication Type
205	Evers	1998	Brown, G. K., Wallston, K. A., & Nicassio, P. M. (1989). Social support and depression in rheumatoid arthritis: A one-year prospective study. Journal of Applied Social Psychology, 19, 1164-1181.	Wrong Outcome	Wrong Outcome
206	Evers	1998	Cohen, S., & Wills, T. A. (1985). Stress, social support and the buffering hypothesis. Psychological Bulletin, 98, 310-357.	Review	Review
207	Evers	1998	Crombez, G., Govaerts, K., Vervaet, L., Lysens, R., Eelen, P., & Baeyens, F. (1995). Vermijden en volharden van bewegingen bij patienten met chronische lage-rugpijn [Avoidance and endurance in patients with chronic low-back problems]. Gedragstherapie, 28, 69-84.	Wrong Population	Wrong Population
208	Evers	1998	Crombez, G., Vervaet, L., Baeyens, F., Lysens, R., & Eelen, P. (1996). Do pain expectancies cause pain in chronic low back patients? A clinical investigation. Behavior Research and Therapy, 34, 919 925.	Wrong Population	Wrong Population
209	Evers	1998	Dekker, J.. Boot, B., Van der Woude, L. H. V., & Bijlsma, J. W. J. (1992). Pain and disability in osteoarthritis: A review of biobehavioral mechanisms. Journal of Behavioral Medicine, 15, 189-214.	Review	Review
210	Evers	1998	Dekker, J., Mulder, P. H., Bijlsma, J. W. J., & Oostendorp, R. A. B. (1993). Exercise therapy in patients with rheumatoid arthritis and osteoarthritis: A review. Advanced Behavior Research and Therapy, 15, 211-238.	Review	Review
211	Evers	1998	Dekker, J., Tola, P., Aufdemkampe, G., & Winckers, M. (1993). Negative affect, pain and disability in osteoarthritis: The mediating role of muscle weakness. Behavior Research and Therapy, 31, 203-206.	Wrong Population	Wrong Population
212	Evers	1998	Gil, K. M., Abrams, M. R., Phillips, G., & Williams, D. A. (1992). Sickle cell disease pain. Predicting health care use and activity level at 9-month follow-up. Journal of Consulting and Clinical Psychology, 60, 267-273.	Wrong Population	Wrong Population
213	Evers	1998	Guillemin, F., Briancon, S., & Pourel, J. (1992). Functional disability in rheumatoid arthritis: Two different models in early and established disease. Journal of Rheumatology, 19, 366-369.	Wrong Publication Type	Wrong Publication Type
214	Evers	1998	Hagglund, K. J., Haley, W. E., Reveille, J. D., & Alarcon, G. S. (1989). Predicting individual differences in pain and functional impairment among patients with rheumatoid arthritis. Arthritis and Rheumatism. 32, 851-858.	Wrong Outcome	Wrong Outcome
215	Evers	1998	Hawley, D. J. (1995). Psycho-educational interventions in the treatment of arthritis. Bailli~r's Clinical Rheumatology, 9, 803-823.	Review	Review
216	Evers	1998	Holmes, J. A., & Stevenson, C. A. Z. (1990). Differential effects of avoidant and attentional coping strategies on adaptation to chronic and recent-onset pain. Health Psychology, 9, 577 584.	Wrong Population	Wrong Population
217	Evers	1998	Hopman-Rock, M., Kraaimaat, F. W.. Odding. E., & Bijlsma, J. W. J. (in press). Coping with pain in the hip or knee in relation to physical disability in community living elderly people. Arthritis Care and Research.	Wrong Population	Wrong Population
218	Evers	1998	Jamison, R. N., & Virts, K. L. (1990). The influence of family support on chronic pain. Behavior Research and Therapy, 28, 283-287.	Wrong Population	Wrong Population
219	Evers	1998	Jensen, M. P., & Karoly, P. (1991). Control beliefs, coping efforts, and adjustment to chronic pain. Journal of Consulting and Clinical Psychology, 59, 431-438.	Wrong Population	Wrong Population
220	Evers	1998	Jensen, M. P., Turner, J. A., & Romano, J. M. (1991a). Self-efficacy and outcome expectancies: Relationship to chronic pain coping strategies and adjustment. Pain, 44,263--269.	Wrong Population	Wrong Population
221	Evers	1998	Jensen, M. P., Turner. J. A., Romano, J. M., & Karoly, P. (1991b). Coping with chronic pain: A critical review of the literature. Pain, 47. 249-283.	Review	Review
222	Evers	1998	Keefe, F. J., Brown, G. K., Wallston, K. A., & Caldwell, D. S. (1989). Coping with rheumatoid arthritis pain: Catastrophizing as a maladaptive strategy. Pain. 37, 51-56.	Wrong Outcome	Wrong Outcome
223	Evers	1998	Keefe, F. J., Caldwell, D. S., Williams, D. A., Gil, K. M., Mitchell, D., Robertson, C., Martinez, S., Nunley, J., Beckham, J. C., & Helms, M, (1990a). Pain coping skills training in the management of osteoarthritic knee pain: A comparative study. Behavior Therapy, 21, 49-62.	Wrong Population	Wrong Population
224	Evers	1998	Keefe, F. J., & Van Horn, Y. (1993). Cognitive-behavioral treatment of rheumatoid arthritis pain. Maintaining treatment gains. Arthritis Care and Research, 6, 213-222.	Review	Review
225	Evers	1998	Kottke, F. J. (1966). The effects of limitation of activity upon the human body. JAMA, 196, 117-122.	Wrong Publication Type	Wrong Publication Type
226	Evers	1998	Kraaimaat, F. W., Bakker, A. H., & Evers, A. W. M. (1997). Pijncoping strategi~en bij chronische pijn pati~nten: De ontwikkeling van de PijnCopingInventarisatielijst (PCI) [Pain coping strategies in chronic pain patients: the development of the Pain Coping Inventory (PC[)]. Gedragstherapie, 30, 187-204.	Wrong Population	Wrong Population
227	Evers	1998	Kraaimaat, F. W., & Huiskes, C. J. A. E. (1989). Stress en pijn bij patienten met rheumatoide arthritis [Stress and pain in patients with rheumatoid arthritis]. Gedragstherapie, 22, 267 277.	Wrong Outcome	Wrong Outcome
228	Evers	1998	Kraaimaat, F. W., & Schevikhoven, R. E. O. (1988). Causal attributions and coping with pain in chronic headache sufferers. Journal of Behavioral Medicine. l 1. 293 302.	Wrong Population	Wrong Population
229	Evers	1998	Leigh, J. P., & Fries, J. F. (1992). Predictors of disability in a longitudinal sample of patients with rheumatoid arthritis. Annals of Rheumatic Diseases, 51,581-587.	Wrong Outcome	Wrong Outcome
230	Evers	1998	Manne, S. L.. & Zautra, A. J. (1989). Spouse criticism and support: Their association with coping and psychological adjustment among women with rheumatoid arthritis. Journal qf Personality and Social Psyehology, 56, 608-617.	Wrong Outcome	Wrong Outcome
231	Evers	1998	Manne, S. L., & Zautra, A. J. (1992). Coping with arthritis. Arthritis Rheumatism, 35. 1273-1280.	Review	Review
232	Evers	1998	McCracken, k. M., Gross, R. T., Sorg, P. J., & Edmands, T. A. (1993). Prediction of pain in patients with chronic low back pain: Effects of inaccurate prediction and pain-related anxiety. Behavior Research and Therapy, 31,647-652.	Wrong Population	Wrong Population
233	Evers	1998	Meenan, R. F., Gertman, D. M., & Mason, J. H. (1980). Measuring health status in arthritis: The Arthritis Impact Measurement Scales. Arthritis Rheumatism, 27, 146-152.	Wrong Publication Type	Wrong Publication Type
234	Evers	1998	Meenan, R. F., Kazis, L. E., Anthony, J. M., & Wallin, B. A. (1991). The clinical and health status of patients with recent-onset rheumatoid arthritis. Arthritis Rheumatism, 34. 761-765.	Wrong Outcome	Wrong Outcome
235	Evers	1998	Mullen, B., & Suls, J. (1982). The effectiveness of attention and rejection as coping styles: a meta-analysis of temporal differences. Journal Of Psychosomatic Research, 26.43-49.	Systematic Review	Systematic Review
236	Evers	1998	Parker, J., McRae, C., Smarr, K., Beck, N., Frank, R., Anderson, S., & Walker, S. (1988). Coping strategies in rheumatoid arthritis. Journal of Rheumat ology , 15, 1376-1383.	Wrong Outcome	Wrong Outcome
237	Evers	1998	Philips, H. C. (1987). Avoidance behavior and its role in sustaining chronic pain. Behavior Research and Therapy, 25,273-279.	Wrong Population	Wrong Population
238	Evers	1998	Pbilips, H. C., & Jahanshahi, M. (1985). The effects of persistent pain: The chronic headache sufferer. Pain, 21, 163-176.	Wrong Population	Wrong Population
239	Evers	1998	Radojevic, V., Nicassio, P. M., & Weiman, M. H. (1992). Behavioral intervention with and without family support for rheumatoid arthritis. Behavioral Therapy, 23, 13 20.	Wrong Outcome	Wrong Outcome
240	Evers	1998	Rasker, J. J., & Cosh, J. A. (1989). Course and prognosis of early rheumatoid arthritis. Scandinavian Journal of Rheumatology, 79, 45- 56.	Wrong Outcome	Wrong Outcome
241	Evers	1998	Revenson, T. A., & Felton, B. F. (1989). Disability and coping as predictors of psychological adjustment to rheumatoid arthritis. Journal of Consulting and Clinical Psychology, 57, 344-348.	Wrong Outcome	Wrong Outcome
242	Evers	1998	Rosenstiel, A. K., & Keefe, F. J. (1983). The use of coping strategies in chronic low back pain patients: Relationship to patient characteristics and current adjustment. Pain, 17, 33-44.	Wrong Population	Wrong Population
243	Evers	1998	Smedstad, L. M., Kvien, T. K., Moun, T., & Vaglum, P. (1995). Life events, psychosocial factors, and demographic variables in early rheumatoid arthritis: Relations to one-year changes in functional disability. Journal of Rheumatology, 22, 2218-2225.	Included for full reading	Included for full reading	Pedir PDF
244	Evers	1998	Suls, J., & Fletcher, B. (1985). The relative efficacy of avoidant and nonavoidant coping strategies: A meta-analysis. Health Psychology, 4,249-288.	Systematic Review	Systematic Review
245	Evers	1998	Taal, E., Rasker, J. J., & Wiegman, O. (1997). Group education for rheumatoid arthritis patients. Seminars in Arthritis and Rheumatism, 26, 805 816.	Review	Review
246	Evers	1998	Thompson, P. W., Silman, A. J., Kirwan, J. R., & Currey, H. L. F. (1987). Articular indices of joint inflammation in rheumatoid arthritis. Arthritis" Rheumatism, 30, 618-623.	Wrong Publication Type	Wrong Publication Type
247	Evers	1998	Turk, D. C., & Rudy, T. E. (1992). Cognitive factors and persistent pain: A glimpse into Pandora's box. Cognitive Therapy and Research, 16, 99 122.	Wrong Population	Wrong Population
248	Evers	1998	Van der Heide, A., Jacobs, J. W. G., Haanen, H. C. M., & Bijlsma, J. W. J. (1995). Is it possible to predict the first year extent of pain and disability for patients with rheumatoid arthritis? Journal of Rheumatology, 22, 1466-1470.	Wrong Outcome	Wrong Outcome
249	Evers	1998	Verbrugge, L. M,, Gates, D. M., & Ike, R. W. (1991). Risk factors for disability among U.S. adults with arthritis. Journal of Clinical Epidemiology, 44, 167-182.	self-reported measurement	self-reported measurement
250	Evers	1998	Vlaeyen, J. W. S., Kole-Snijders, A. M. J., Boeren, R. G. B., & Van Eek, H. (1995). Fear of movement/(re)injury in chronic low back pain and its relation to behavioral performance. Pain, 62, 363-372.	Wrong Population	Wrong Population
251	Evers	1998	Wall, P. W. (1979). On the relation of injury to pain. Pain, 6, 253 264. Ward, M. M., & Leigh, J. P. (1993). Marital status and the progression of functional disability in patients with rheumatoid arthritis. Arthritis and Rheumatism, 36, 581-588.	Wrong Outcome	Wrong Outcome
252	Evers	1998	Weinberger, M., Hiner, S. L., & Tierney, W. M. (1986). Improving functional status in arthritis: The effect of social support. Soeial Science and Medicine, 23, 899-904.	Wrong Population	Wrong Population
253	Evers	1998	Weinberger, M., Tierney, W. M., Booher, P., & Hiner, S. L. (1990). Social support, stress and functional status in patients with osteoarthritis. Social Science and Medieine, 30, 503-508.	Wrong Population	Wrong Population
254	Evers	1998	WHO (1980). International classification of impairments, disabilities, and handicaps. A manual of elass(fication relating to the consequences of diseases. Geneva: World Health Organization.	Wrong Publication Type	Wrong Publication Type
255	Evers	1998	Wolfe, F., & Cathey, M. A. (1991). The assessment and prediction of functional disability in rheumatoid arthritis. Journal of Rheumatology, 18, 1298-1306.	Wrong Outcome	Wrong Outcome
256	Dellhag	1999	Sandles L. Occupational therapy in rheumatology: an holistic approach. London: Chapman and Hall; 1990.	Wrong Publication Type	Wrong Publication Type
257	Dellhag	1999	Jonsson B, Larsson S-E. Hand function and total locomotion status in rheumatoid arthritis: an epidemiologic study. Acta Orthop Scand 1990;61:339–43.	Wrong Outcome	Wrong Outcome
258	Dellhag	1999	Dellhag B, Burckhardt CS. Predictors of hand function in patients with rheumatoid arthritis. Arthritis Care Res 1995;8:16–20.	duplicated with the selected process by Rayyan	duplicated with the selected process by Rayyan
259	Dellhag	1999	Nordenskio¨ld U. Evaluation of assistive devices after a course in joint protection. Int J Technol Assess Health Care 1994;10:293–304.	Wrong Outcome	Wrong Outcome
260	Dellhag	1999	World Health Organization. International classification of impairments, disabilities and handicaps: a manual of classification relating to the consequences of disease. Geneva: World Health Organization; 1980.	Wrong Publication Type	Wrong Publication Type
261	Dellhag	1999	Eberhardt KB, Fex E. Functional impairment and disability in early rheumatoid arthritis—development over 5 years. J Rheumatol 1995;22:1037–42.	duplicated with the selected process by Rayyan	duplicated with the selected process by Rayyan
262	Dellhag	1999	Sherrer YS, Bloch DA, Mitchell DM, Young DY, Fries JF. The development of disability in rheumatoid arthritis. Arthritis Rheum 1986;29:494–500.	Wrong Outcome	Wrong Outcome
263	Dellhag	1999	Burckhardt CS, Archenholtz B, Bjelle A. Measuring the quality of life of women with rheumatoid arthritis or systemic lupus erythematosus: a Swedish version of the Quality of Life Scale (QOLS). Scand J Rheumatol 1992;21:190–5.	Validation study	Validation study
264	Dellhag	1999	Dellhag B, Wollersjo¨ I, Bjelle A. Effect of active hand exercise and wax bath treatment in rheumatoid arthritis patients. Arthritis Care Res 1992;5:87–92.	Trial	Trial
265	Dellhag	1999	Keitel W, Hoffmann H, Weber G, Krieger U. Ermittlung der prozentualen Funktionsminderung der Gelenke durch einen Bewegungsfunktionstest in der Rheumatologie. Dtsch Gesundheitsw 1971;26:1901–3.	Foreign Language	Foreign Language
266	Dellhag	1999	Borg G. Subjective effort and physical abilities. Scand J Rehabil Med 1978;Suppl 6:108–13.	Wrong Publication Type	Wrong Publication Type
267	Dellhag	1999	Nordenskio¨ld UM, Grimby G. Grip force in patients with rheumatoid arthritis and fibromyalgia and in healthy subjects: a study with the Grippit instrument. Scand J Rheumatol 1993;22:14–9.	duplicated with the selected process by Rayyan	duplicated with the selected process by Rayyan
268	Dellhag	1999	Siegel S. Nonparametric statistics for the behavioral sciences. New York: McGraw-Hill; 1956.	Wrong Publication Type	Wrong Publication Type
269	Dellhag	1999	Thompson PW, Pegley FS. A comparison of disability measured by the Stanford Health Assessment Questionnaire disability scales (HAQ) in male and female rheumatoid outpatients. Br J Rheumatol 1991;30:298– 300.	Wrong Outcome	Wrong Outcome
270	Dellhag	1999	Sollerman C. Handens greppfunktion: Analys och utva¨rdering samt en ny testmetod [dissertation]. Gothenburg (Sweden): Univ. of Gothenburg; 1980.	Wrong Publication Type	Wrong Publication Type
271	Dellhag	1999	Fitinghoff H, So¨derback I, Nordemar R. An activity analysis of hand grips used in housework by female rheumatoid arthritics. Work 1994;4:128–36.	Wrong Publication Type	Wrong Publication Type
272	Dellhag	1999	Fisher AG. Functional measures, part II: selecting the right test, minimizing the limitations. Am J Occup Ther 1992;46:278–81.	Review	Review
273	Dellhag	1999	Stenstro¨m CH. Home exercise in rheumatoid arthritis functional class II: goal setting versus pain attention. J Rheumatol 1994;21:627–34.	Trial	Trial
274	Dellhag	1999	Minor MA, Hewett JE, Webel RR, Anderson SK, Kay DR. Efficacy of physical conditioning exercise in pa tients with rheumatoid arthritis and osteoarthritis. Arthritis Rheum 1989;32:1396–405.	Trial	Trial
275	Dellhag	1999	Mannerkorpi K, Bjelle A. Evaluation of a home training programme to improve shoulder function in rheumatoid arthritis patients. Physiother Theory Pract 1994;10:69–76.	Trial	Trial
276	Dellhag	1999	Hoenig H, Groff G, Pratt K, Goldberg E, Franck W. A randomized controlled trial of home exercise on the rheumatoid hand. J Rheumatol 1993;20:785–9.	duplicated with the selected process by Rayyan	duplicated with the selected process by Rayyan
277	Dellhag	1999	Badley EM. The impact of disabling arthritis. Arthritis Care Res 1995;8:221–8.	Wrong Publication Type	Wrong Publication Type
278	Dellhag	1999	Badley EM, Tennant A. Disablement associated with rheumatic disorders in a British population: problems with activities of daily living and level of support. Br J Rheumatol 1993;32:601–8.	Wrong Publication Type	Wrong Publication Type
279	Dellhag	1999	Katz PP. The impact of rheumatoid arthritis on life activities. Arthritis Care Res 1995;8:272–8.	Wrong Publication Type	Wrong Publication Type
280	Dellhag	1999	Palmer P, Simons J. Joint protection: a critical review. Br J Occup Ther 1991;54:453–8.	Review	Review
281	Dellhag	1999	Reisine ST, Goodenow C, Grady KE. The impact of rheumatoid arthritis on the homemaker. Soc Sci Med 1987;25:89–95.	Wrong Outcome	Wrong Outcome
282	Dellhag	1999	Holman H, Lorig K. Patient education in the rheumatic diseases—pros and cons. Bull Rheum Dis 1994;37:1–8	Review	Review
283	Gordam	2001	Pincus T, Brooks R, Callahan L. Prediction of long-term mortality in patients with rheumatoid arthritis according to simple questionnaire and joint count measures. Ann Intern Med 1994;120:26-34.	Included for full reading	Included for full reading
284	Gordam	2001	Wallberg-Jonsson S, Ohman M, Dahlqvist S. Cardiovascular morbidity and mortality in patients with seropositive rheumatoid arthritis in northern Sweden. J Rheumatol 1997;24:445-51.	Wrong Outcome	Wrong Outcome
285	Gordam	2001	Rich E, Moreland L, Alarcon G. Paucity of radiographic progression in rheumatoid arthritis treated with methotrexate as the first disease modifying antirheumatic drug. J Rheumatol 1999;26:259-61.	Wrong Outcome	Wrong Outcome
286	Gordam	2001	Stenger A, van Leeuwen M, Houtman P, et al. Early effective suppression of inflammation in rheumatoid arthritis reduces radiographic progression. Br J Rheumatol 1998;37:1157-63.	Wrong Outcome	Wrong Outcome
287	Gordam	2001	Wilske K, Healey L. Remodelling the pyramid — a concept whose time has come. J Rheumatol 1989;16:565-7.	Review	Review
288	Gordam	2001	Fex E, Jonsson K, Johnson U, Eberhardt K. Development of radiographic damage during the first 5-6 yr. of rheumatoid arthritis. A prospective follow-up study of a Swedish cohort. Br J Rheumatol 1996;35:1106-15.	Wrong Outcome	Wrong Outcome
289	Gordam	2001	Egsmose C, Lund B, Borg G, et al. Patients with rheumatoid arthritis benefit from early second line therapy: five year follow-up of a prospective double blind placebo controlled study. J Rheumatol 1995;22:2208-13.	Trial	Trial
290	Gordam	2001	Sharp JT, Strand V, Leung H, Hurley F, Loew-Friedrich I. Treatment with leflunomide slows radiographic progression of rheumatoid arthritis. Arthritis Rheum 2000;43:495-505.	Trial	Trial
291	Gordam	2001	Matsuda Y, Yamanaka H, Higami K, Kashiwazaki S. Time lag between active joint inflammation and radiological progression in patients with early rheumatoid arthritis. J Rheumatol 1998; 25:427-32.	Wrong Outcome	Wrong Outcome
292	Gordam	2001	van der Heijde D, van Leeuwen M, van Riel P, et al. Biannual radiographic assessments of hands and feet in a three year prospective follow up of patients with early rheumatoid arthritis. Arthritis Rheum 1992;35:26-34.	Wrong Outcome	Wrong Outcome
293	Gordam	2001	Griffin A, Gibson T, Huston G, Taylor A. Maintenance chrysotherapy in rheumatoid arthritis: a comparison of two dose schedules. Ann Rheum Dis 1981;40:250-3.	Wrong Outcome	Wrong Outcome
294	Gordam	2001	Griffin A, Gibson T, Huston G. A comparison of conventional and low dose sodium aurothiomalate treatment in rheumatoid arthritis. Br J Rheumatol 1983;22:82-8.	Trial	Trial
295	Gordam	2001	Gibson T, Huskisson E, Wojtulewski J, et al. Evidence that D-penicillamine alters the course of rheumatoid arthritis. Rheumatol Rehabil 1976;15:211-15.	Trial	Trial
296	Gordam	2001	Wolfe F, Hawley D, Cathey M. Termination of slow acting anti[1]rheumatic therapy in rheumatoid arthritis: a 14 year prospective evaluation of 1017 consecutive starts. J Rheumatol 1990;17:994-1002.	Wrong Outcome	Wrong Outcome
297	Gordam	2001	Pincus T, Marcum S, Callahan L. Longterm drug therapy for rheumatoid arthritis in seven rheumatology private practices; eleven second line drugs and prednisone. J Rheumatol 1992;19:1885-94.	Wrong Outcome	Wrong Outcome
298	Gordam	2001	Felson D, Anderson T, Meenan R. The comparative efficacy and toxicity of second line drugs in rheumatoid arthritis: results of two meta-analyses. Arthritis Rheum 1990;33:1449-61.	duplicated with the selected process by Rayyan	duplicated with the selected process by Rayyan
299	Gordam	2001	Menninger H, Herborn G, Sander O, Blechschmidt J, Rau R. A 36 months comparative trial of methotrexate and gold sodium thiomalate in the treatment of early active and erosive rheumatoid arthritis. Br J Rheumatol 1998;37:1060-8.	duplicated with the selected process by Rayyan	duplicated with the selected process by Rayyan
300	Gordam	2001	Galindo-Rodriguez G, Avira Zubrieta J, Russell A, Suarez Almazor M. Disappointing long term results with disease modifying anti[1]rheumatic drugs. A practice based study. J Rheumatol 1999;16:2337-43.	Wrong Outcome	Wrong Outcome
301	Gordam	2001	Arnett F, Edworthy SM, Bloch DA, et al. The American Rheumatology Association revised criteria for the classification of rheumatoid arthritis. Arthritis Rheum 1988;31:315-24.	Wrong Publication Type	Wrong Publication Type
302	Gordam	2001	Corkill M, Kirkham B, Chikanza I, Gibson T, Panayi G. Intramuscular depot methyl prednisolone induction of chrysotherapy in rheumatoid arthritis: a 24 week randomized controlled trial. Br J Rheumatol 1990;29:274-9.	Trial	Trial
303	Gordam	2001	Ritchie D, Boyle J, McInnes J, et al. Clinical studies with an articular index for the assessment of joint tenderness in patients with rheumatoid arthritis. Q J Med 1968;37:393-6.	Wrong Publication Type	Wrong Publication Type
304	Gordam	2001	Armstrong R, Horrocks A, Rickman S, Heinrich I, Kay A, Gibson T. Finger flexion function in rheumatoid arthritis: the reliability of eight simple tests. Br J Rheumatol 1987;26:118-22.	Validation study	Validation study
305	Gordam	2001	Fries J, Spitz P, Kraines R, Holman H. Measurement of patient outcome in arthritis. Arthritis Rheum 1980;23:137-45.	Wrong Publication Type	Wrong Publication Type
306	Gordam	2001	Hameed K, Gibson T. A comparison of the clinical features of hospital outpatients with rheumatoid disease and osteoarthritis in Pakistan and England. Br J Rheumatol 1996;35:994-9.	Wrong Outcome	Wrong Outcome
307	Gordam	2001	Thompson P, Kirwan J, Barnes C. Practical results of treatment with disease modifying anti-rheumatoid drugs. Br J Rheumatol 1985;24:167-75.	Wrong Publication Type	Wrong Publication Type
308	Gordam	2001	Wolfe F, Mitchell D, Sibley J, et al. The mortality of rheumatoid arthritis. Arthritis Rheum 1994;37:481-94.	Wrong Outcome	Wrong Outcome
309	Gordam	2001	Wallberg-Jonsson S, Johansson H, Ohman M, Rantapaa-Dahlquist S. Extent of inflammation predicts cardiovascular disease and overall mortality in sero-positive rheumatoid arthritis. A retrospective cohort study from disease outset. J Rheumatol 1999;26:2562-71.	Wrong Outcome	Wrong Outcome
310	Gordam	2001	Symmons D, Jones M, Scott D, Prior P. Long-term mortality outcome in patients with rheumatoid arthritis: early presenters continue to do well. J Rheumatol 1998;25:1072-7.	Wrong Publication Type	Wrong Publication Type
311	Gordam	2001	Kvalvik A. Mortality in rheumatoid arthritis. Rheumatol in Europe 1996;25:9-14.	Wrong Publication Type	Wrong Publication Type
312	Gordam	2001	Gabriel S, Crowson C, O’Fallon W. Mortality in rheumatoid arthritis: have we made an impact in four decades? J Rheumatol 1999;26:2529-38.	Wrong Outcome	Wrong Outcome
313	Gordam	2001	van der Heijde DMFM, van Riel P, van Leeuwen M, van’t Hof M,van Rijswijk M, van de Putte LBA. Prognostic factors for radiographic damage and physical disability in early rheumatoid arthritis. A prospective follow-up study. Br J Rheumatol 1992;31:519-25.	Wrong Outcome	Wrong Outcome
314	Gordam	2001	van Leeuwen M, van Rijswijk M, Sluiter W, et al. Individual relationship between progression of radiological damage and the acute phase response in early rheumatoid arthritis. Towards development of a decision support system. J Rheumatol 1997;24:20-7.	Wrong Outcome	Wrong Outcome
315	Gordam	2001	Graudal N, Jurik A, de Carvalho A, Graudal H. Radiographic progression in rheumatoid arthritis. A long term prospective study of 109 patients. Arthritis Rheum 1998;41:1470-80.	Wrong Outcome	Wrong Outcome
316	Gordam	2001	Plant M, Jones P, Saklatvala J, Ollier W, Dawes P. Patterns of radiological progression in early rheumatoid arthritis: results of an 8 year prospective study. J Rheumatol 1998;25:417-26.	Wrong Outcome	Wrong Outcome
317	Gordam	2001	Devlin J, Gough A, Huissoon A, et al. The acute phase and function in early rheumatoid arthritis. C-reactive protein levels correlate with functional outcome. J Rheumatol 1997;24:9-13.	Wrong Outcome	Wrong Outcome
318	Gordam	2001	van Leeuwen M, van der Heijde DMFM, van Rijswijk M, et al. Inter-relationship of outcome measures and process variables in early rheumatoid arthritis. A comparison of radiological damage, physical disability, joint counts and acute phase reactants. J Rheumatol 1994;21:425-9.	Wrong Outcome	Wrong Outcome
319	Gordam	2001	Kuper H, van Leeuwen M, van Riel PLCM, et al. Radiographic damage in large joints in early rheumatoid arthritis: relationship with radiographic damage in hands and feet, disease activity and physical disability. Br J Rheumatol 1997;36:855-60.	Wrong Outcome	Wrong Outcome
320	Gordam	2001	Belghomari H, Saraux A, Allain J, Guedes C, Youinou P, Le Goff P. Risk factors for radiographic articular destruction of hands and wrists in rheumatoid arthritis. J Rheumatol 1999;26:2534-7.	Wrong Outcome	Wrong Outcome
321	Gordam	2001	Sherrer Y, Bloch D, Mitchell D, Roth S, Wolfe F, Fries J. Disability in rheumatoid arthritis; comparison of prognostic factors across three populations. J Rheumatol 1987;14:705-9.	Wrong Outcome	Wrong Outcome
322	Gordam	2001	Escalante A, del Rincon I. How much disability in rheumatoid arthritis is explained by rheumatoid arthritis? Arthritis Rheum 1999;42:1712-21.	Wrong Outcome	Wrong Outcome
323	Gordam	2001	Wolfe F, Zwillich S. The long term outcomes of rheumatoid arthritis. A 23 year prospective longitudinal study of total joint replacement and its predictors in 1,600 patients with rheumatoid arthritis. Arthritis Rheum 1998;4:1072-82.	Wrong Outcome	Wrong Outcome
324	Gordam	2001	Kirwan J, and the Arthritis and Rheumatism Council Low Dose Corticosteroid Study Group. The effect of glucocorticoids on joint destruction in rheumatoid arthritis. N Eng J Med 1995;333:142-6.	Trial	Trial
325	Gordam	2001	Tugwell P, Pincus T, Yowm D, et al. Combination therapy with cyclosporine and methotrexate in severe rheumatoid arthritis. N Eng J Med 1995;333:137-41.	Trial	Trial
326	Gordam	2001	Hickling P, Jacoby R, Kirwan J, and the Arthritis and Rheumatism Council Low Dose Glucocorticoid Study Group. Joint destruction after glucocorticoids are withdrawn in early rheumatoid arthritis. Br J Rheumatol 1998;37:930-6.	Trial	Trial
327	Gordam	2001	Capell H, Maiden N, Madhok R, Hampson R, Thomson E. Intention to treat analysis of 200 patients with rheumatoid arthritis 12 years after random allocation to either sulphasalazine or penicillamine. J Rheumatol 1998;25:1880-6.	Trial	Trial
328	Gordam	2001	Pincus T. Rheumatoid arthritis: disappointing long-term outcomes despite successful short-term clinical trials. J Clin Epidemiol 1988;41:1037-41	Review	Review
329	Jacobs	2001	Boers M, Verhoeven AC, Markusse HM, van de Laar MJ, Westhovens R, Denderen JC, et al. Randomised comparison of combined step-down prednisolone, methotrexate and suphasalazine with suphasalazine alone in early rheumatoid arthritis. Lancet 1997;350:309–18.	Trial	Trial
330	Jacobs	2001	Weusten BLAM, Jacobs JWG, Bijlsma JWJ. Corticosteroid pulse therapy in active rheumatoid arthritis. Semin Arthritis Rheum 1993;23:183–92.	Review	Review
331	Jacobs	2001	Emkey RD, Lindsay R, Lyssy J, Weinberg JS, Dempster DW, Shen V. The systemic eVect of intraarticular administration of corticosteroid on markers of bone formation and bone resorption in patients with rheumatoid arthritis. Arthritis Rheum 1996;39:277–82.	Wrong Outcome	Wrong Outcome
332	Jacobs	2001	Lems WF, Gerrits MI, Jacobs JWG, van Vugt RM, van Rijn HJM, Bijlsma JWJ. Changes in (markers of) bone metabolism during high dose corticosteroid pulse treatment in patients with rheumatoid arthritis. Ann Rheum Dis 1996;55:288–93.	Wrong Outcome	Wrong Outcome
333	Jacobs	2001	Brown ES, Suppes T. Mood symptoms during corticosteroid therapy: a review. Harvard Review of Psychiatry 1998; 5:239–46.	Review	Review
334	Jacobs	2001	Mitchell A, O’Keane V. Steroids and depression. Glucocorticoid steroids aVect behaviour and mood. BMJ 1998;316:244.	Wrong Publication Type	Wrong Publication Type
335	Jacobs	2001	Klein JF. Adverse psychiatric eVects of systemic glucocorticoid therapy. Am Fam Physican 1992;46:1469–74.	Review	Review
336	Jacobs	2001	van der Brink HR, van der Heide A, Jacobs JWG, van der Veen MJ, Bijlsma JWJ. Evaluation of the Thompson articular index. J Rheumatol 1993;20:28–32.	Wrong Publication Type	Wrong Publication Type
337	Jacobs	2001	Evers AWM, Taal E, Kraaimaat FW, Jacobs JWG, Abdel-Nasser A, Rasker JJ, et al. A comparison of two recently developed health status instruments for patients with arthritis: Dutch-AIMS2 and IRGL. Br J Rheumatol 1998;37:157–64.	Validation study	Validation study
338	Jacobs	2001	van der Heide A, Jacobs JWG, Bijlsma JWJ, Heurkens AHM, van Booma-Frankfort C, van der Veen MJ,et al. The eVectiveness of early treatment with “second-line” antirheumatic drugs. Ann Intern Med 1996;124:699–707.	Trial	Trial
339	Jacobs	2001	Cohen I. Statistical power analysis for the behavioral sciences. New York: Academic Press, 1977.	Wrong Publication Type	Wrong Publication Type
340	Jacobs	2001	Goldsmith CH, Boers M, Bombardier C, Tugwell P. Criteria for clinically important changes in outcomes: development, scoring and evaluation of rheumatoid arthritis patients and trial profiles. J Rheumatol 1993;20:561–5.	Wrong Publication Type	Wrong Publication Type
341	Paulus	2001	McKown KM, Carbone LD, Kaplan SB, Aelion JA, Lohr KM, Cremer MA, et al. Lack of efficacy of oral bovine type II collagen added to existing therapy in rheumatoid arthritis. Arthritis Rheum 1999;42:1204–8.	Trial	Trial
342	Paulus	2001	Kavenaugh A, Maini R, Breedveld F, Smolen J, Kalden J, Lipsky P, et al. Subgroup analyses show consistent clinical benefit in the Attract trial: anti-TNFa monoclonal antibody, infliximab, in RA patients on methotrexate [abstract]. Arthritis Rheum 1999;42 Suppl 9:S78.	Wrong Outcome	Wrong Outcome
343	Paulus	2001	Finck B, Martin R, Fleischmann R, Moreland L, Schiff M, Bathon J. A phase III trial of etanercept versus methotrexate in early rheumatoid arthritis (Enbrelt ERA trial) [abstract]. Arthritis Rheum 1999;42 Suppl 9:S117.	Trial	Trial
344	Paulus	2001	Matsumoto AK, Moreland LW, for the study group, Strand V, Morgan EE, Nardo CJ, Richieri SP, et al. Results of phase IIb rheumatoid arthritis clinical trial using T-cell receptor peptides [abstract]. Arthritis Rheum 1999;42 Suppl 9:S117.	Trial	Trial
345	Paulus	2001	O’Dell J, Leff R, Paulsen G, Haire C, Mallek J, Eckhoff PJ, et al. Methotrexate (M)–hydroxychloroquine (H)–sulfasalazine (S) versus M–H or M–S for rheumatoid arthritis: results of a double-blind study [abstract]. Arthritis Rheum 1999;42 Suppl 9:S117.	Trial	Trial
346	Paulus	2001	Van de Putte LBA, Rau R, Breedveld FC, Kalden JR, Malaise MG, Schattenkirchner M, et al. Efficacy of the fully human anti-TNF antibody D2E7 in rheumatoid arthritis [abstract]. Arthritis Rheum 1999;42 Suppl 9:S400.	Trial	Trial
347	Paulus	2001	Weinblatt ME, Kremer JM, Lange M, Burge DJ. Long-term safety and efficacy of combination therapy with methotrexate and etanercept (Enbrelt) [abstract]. Arthritis Rheum 1999;42 Suppl 9:S401.	Trial	Trial
348	Paulus	2001	Conaghan PG, Proudman SM, Green MJ, Richardson C, Wakefield RJ, McGonagle D, et al. A 2 year study of sulfasalazine versus combination therapy with methotrexate, cyclosporin A & intraarticular corticosteroids in early RA [abstract]. Arthritis Rheum 1999;42 Suppl 9:S237.	Trial	Trial
349	Paulus	2001	Food and Drug Administration. Guidance for industry: clinical development programs for drugs, devices and biological products for the treatment of rheumatoid arthritis [draft]. Rockville (MD): US Food & Drug Administration; 1999.	Wrong Publication Type	Wrong Publication Type
350	Paulus	2001	Van der Heijde DMFM, van ’t Hof MA, van Riel PLCM, van Leeuwen MA, van Rijswijk MH, van de Putte LBA. A comparison of validity of single variables and composite indices for measuring disease activity in rheumatoid arthritis. Ann Rheum Dis 1992;51: 177–81.	Wrong Publication Type	Wrong Publication Type
351	Paulus	2001	Van der Heijde DMFM, van ’t Hof MA, van Riel PLCM, Theunisse LAM, Lubberts EW, van Leeuwen MA, et al. Judging disease activity in clinical practice in rheumatoid arthritis: first step in the development of a disease activity score. Ann Rheum Dis 1990;49:916–20.	Wrong Outcome	Wrong Outcome
352	Paulus	2001	Fries JF, Spitz PW, Young DY. The dimensions of health outcomes: the Health Assessment Questionnaire, disability and pain scales. J Rheumatol 1982;9:789–93.	Wrong Publication Type	Wrong Publication Type
353	Paulus	2001	Paulus HE, Ramos B, Wong WK, Ahmed A, Bulpitt K, Park G, et al. Equivalence of the acute phase reactants C-reactive protein, plasma viscosity, and Westergren erythrocyte sedimentation rate when used to calculate American College of Rheumatology 20% improvement criteria or the Disease Activity Score in patients with early rheumatoid arthritis. J Rheumatol 1999;26:2324–31.	Wrong Outcome	Wrong Outcome
354	Paulus	2001	Boroviczeny KG, Dintenfass L, Fukada E, Harkness J, Lewis SM, Phillips MJ, et al. Recommendation for a selected method for the measurement of plasma viscosity. J Clin Pathol 1984;37:1147–52.	Guidelines	Guidelines
355	Paulus	2001	Kanakoudi F, Drossou V, Tzimouli V, Diamanti E, Konstantinidis T, Germenis A, et al. Serum concentrations of 10 acute phase proteins in healthy term and pre-term infants from birth to age 6 months. Clin Chem 1995;41:605–8.	Wrong Population	Wrong Population
356	Paulus	2001	Felson DT, Anderson JJ, Lange MLM, Wells G, LaValley MP. Should improvement in rheumatoid arthritis clinical trials be defined as fifty percent or seventy percent improvement in core measures, rather than twenty percent? Arthritis Rheum 1998;41: 1564–70.	Wrong Outcome	Wrong Outcome
357	Paulus	2001	Van Gestel AM, Anderson JJ, van Riel PL, Boers M, Haagsma CJ, Rich B, et al. ACR and EULAR improvement criteria have comparable validity in rheumatoid arthritis trials. J Rheumatol 1999;26:705–11.	Validation study	Validation study
358	Paulus	2001	Wolfe F, Hawley DJ, Cathey MA. Measurement of gold treatment effect in clinical practice: evidence for effectiveness of intramuscular gold therapy. J Rheumatol 1993;20:797–802.	duplicated with the selected process by Rayyan	duplicated with the selected process by Rayyan
359	Wikström	2005	Silman A, Hochberg M. Epidemiology of the Rheumatic Disease. Oxford: Oxford University Press, 1993.	Wrong Publication Type	Wrong Publication Type
360	Wikström	2005	Wolfe F, Hawley DJ, Cathey MA. Clinical and health status measurements over time: prognosis and outcome assessment in rheumatoid arthritis. J Rheumatol 1991;18:1290–7.	Wrong Outcome	Wrong Outcome
361	Wikström	2005	Strombeck B, Ekdahl C, Manthorpe R, Wikstrom I, Jacobsson LT. Health-related quality of life in primary Sjo¨gren’s syndrome, rheumatoid arthritis and fibromyalgia compared to normal population data using SF-36. Scand J Rheumatol 2000;29:20–8.	Wrong Outcome	Wrong Outcome
362	Wikström	2005	Wikstrom I, Isacsson A˚ , Jacobsson LTH. Leisure activities and rheumatoid arthritis: change after disease onset and associated factors. Br J Occup Ther 2001;64:87–92.	Wrong Outcome	Wrong Outcome
363	Wikström	2005	Fex E, Larsson B-M, Nived K, Eberhardt K. Effect of arthritis on work status and social and leisure time activities in patients followed 8 years from onset. J Rheumatol 1998;25:44–50	Wrong Outcome	Wrong Outcome
364	Wikström	2005	Samdahl DM. A symbolic interactionist model of leisure: theory and empirical support. Leisure Sci 1987;10:27–39.	Wrong Publication Type	Wrong Publication Type
365	Wikström	2005	Katz P, Yelin E. The development of depressive symptoms among women with rheumatoid arthritis. Arthritis Rheum 1995;38:49–56.	Wrong Outcome	Wrong Outcome
366	Wikström	2005	Neistadt ME, Crepeau EB. Willard and Spackman’s Occupational Therapy. Philadelphia: Lippincott Williams & Wilkins, 1998.	Wrong Publication Type	Wrong Publication Type
367	Wikström	2005	Jacobsson LT, Frithiof M, Olofsson Y, Runesson I, Stro¨mbeck B, Wikstro¨m I. Evaluation of a structured multidisciplinary day care program in rheumatoid arthritis. Scand J Rheumatol 1996;27:117–24.	Trial	Trial
368	Wikström	2005	Steinbrocker O, Traeger C, Batterman RC. Therapeutic criteria in rheumatoid arthritis. J Am Med Assoc 1949;140:659–62.	Wrong Publication Type	Wrong Publication Type
369	Wikström	2005	Ekdahl C, Eberhardt K, Andersson I, Svensson B. Assessing disability in patients with rheumatoid arthritis: use of a Swedish version of Stanford Health Assessment Questionnaire. Scand J Rheumatol 1988;17:263–71.	duplicated with the selected process by Rayyan	duplicated with the selected process by Rayyan
370	Wikström	2005	Burckhardt CS, Woods SL, Schultz AA, Ziebarth DM. Quality of life of adults with chronic illness: a psychological study. Res Nurs Health 1989;12:347–54.	Wrong Population	Wrong Population
371	Wikström	2005	Huskisson E. Pain Measurement and Assessment. New York: Raven Press, 1983.	Wrong Publication Type	Wrong Publication Type
372	Wikström	2005	Norling I, Jagnert C. Leisure Time in Your Community. (In Swedish.) Solna, 1986.21.	Wrong Publication Type	Wrong Publication Type
373	Wikström	2005	Norling I. Health and Leisure. (In Swedish.) Go¨teborg: Cefos, Gothenburg University, 1996.	Wrong Publication Type	Wrong Publication Type
374	Wikström	2005	Norusis MJ, ed. SPSS for Windows: Base System User’s Guide Release 6.0. Chicago, IL: SPSS Inc, 1993.	Wrong Publication Type	Wrong Publication Type
375	Wikström	2005	Eberhardt K, Larsson B-M, Nived K. Early rheumatoid arthritis—some social, economical, and psychological aspects. Scand J Rheumatol 1993;22:119–23.	Wrong Outcome	Wrong Outcome
376	Wikström	2005	Giorgino KB, Blalock SJ, DeVellis RF, Keefe FJ, Jordan JM. Appraisal of and coping with arthritis-related problems in household activities, leisure activities, and pain management. Arthritis Care Res 1994;7:20–8.	Wrong Outcome	Wrong Outcome
377	Wikström	2005	MacKinnon JR, Avison WR, McCain GA. Pain and functional limitations in individuals with rheumatoid arthritis. Int J Rehabil Res 1994;17:49–59.	Wrong Publication Type	Wrong Publication Type
378	Wikström	2005	Zimmer Z, Hickey T, Searle MS. The pattern of change in leisure activities behavior among older adults with arthritis. Gerontologist 1997;37:384–92.	Wrong Publication Type	Wrong Publication Type
379	Wikström	2005	Smith SA, Yoshioka CF. Recreation functioning and depression in people with arthritis. Therapeut Rec J 1992;26:21–30	Wrong Publication Type	Wrong Publication Type
380	Wikström	2005	Blalock SJ, DeVellis BM, Holt K, Hahn PM. Coping with rheumatoid arthritis: is one problem the same as another? Health Educ Q 1993;1:119–32.	Wrong Publication Type	Wrong Publication Type
381	Wikström	2005	Husaini BM, Moore ST. Arthritis disability, depression, and life satisfaction among black elderly people. Health Soc Work 1990;4:253–60.	Wrong Publication Type	Wrong Publication Type
382	Wikström	2005	Jurisson ML. Rehabilitation in rheumatic diseases: what’s new. West J Med 1991;154:545.	Review	Review
383	Wikström	2005	Flanegran J. A research approach to improving our quality of life. Am Psychol 1978;33:138–47.	Wrong Publication Type	Wrong Publication Type
384	Eberhardt	2008	Dellhag B, Bjelle A. A five-year follow-up of hand function and activities of daily living in rheumatoid arthritis patients. Arthritis Care Res 1999;12:33–41.	duplicated with the selected process by Rayyan	duplicated with the selected process by Rayyan
385	Eberhardt	2008	Geborek P, Crnkic M, Petersson IF, Saxne T. Etanercept, infliximab and leflunomide in established rheumatoid arthritis. Clinical experience using a structured follow-up programme in southern Sweden. Ann Rheum Dis 2002;61:793–8.	Wrong Outcome	Wrong Outcome
386	Eberhardt	2008	Eberhardt KB, Svensson B, Moritz U. Functional assessment of early rheumatoid arthritis. B J Rheumatol 1988;27:364–71.	Wrong Publication Type	Wrong Publication Type
387	Eberhardt	2008	Mathiowetz V, Kashman N, Volland G, Weber K, Dowe M, Rogers S. Grip and pinch strength: normative data for adults. Arch Phys Med Rehabil 1985;66: 69–74.	Wrong Publication Type	Wrong Publication Type
388	Eberhardt	2008	Lian MH. Evaluating measurement responsiveness. J Rheumatol 1995;22:1191–2.	Review	Review
389	Eberhardt	2008	Wells GA, Tugwell P, Kraag GR, Baker PR, Groh J, Redelmeier DA. Minimum important difference between patients with rheumatoid arthritis: the patient’s perspective. J Rheumatol 1993;20:557–60.	Wrong Outcome	Wrong Outcome
390	Eberhardt	2008	Leeb BF, Sautner J, Leeb BA, Fassl C, Rintelen B. Lack of agreement between patients’ and physicians’ perspectives of rheumatoid arthritis disease activity changes. Scand J Rheumatol 2006;35:441–6.	Wrong Outcome	Wrong Outcome
391	Eberhardt	2008	Vlieland T, van der Wijk T, Jolie I, Zwinderman A, Hazes J. Determinants of hand function in patients with rheumatoid arthritis. J Rheumatol 1996;23:835–40.	Wrong Publication Type	Wrong Publication Type
392	Hallert	2012	Scott DL, Smith C, Kingsley G. Joint damage and disability in rheumatoid arthritis: an updated systematic review. Clin Exp Rheumatol 2003;21 Suppl:S20 –7.	Systematic Review	Systematic Review
393	Hallert	2012	Hallert E, Husberg M, Jonsson D, Skogh T. Rheumatoid arthritis is already expensive during the first year of the disease (the Swedish TIRA project). Rheumatology (Oxford) 2004;43: 1374 – 82.	Wrong Outcome	Wrong Outcome
394	Hallert	2012	Bjork MA, Thyberg I, Skogh T, Gerdle BU. Hand function and activity limitation according to Health Assessment Questionnaire in patients with rheumatoid arthritis and healthy referents: 5-year follow-up of predictors of activity limitation (the Swedish TIRA project). J Rheumatol 2007;34:296 –302.	duplicated with the selected process by Rayyan	duplicated with the selected process by Rayyan
395	Hallert	2012	Stucki G, Cieza A. The International Classification of Functioning, Disability and Health (ICF) core sets for rheumatoid arthritis: a way to specify functioning. Ann Rheum Dis 2004;63 Suppl:ii40 –5.	Review	Review
396	Hallert	2012	Sokka T, Kankainen A, Hannonen P. Scores for functional disability in patients with rheumatoid arthritis are correlated at higher levels with pain scores than with radiographic scores. Arthritis Rheum 2000;43:386 –9.	Wrong Publication Type	Wrong Publication Type
397	Hallert	2012	Welsing PM, van Gestel AM, Swinkels HL, Kiemeney LA, van Riel PL. The relationship between disease activity, joint destruction, and functional capacity over the course of rheumatoid arthritis. Arthritis Rheum 2001;44:2009 –17.	Wrong Outcome	Wrong Outcome
398	Hallert	2012	Wiles NJ, Dunn G, Barrett EM, Harrison BJ, Silman AJ, Symmons DP. One year followup variables predict disability 5 years after presentation with inflammatory polyarthritis with greater accuracy than at baseline. J Rheumatol 2000;27:2360–6.	Wrong Population	Wrong Population
399	Hallert	2012	Uhlig T, Smedstad LM, Vaglum P, Moum T, Gerard N, Kvien TK. The course of rheumatoid arthritis and predictors of psychological, physical and radiographic outcome after 5 years of follow-up. Rheumatology (Oxford) 2000;39:732– 41.	Included for full reading	Included for full reading
400	Hallert	2012	Combe B, Cantagrel A, Goupille P, Bozonnat MC, Sibilia J, Eliaou JF, et al. Predictive factors of 5-year Health Assessment Questionnaire disability in early rheumatoid arthritis. J Rheumatol 2003;30:2344 –9.	Wrong Outcome	Wrong Outcome
401	Hallert	2012	Forslind K, Hafstrom I, Ahlmen M, Svensson B, for the BARFOT Study Group. Sex: a major predictor of remission in early rheumatoid arthritis? Ann Rheum Dis 2007;66:46 –52.	Wrong Outcome	Wrong Outcome
402	Hallert	2012	Iikuni N, Sato E, Hoshi M, Inoue E, Taniguchi A, Hara M, et al. The influence of sex on patients with rheumatoid arthritis in a large observational cohort. J Rheumatol 2009;36:508 –11.	Wrong Outcome	Wrong Outcome
403	Hallert	2012	Sokka T, Toloza S, Cutolo M, Kautiainen H, Makinen H, Gogus F, et al. Women, men, and rheumatoid arthritis: analyses of disease activity, disease characteristics, and treatments in the QUEST-RA study. Arthritis Res Ther 2009;11:R7.	Wrong Outcome	Wrong Outcome
404	Hallert	2012	Ahlmen M, Svensson B, Albertsson K, Forslind K, Hafstrom I, for the BARFOT Study Group. Influence of gender on assessments of disease activity and function in early rheumatoid arthritis in relation to radiographic joint damage. Ann Rheum Dis 2010;69:230 –3.	Wrong Outcome	Wrong Outcome
405	Hallert	2012	Panayi GS. Developments in the immunology of rheumatoid arthritis, a personal perspective. Rheumatology (Oxford) 2011;50:815–7.	Wrong Publication Type	Wrong Publication Type
406	Hallert	2012	Eurenius E, Brodin N, Lindblad S, Opava CH, for the PARA Study Group. Predicting physical activity and general health perception among patients with rheumatoid arthritis. J Rheumatol 2007;34:10 –5.	duplicated with the selected process by Rayyan	duplicated with the selected process by Rayyan
407	Hallert	2012	Macedo AM, Oakley SP, Panayi GS, Kirkham BW. Functional and work outcomes improve in patients with rheumatoid arthritis who receive targeted, comprehensive occupational therapy. Arthritis Rheum 2009;61:1522–30.	Trial	Trial
408	Hallert	2012	Hallert E, Thyberg I, Hass U, Skargren E, Skogh T. Comparison between women and men with recent-onset rheumatoid arthritis regarding disease activity and functional ability over two years (the TIRA project). Ann Rheum Dis 2003;62:667– 70.	Wrong Outcome	Wrong Outcome
409	Hallert	2012	Hallert E, Husberg M, Skogh T. Costs and course of disease and function in early rheumatoid arthritis: a 3-year follow-up (the Swedish TIRA project). Rheumatology (Oxford) 2006;45: 325–31.	Wrong Outcome	Wrong Outcome
410	Hallert	2012	Thyberg I, Dahlstrom O, Thyberg M. Factors related to fatigue in women and men with early rheumatoid arthritis: the Swedish TIRA study. J Rehabil Med 2009;41:904 –12.	Wrong Outcome	Wrong Outcome
411	Hallert	2012	Dellhag B, Bjelle A. A Grip Ability Test for use in rheumatology practice. J Rheumatol 1995;22:1559 – 65.	Validation study	Validation study
412	Hallert	2012	Liang KY, Zeger SL. Longitudinal data analysis using generalized linear models. Biometrika 1986;73:13–22.	Wrong Publication Type	Wrong Publication Type
413	Hallert	2012	Tengstrand B, Ahlmen M, Hafstrom I. The influence of sex on rheumatoid arthritis: a prospective study of onset and outcome after 2 years. J Rheumatol 2004;31:214 –22.	Wrong Outcome	Wrong Outcome
414	Hallert	2012	Hornberg K, Lindstrom B, Rantapaa-Dahlqvist S. Body function in patients with early rheumatoid arthritis: a 2-year prospective study. Adv Physiother 2007;9:144 –50.	Wrong Outcome	Wrong Outcome
415	Hallert	2012	Lindqvist E, Saxne T, Geborek P, Eberhardt K. Ten year outcome in a cohort of patients with early rheumatoid arthritis: health status, disease process, and damage. Ann Rheum Dis 2002;61:1055–9.	Wrong Outcome	Wrong Outcome
416	Hallert	2012	Kroot EJ, van Leeuwen MA, van Rijswijk MH, Prevoo ML, van ’t Hof MA, van de Putte LB, et al. No increased mortality in patients with rheumatoid arthritis: up to 10 years of follow up from disease onset. Ann Rheum Dis 2000;59:954 – 8.	Wrong Outcome	Wrong Outcome
417	Hallert	2012	Thyberg I, Skogh T, Hass U, Gerdle B. Recent-onset rheumatoid arthritis: a 1-year observational study of correlations between health-related quality of life and clinical/laboratory data. J Rehabil Med 2005;37:159 – 65.	Included for full reading	Included for full reading
418	Hallert	2012	Bjork M, Gerdle B, Thyberg I, Peolsson M. Multivariate relationships between pain intensity and other aspects of health in rheumatoid arthritis: cross sectional and five year longitudinal analyses (the Swedish TIRA project). Disabil Rehabil 2008;30:1429 –38.	duplicated with the selected process by Rayyan	duplicated with the selected process by Rayyan
419	Hallert	2012	Scott DL. Pursuit of optimal outcomes in rheumatoid arthritis. Pharmacoeconomics 2004;22 Suppl:13–26.	Review	Review
420	Hallert	2012	Sokka T, Hakkinen A, Kautiainen H, Maillefert JF, Toloza S, Mork Hansen T, et al, on behalf of the QUEST-RA Group. Physical inactivity in patients with rheumatoid arthritis: data from twenty-one countries in a cross-sectional, international study. Arthritis Rheum 2008;59:42–50.	Wrong Publication Type	Wrong Publication Type
421	Navarro-Compan	2015	Nordgren B, Friden C, Demmelmaier I, Bergstrom G, Opava CH. Long-term health-enhancing physical activity in rheumatoid arthritis—the PARA 2010 study. BMC Public Health 2012;12:397.	Trial	Trial
422	Navarro-Compan	2015	Radner H, Smolen JS, Aletaha D. Comorbidity affects all domains of physical function and quality of life in patients with rheumatoid arthritis. Rheumatology 2011;50:3818.	Wrong Publication Type	Wrong Publication Type
423	Navarro-Compan	2015	Bombardier C, Barbieri M, Parthan A et al. The relationship between joint damage and functional disability in rheumatoid arthritis: a systematic review. Ann Rheum Dis 2012;71:83644.	Review	Review
424	Navarro-Compan	2015	van der Heijde D. How to read radiographs according to the Sharp/van der Heijde method. J Rheumatol 2000;27: 2613.	Review	Review
425	Navarro-Compan	2015	European Medicines Agency. Guideline on clinical investigation of medicinal products other than NSAIDs for treatment of rheumatoid arthritis. http://www.ema.europa. eu/docs/en_GB/document_library/Scientific_guideline/ 2011/12/WC500119785.pdf (24 June 2014, date last accessed).	Guidelines	Guidelines
426	Navarro-Compan	2015	Scott DL, Pugner K, Kaarela K et al. The links between joint damage and disability in rheumatoid arthritis. Rheumatology 2000;39:12232.	Review	Review
427	Navarro-Compan	2015	Ødega˚rd S, Landewe R, van der Heijde D et al. Association of early radiographic damage with impaired physical function in rheumatoid arthritis: a ten-year, longitudinal observational study in 238 patients. Arthritis Rheum 2006;54:6875.	duplicated with the selected process by Rayyan	duplicated with the selected process by Rayyan
428	Navarro-Compan	2015	Cohen SB, Dore RK, Lane NE et al. Denosumab treatment effects on structural damage, bone mineral density, and bone turnover in rheumatoid arthritis: a twelve-month, multicenter, randomized, double-blind, placebo-controlled, phase II clinical trial. Arthritis Rheum 2008;58: 1299309.	Trial	Trial
429	Navarro-Compan	2015	Lillegraven S, van der Heijde D, Uhlig T, Kvien TK, Haavardsholm EA. What is the clinical relevance of erosions and joint space narrowing in RA? Nat Rev Rheumatol 2012;8:11720.	Review	Review
430	Navarro-Compan	2015	van der Heijde D. Erosions versus joint space narrowing in rheumatoid arthritis: what do we know? Ann Rheum Dis 2011;70(Suppl 1):i1168.	Review	Review
431	Navarro-Compan	2015	Sheehy C, Gaffney K, Mukhtyar C. Standardized grip strength as an outcome measure in early rheumatoid arthritis. Scand J Rheumatol 2013;42:28993.	duplicated with the selected process by Rayyan	duplicated with the selected process by Rayyan
432	Navarro-Compan	2015	Syversen SW, Goll GL, van der Heijde D et al. Prediction of radiographic progression in rheumatoid arthritis and the role of antibodies against mutated citrullinated vimentin: results from a 10-year prospective study. Ann Rheum Dis 2010;69:34551.	Wrong Outcome	Wrong Outcome
433	Navarro-Compan	2015	Twisk JWR. Applied Longitudinal Data Analysis for Epidemiology. A Practical Guide. Cambridge: Cambridge University Press, 2003.	Wrong Publication Type	Wrong Publication Type
434	Navarro-Compan	2015	Peters MJ, van Nes SI, Vanhoutte EK et al. Revised normative values for grip strength with the Jamar dynamometer. J Peripher Nerv Syst 2011;16:4750.	Wrong Publication Type	Wrong Publication Type
435	Navarro-Compan	2015	Aletaha D, Funovits J, Smolen JS. Physical disability in rheumatoid arthritis is associated with cartilage damage rather than bone destruction. Ann Rheum Dis 2011;70: 7339.	Wrong Outcome	Wrong Outcome
436	Navarro-Compan	2015	Koevoets R, Dirven L, Klarenbeek NB et al. Insights in the relationship of joint space narrowing versus erosive joint damage and physical functioning of patients with RA. Ann Rheum Dis 2011;70:181521.	Wrong Outcome	Wrong Outcome
437	Navarro-Compan	2015	Smolen JS, van der Heijde DM, Keystone EC et al. Association of joint space narrowing with impairment of physical function and work ability in patients with early www.rheumatology.oxfordjournals.org 89 Radiographic damage and disability in RA Downloaded from https://academic.oup.com/rheumatology/article/54/1/83/1839824 by Klaipeda University Library user on 24 September 2024 rheumatoid arthritis:…	Wrong Publication Type	Wrong Publication Type
438	Navarro-Compan	2015	Landewe´ R, van der Heijde D. Joint space narrowing, cartilage and physical function: are we deceived by measurements and distributions? Ann Rheum Dis 2011; 70:7178.	Wrong Publication Type	Wrong Publication Type
439	Navarro-Compan	2015	Lie BA, Viken MK, Ødega˚rd S et al. Associations between the PTPN22 1858CRT polymorphism and radiographic joint destruction in patients with rheumatoid arthritis: results from a 10-year longitudinal study. Ann Rheum Dis 2007;66:16049.	Wrong Outcome	Wrong Outcome
440	Navarro-Compan	2015	Syversen SW, Gaarder PI, Goll GL et al. High anti-cyclic citrullinated peptide levels and an algorithm of four variables predict radiographic progression in patients with rheumatoid arthritis: results from a 10-year longitudinal study. Ann Rheum Dis 2008;67:2127.	Wrong Outcome	Wrong Outcome
441	Navarro-Compan	2015	Syversen SW, Goll GL, van der Heijde D et al. Cartilage and bone biomarkers in rheumatoid arthritis: prediction of 10-year radiographic progression. J Rheumatol 2009;36: 26672.	Wrong Outcome	Wrong Outcome
442	Navarro-Compan	2015	Provan S, Angel K, Semb AG, Atar D, Kvien TK. NTproBNP predicts mortality in patients with rheumatoid arthritis: results from 10-year follow-up of the EURIDISS study. Ann Rheum Dis 2010;69:194650.	Wrong Outcome	Wrong Outcome
443	Navarro-Compan	2015	Rahman MU, Buchanan J, Doyle MK et al. Changes in patient characteristics in anti tumour necrosis factor clinical trials for rheumatoid arthritis: results of an analysis of the literature over the past 16 years. Ann Rheum Dis 2011; 70:163140.	Systematic Review	Systematic Review
444	Chung	2017	Navarro-Compan V, Landewe R, Provan SA, et al. Relationship between types of radiographic damage and disability in patients with rheumatoid arthritis in the EURIDISS cohort: a longitudinal study. Rheumatology (Oxford). 2015 Jan; 54(1):83–90. [PubMed: 25065011]	duplicated with the selected process by Rayyan	duplicated with the selected process by Rayyan
445	Chung	2017	Chung KC, Burns PB, Kim HM, Burke FD, Wilgis EF, Fox DA. Long-term followup for rheumatoid arthritis patients in a multicenter outcomes study of silicone metacarpophalangeal joint arthroplasty. Arthritis Care Res (Hoboken). 2012 Sep; 64(9):1292–1300. [PubMed: 22511483]	duplicated with the selected process by Rayyan	duplicated with the selected process by Rayyan
446	Chung	2017	Chung KC, Burns PB, Wilgis EF, et al. A multicenter clinical trial in rheumatoid arthritis comparing silicone metacarpophalangeal joint arthroplasty with medical treatment. J Hand Surg Am. 2009 May-Jun;34(5):815–823. [PubMed: 19410984]	duplicated with the selected process by Rayyan	duplicated with the selected process by Rayyan
447	Chung	2017	Anderson RJ. The orthopedic management of rheumatoid arthritis. Arthritis Care Res. 1996 Jun; 9(3):223–228. [PubMed: 8971232]	Review	Review
448	Chung	2017	Alderman AK, Chung KC, Demonner S, Spilson SV, Hayward RA. The rheumatoid hand: a predictable disease with unpredictable surgical practice patterns. Arthritis Rheum. 2002 Oct 15; 47(5):537–542. [PubMed: 12382304]	Wrong Outcome	Wrong Outcome
449	Chung	2017	Alderman AK, Ubel PA, Kim HM, Fox DA, Chung KC. Surgical management of the rheumatoid hand: consensus and controversy among rheumatologists and hand surgeons. J Rheumatol. 2003 Jul; 30(7):1464–1472. [PubMed: 12858442]	Guidelines	Guidelines
450	Chung	2017	Alderman AK, Chung KC, Kim HM, Fox DA, Ubel PA. Effectiveness of rheumatoid hand surgery: contrasting perceptions of hand surgeons and rheumatologists. J Hand Surg. 2003 Jan; 28A(1):3– 11.	Wrong Publication Type	Wrong Publication Type
451	Chung	2017	Terao C, Yamakawa N, Yano K, et al. Rheumatoid Factor Is Associated With the Distribution of Hand Joint Destruction in Rheumatoid Arthritis. Arthritis Rheumatol. 2015 Dec; 67(12):3113– 3123. [PubMed: 26245322]	Wrong Publication Type	Wrong Publication Type
452	Chung	2017	Swanson AB. Silicone rubber implants for replacement of arthritis or destroyed joints in the h and. Surg Clin N Am. 1968; 48(5):1113–1127. [PubMed: 4879121]	Review	Review
453	Chung	2017	Chung KC, Kowalski CP, Myra Kim H, Kazmers IS. Patient outcomes following Swanson silastic metacarpophalangeal joint arthroplasty in the rheumatoid hand: a systematic overview. J Rheumatol. 2000 Jun; 27(6):1395–1402. [PubMed: 10852260]	Review	Review
454	Chung	2017	Chung KC, Nellans KW, Burns PB, et al. Patient expectations and long-term outcomes in rheumatoid arthritis patients: results from the SARA (Silicone Arthroplasty in Rheumatoid Arthritis) study. Clin Rheumatol. 2015 Apr; 34(4):641–651. [PubMed: 25267562]	Wrong Outcome	Wrong Outcome
455	Chung	2017	Sears ED, Burns PB, Chung KC. Relationship between Patient Expectations and Clinical Measures in Patients Undergoing Rheumatoid Hand Surgery from the Silicone Arthroplasty in Rheumatoid Arthritis (SARA) Study. Plast Reconstr Surg. 2015 Dec; 136(6):775e–781e.	duplicated with the selected process by Rayyan	duplicated with the selected process by Rayyan
456	Chung	2017	Squitieri L, Chung KC, Hutton DW, Burns PB, Kim HM, Mahmoudi E. A 5-Year CostEffectiveness Analysis of Silicone Metacarpophalangeal Arthroplasty in Patients with Rheumatoid Arthritis. Plast Reconstr Surg. 2015 Aug; 136(2):305–314. [PubMed: 25909303]	duplicated with the selected process by Rayyan	duplicated with the selected process by Rayyan
457	Chung	2017	Waljee JF, Chung KC. Objective functional outcomes and patient satisfaction after silicone metacarpophalangeal arthroplasty for rheumatoid arthritis. J Hand Surg Am. 2012 Jan; 37(1):47– 54. [PubMed: 22196292]	duplicated with the selected process by Rayyan	duplicated with the selected process by Rayyan
458	Chung	2017	Waljee JF, Chung KC, Kim HM, et al. Validity and responsiveness of the Michigan Hand Questionnaire in patients with rheumatoid arthritis: a multicenter, international study. Arthritis Care Res (Hoboken). 2010 Nov; 62(11):1569–1577. [PubMed: 20521331]	Validation study	Validation study
459	Chung	2017	Bogoch ER, Escott BG, Ronald K. Hand appearance as a patient motivation for surgery and a determinant of satisfaction with metacarpophalangeal joint arthroplasty for rheumatoid arthritis. J Hand Surg Am. 2011 Jun; 36(6):1007–1014. e1001–e1004. [PubMed: 21530103]	duplicated with the selected process by Rayyan	duplicated with the selected process by Rayyan
460	Chung	2017	Chung KC, Kotsis SV, Kim HM. A prospective outcomes study of Swanson metacarpophalangeal joint arthroplasty for the rheumatoid hand. J Hand Surg Am. 2004 Jul; 29(4):646–653. [PubMed: 15249089]	duplicated with the selected process by Rayyan	duplicated with the selected process by Rayyan
461	Chung	2017	Meenan RF, Mason JH, Anderson JJ, Guccione AA, Kazis LE. AIMS2. The content and properties of a revised and expanded Arthritis Impact Measurement Scales Health Status Questionnaire. Arthritis Rheum. 1992 Jan; 35(1):1–10. [PubMed: 1731806]	Wrong Publication Type	Wrong Publication Type
462	Chung	2017	Bass RL, Stern PJ, Nairus JG. High implant fracture incidence with Sutter silicone metacarpophalangeal joint arthroplasty. J Hand Surg [Am]. 1996 Sep; 21(5):813–818.	Wrong Outcome	Wrong Outcome
463	Chung	2017	Rosenbaum P, Rubin D. Constructing a control group using multivariate matched sampling methods that incorporate the propensity score. Amer Stat. 1985; 39(1):33–38.	Wrong Publication Type	Wrong Publication Type
464	Chung	2017	Bieber EJ, Weiland AJ, Volenec-Dowling S. Silicone-rubber implant arthroplasty of the metacarpophalangeal joints for rheumatoid arthritis. J Bone Joint Surg Am. 1986 Feb; 68(2):206– 209. [PubMed: 3944159]	duplicated with the selected process by Rayyan	duplicated with the selected process by Rayyan
465	Chung	2017	Mannerfelt L, Andersson K. Silastic arthroplasty of the metacarpophalangeal joints in rheumatoid arthritis. J Bone Joint Surg Am. 1975 Jun; 57(4):484–489. [PubMed: 1141257]	Wrong Outcome	Wrong Outcome
466	Chung	2017	Moller K, Sollerman C, Geijer M, Kopylov P, Tagil M. Avanta versus Swanson silicone implants in the MCP joint--a prospective, randomized comparison of 30 patients followed for 2 years. J Hand Surg [Br]. 2005 Feb; 30(1):8–13.	duplicated with the selected process by Rayyan	duplicated with the selected process by Rayyan
467	Chung	2017	Schmidt K, Willburger RE, Miehlke RK, Witt K. Ten-year follow-up of silicone arthroplasty of the metacarpophalangeal joints in rheumatoid hands. Scand J Plast Reconstr Surg Hand Surg. 1999 Dec; 33(4):433–438. [PubMed: 10614754]	duplicated with the selected process by Rayyan	duplicated with the selected process by Rayyan
468	Chung	2017	Goldfarb CA, Stern PJ. Metacarpophalangeal joint arthroplasty in rheumatoid arthritis: a long-term assessment. J Bone Joint Surg. 2003; 85A:1869–1878. 2003.	Wrong Outcome	Wrong Outcome
469	Chung	2017	Tagil M, Geijer M, Malcus P, Kopylov P. Correlation between range of motion and implant fracture: a 5 year follow-up of 72 joints in 18 patients in a randomized study comparing Swanson and Avanta/Sutter MCP silicone prosthesis. J Hand Surg Eur Vol. 2009 Dec; 34(6):743–747. [PubMed: 19786405]	duplicated with the selected process by Rayyan	duplicated with the selected process by Rayyan
470	Chung	2017	Wilson YG, Sykes PJ, Niranian NS. Long-term follow-up of Swanson's silastic arthroplasty of the metacarpophalangeal joints in rheumatoid arthritis. J Hand Surg. 1993; 18B:81–91.	Wrong Outcome	Wrong Outcome
471	Chung	2017	Hansraj KK, Ashworth CR, Ebramzadeh E, et al. Swanson metacarpophalangeal joint arthroplasty in patients with rheumatoid arthritis. Clin Orthop Relat Res. 1997 Sep.(342):11–15.	Wrong Outcome	Wrong Outcome
472	Chung	2017	Vahvanen V, Viljakka T. Silicone rubber implant arthroplasty of the metacarpophalangeal joint in rheumatoid arthritis: a follow-up study of 32 patients. J Hand Surg [Am]. 1986 May; 11(3):333– 339.	Wrong Outcome	Wrong Outcome
473	Chung	2017	Kirschenbaum D, Schneider LH, Adams DC, Cody RP. Arthroplasty of the metacarpophalangeal joints with use of silicone-rubber implants in patients who have rheumatoid arthritis. Long-term results. J Bone Joint Surg Am. 1993 Jan; 75(1):3–12. [PubMed: 8419388]	Wrong Outcome	Wrong Outcome
474	Chung	2017	Parkkila T, Belt EA, Hakala M, Kautiainen H, Leppilahti J. Comparison of Swanson and Sutter metacarpophalangeal arthroplasties in patients with rheumatoid arthritis: a prospective and randomized trial. J Hand Surg [Am]. 2005 Nov; 30(6):1276–1281.	duplicated with the selected process by Rayyan	duplicated with the selected process by Rayyan
475	Chung	2017	Blair WF, Shurr DG, Buckwalter JA. Metacarpophalangeal joint implant arthroplasty with a Silastic spacer. J Bone Joint Surg Am. 1984 Mar; 66(3):365–370. [PubMed: 6699052]	duplicated with the selected process by Rayyan	duplicated with the selected process by Rayyan
476	Chung	2017	Delaney R, Trail IA, Nuttall D. A comparative study of outcome between the Neuflex and Swanson metacarpophalangeal joint replacements. J Hand Surg Br. 2005 Feb; 30(1):3–7. [PubMed: 15620484]	duplicated with the selected process by Rayyan	duplicated with the selected process by Rayyan
477	Chung	2017	Beckenbaugh RD, Dobyns JH, Linscheid RL, Bryan RS. Review and analysis of silicone-rubber metacarpophalangeal implants. J Bone Joint Surg. 1976 Jun; 58A(4):483–487.	Review	Review
478	Chung	2017	Zhong L, Chung KC, Baser O, Fox DA, Yuce H, Waljee JF. Variation in rheumatoid hand and wrist surgery among medicare beneficiaries: a population-based cohort study. J Rheumatol. 2015 Mar; 42(3):429–436. [PubMed: 25593243]	Wrong Outcome	Wrong Outcome
479	Chung	2017	Chung KC, Kotsis SV, Kim HM, Burke FD, Wilgis EF. Reasons why rheumatoid arthritis patients seek surgical treatment for hand deformities. J Hand Surg. 2006 Feb; 31A(2):289–294.	Wrong Outcome	Wrong Outcome
480	Chung	2017	Kotsis SV, Chung KC. A qualitative assessment of rheumatoid hand surgery in various regions of the world. J Hand Surg Am. 2005 Jul; 30(4):649–657. [PubMed: 16039353]	Wrong Publication Type	Wrong Publication Type
481	Chung	2017	Fitzmaurice, G., Laird, N., Ware, J. Applied Longitudinal Analysis. Hoboken, NJ: John Wiley & Sons, Inc; 2004.	Wrong Publication Type	Wrong Publication Type
482	Chung	2017	Waljee J, Zhong L, Baser O, Yuce H, Fox DA, Chung KC. The incidence of upper and lower extremity surgery for rheumatoid arthritis among Medicare beneficiaries. J Bone Joint Surg Am. 2015 Mar 4; 97(5):403–410. [PubMed: 25740031]	Wrong Outcome	Wrong Outcome
483	Chung	2017	Weiss RJ, Ehlin A, Montgomery SM, Wick MC, Stark A, Wretenberg P. Decrease of RA-related orthopaedic surgery of the upper limbs between 1998 and 2004: data from 54,579 Swedish RA inpatients. Rheumatology (Oxford). 2008 Apr; 47(4):491–494. [PubMed: 18296481]	Wrong Outcome	Wrong Outcome
484	Chung	2017	da Silva E, Doran MF, Crowson CS, O'Fallon WM, Matteson EL. Declining use of orthopedic surgery in patients with rheumatoid arthritis? Results of a long-term, population-based assessment. Arthritis Rheum. 2003 Apr 15; 49(2):216–220. [PubMed: 12687513]	Wrong Outcome	Wrong Outcome
485	Chung	2017	Massardo L, Gabriel SE, Crowson CS, O'Fallon WM, Matteson EL. A population based assessment of the use of orthopedic surgery in patients with rheumatoid arthritis. J Rheumatol. 2002 Jan; 29(1):52–56. [PubMed: 11824971]	Wrong Outcome	Wrong Outcome
486	Chung	2017	Nikiphorou E, Carpenter L, Morris S, et al. Hand and foot surgery rates in rheumatoid arthritis have declined from 1986 to 2011, but large-joint replacement rates remain unchanged: results from two UK inception cohorts. Arthritis Rheumatol. 2014 May; 66(5):1081–1089. [PubMed: 24782174]	Wrong Outcome	Wrong Outcome
487	Chung	2017	Shourt CA, Crowson CS, Gabriel SE, Matteson EL. Orthopedic surgery among patients with rheumatoid arthritis 1980–2007: a population-based study focused on surgery rates, sex, and mortality. J Rheumatol. 2012 Mar; 39(3):481–485. [PubMed: 22247350]	Wrong Outcome	Wrong Outcome
488	Chung	2017	Momohara S, Ikari K, Mochizuki T, et al. Declining use of synovectomy surgery for patients with rheumatoid arthritis in Japan. Ann Rheum Dis. 2009 Feb; 68(2):291–292. [PubMed: 19139210]	Wrong Outcome	Wrong Outcome
489	Rydholm	2018	Choy E. Understanding the dynamics: pathways involved in the pathogenesis of rheumatoid arthritis. Rheumatology (Oxford) 2012;51 Suppl 5:v3–11.	Review	Review
490	Rydholm	2018	Englund M, Joud A, Geborek P, Felson DT, Jacobsson LT, Petersson IF. Prevalence and incidence of rheumatoid arthritis in southern Sweden 2008 and their relation to prescribed biologics. Rheumatology (Oxford) 2010;49:1563–9.	Wrong Outcome	Wrong Outcome
491	Rydholm	2018	Simonsson M, Bergman S, Jacobsson LT, Petersson IF, Svensson B. The prevalence of rheumatoid arthritis in Sweden. Scand J Rheumatol 1999;28:340–3.	Wrong Publication Type	Wrong Publication Type
492	Rydholm	2018	Fries JF. The assessment of disability: from first to future principles. Br J Rheumatol 1983;22 Suppl:48–58.	Review	Review
493	Rydholm	2018	Dias JJ, Singh HP, Taub N, Thompson J. Grip strength characteristics using force-time curves in rheumatoid hands. J Hand Surg Eur 2013;38:170–7.	duplicated with the selected process by Rayyan	duplicated with the selected process by Rayyan
494	Rydholm	2018	Brorsson S, Nilsdotter A, Pedersen E, Bremander A, Thorstensson C. Relationship between finger flexion and extension force in healthy women and women with rheumatoid arthritis. J Rehabil Med 2012;44:605–8.	duplicated with the selected process by Rayyan	duplicated with the selected process by Rayyan
495	Rydholm	2018	Helliwell P, Howe A, Wright V. Functional assessment of the hand: reproducibility, acceptability, and utility of a new system for measuring strength. Ann Rheum Dis 1987;46: 203–8.	duplicated with the selected process by Rayyan	duplicated with the selected process by Rayyan
496	Rydholm	2018	Helliwell PS, Jackson S. Relationship between weakness and muscle wasting in rheumatoid arthritis. Ann Rheum Dis 1994;53:726–8.	duplicated with the selected process by Rayyan	duplicated with the selected process by Rayyan
497	Rydholm	2018	Lee P, Baxter A, Dick WC, Webb J. An assessment of grip strength measurement in rheumatoid arthritis. Scand J Rheumatol 1974;3:17–23.	duplicated with the selected process by Rayyan	duplicated with the selected process by Rayyan
498	Rydholm	2018	Nordenskiold U. Daily activities in women with rheumatoid arthritis: aspects of patient education, assistive devices and methods for disability and impairment assessment. Scand J Rehabil Med Suppl 1997;37:1–72.	duplicated with the selected process by Rayyan	duplicated with the selected process by Rayyan
499	Rydholm	2018	Bodur H, Yilmaz O, Keskin D. Hand disability and related variables in patients with rheumatoid arthritis. Rheumatol Int 2006;26:541–4.	duplicated with the selected process by Rayyan	duplicated with the selected process by Rayyan
500	Rydholm	2018	Thyberg I, Hass UA, Nordenskiold U, Skogh T. Survey of € the use and effect of assistive devices in patients with early rheumatoid arthritis: a two-year followup of women and men. Arthritis Rheum 2004;51:413–21.	Wrong Outcome	Wrong Outcome
501	Rydholm	2018	Horsten NC, Ursum J, Roorda LD, van Schaardenburg D, Dekker J, Hoeksma AF. Prevalence of hand symptoms, impairments and activity limitations in rheumatoid arthritis in relation to disease duration. J Rehabil Med 2010;42: 916–21.	duplicated with the selected process by Rayyan	duplicated with the selected process by Rayyan
502	Rydholm	2018	Johnsson PM, Eberhardt K. Hand deformities are important signs of disease severity in patients with early rheumatoid arthritis. Rheumatology (Oxford) 2009;48:1398–401.	duplicated with the selected process by Rayyan	duplicated with the selected process by Rayyan
503	Rydholm	2018	Nordenskiold U, Grimby G. Assessments of disability in women with rheumatoid arthritis in relation to grip force and pain. Disabil Rehabil 1997;19:13–9.	Wrong Publication Type	Wrong Publication Type
504	Rydholm	2018	Fiebert IM RK, Armstrong T, Mandel DW, Donohue M. Dynamometric grip strength assessment of subjects sixty years and older. Phys Occup Ther Geriatr 1995;13:27–40.	Wrong Population	Wrong Population
505	Rydholm	2018	Hallert E, Bjork M, Dahlstr € om O, Skogh T, Thyberg I. € Disease activity and disability in women and men with early rheumatoid arthritis (RA): an 8-year followup of a Swedish early RA project. Arthritis Care Res (Hoboken) 2012;64:1101–7.	duplicated with the selected process by Rayyan	duplicated with the selected process by Rayyan
506	Rydholm	2018	Mathieux R, Marotte H, Battistini L, Sarrazin A, Berthier M, Miossec P. Early occupational therapy programme increases hand grip strength at 3 months: results from a randomised, blind, controlled study in early rheumatoid arthritis. Ann Rheum Dis 2009;68:400–3. Grip Force in Early RA 497 21514658, 2018, 4, Downloaded from https://acrjournals.onlinelibrary.wiley.com/doi/10.1002/acr.23318 by Cochra…	duplicated with the selected process by Rayyan	duplicated with the selected process by Rayyan
507	Rydholm	2018	Lamb SE, Williamson EM, Heine PJ, Adams J, Dosanjh S, Dritsaki M, et al. Exercises to improve function of the rheumatoid hand (SARAH): a randomised controlled trial. Lancet 2015;385:421–9.	Trial	Trial
508	Rydholm	2018	Burckhardt CS, Moncur C, Minor MA. Exercise tests as outcome measures. Arthritis Care Res 1994;7:169–75.	Review	Review
509	Rydholm	2018	Geborek P, Nitelius E, Noltorp S, Petri H, Jacobsson L, Larsson L, et al. Population-based studies of biological antirheumatic drug use in southern Sweden: comparison with pharmaceutical sales. Ann Rheum Dis 2005;64:1805–7.	Wrong Population	Wrong Population
510	Rydholm	2018	Wells GA, Boers M, Shea B, Brooks PM, Simon LS, Strand CV, et al. Minimal disease activity for rheumatoid arthritis: a preliminary definition. J Rheumatol 2005;32:2016–24.	Wrong Publication Type	Wrong Publication Type
511	Rydholm	2018	Pietrapertosa D, Salaffi F, Peluso G, Bosello SL, Fedele AL, Cuoghi I, et al. Residual minimal disease activity in rheumatoid arthritis: a simple definition through an in-depth statistical analysis of the major outcome. Rheumatology (Oxford) 2009;48:1242–6.	Wrong Publication Type	Wrong Publication Type
512	Rydholm	2018	Nilsen T, Hermann M, Eriksen CS, Dagfinrud H, Mowinckel P, Kjeken I. Grip force and pinch grip in an adult population: reference values and factors associated with grip force. Scand J Occup Ther 2012;19:288–96.	duplicated with the selected process by Rayyan	duplicated with the selected process by Rayyan
513	Rydholm	2018	Terrono A, Nalebuff E, Phillips C. The rheumatoid thumb. In: Hunter JM, Callahan AD, Mackin EJ, editors. Rehabilitation of the hand: surgery and therapy. Fourth ed. St. Louis: Mosby; 1995. p. 1329–43.	Wrong Publication Type	Wrong Publication Type
514	Rydholm	2018	Phillips C. Therapist’s management of patients with rheumatoid arthritis. In: Hunter JM, Callahan AD, Mackin EJ, editors. Rehabilitation of the hand: surgery and therapy. Fourth ed. St. Louis: Mosby; 1995. p. 1345–50.	Wrong Publication Type	Wrong Publication Type
515	Rydholm	2018	Rice MS, Leonard C, Carter M. Grip strengths and required forces in accessing everyday containers in a normal population. Am J Occup Ther 1998;52:621–6.	Wrong Population	Wrong Population
516	Rydholm	2018	Bjork M, Thyberg I, Haglund L, Skogh T. Hand function in women and men with early rheumatoid arthritis: a prospective study over 3 years (the Swedish TIRA project). Scand J Rheumatol 2006;35:15–9.	duplicated with the selected process by Rayyan	duplicated with the selected process by Rayyan
517	Rydholm	2018	Thyberg I, Hass UA, Nordenskiold U, Gerdle B, Skogh T. € Activity limitation in rheumatoid arthritis correlates with reduced grip force regardless of sex: the Swedish TIRA project. Arthritis Rheum 2005;53:886–96.	duplicated with the selected process by Rayyan	duplicated with the selected process by Rayyan
518	Rydholm	2018	Hekmat K, Jacobsson LT, Nilsson JA, Lindroth Y, Turesson C. Changes and sex differences in patient reported outcomes in rheumatoid factor positive RA: results from a communitybased study. BMC Musculoskelet Disord 2014;15:44.	Wrong Outcome	Wrong Outcome
519	Rydholm	2018	Ahlstrand I, Thyberg I, Falkmer T, Dahlstrom O, Bjork M. Pain and activity limitations in women and men with contemporary treated early RA compared to 10 years ago: the Swedish TIRA project. Scand J Rheumatol 2015;44: 259–64.	duplicated with the selected process by Rayyan	duplicated with the selected process by Rayyan
520	Rydholm	2018	Adams J, Burridge J, Mullee M, Hammond A, Cooper C. Correlation between upper limb functional ability and structural hand impairment in an early rheumatoid arthritis population. Clin Rehabil 2004;18:405–13.	duplicated with the selected process by Rayyan	duplicated with the selected process by Rayyan
521	Rydholm	2018	Vliet Vlieland TP, van der Wijk TP, Jolie IM, Zwinderman AH, Hazes JM. Determinants of hand function in patients with rheumatoid arthritis. J Rheumatol 1996;23:835–40.	duplicated with the selected process by Rayyan	duplicated with the selected process by Rayyan
522	Rydholm	2018	Hewlett S, Young P, Kirwan J. Dissatisfaction, disability, and rheumatoid arthritis. Arthritis Care Res 1995;8:4–9.	Wrong Publication Type	Wrong Publication Type
523	Rydholm	2018	Tsai CL, Lin CF, Lin HT, Liu MF, Chiu HY, Hsu HY, et al. How kinematic disturbance in the deformed rheumatoid thumb impacts on hand function: a biomechanical and functional perspective. Disabil Rehabil 2017;39:338–45.	duplicated with the selected process by Rayyan	duplicated with the selected process by Rayyan
524	Rydholm	2018	Werle S, Goldhahn J, Drerup S, Simmen BR, Sprott H, Herren DB. Age- and gender-specific normative data of grip and pinch strength in a healthy adult Swiss population. J Hand Surg Eur 2009;34:76–84.	duplicated with the selected process by Rayyan	duplicated with the selected process by Rayyan
525	Rydholm	2018	Duruoz M. Assessment of hand functions. In: Duru € oz M, € editor. Hand function: a practical guide to assessment. New York: Springer; 2014. p. 41–51.	Wrong Publication Type	Wrong Publication Type
526	Rydholm	2018	Fries J, Rose M, Krishnan E. The PROMIS of better outcome assessment: responsiveness, floor and ceiling effects, and Internet administration. J Rheumatol 2011;38:1759–64.	Wrong Publication Type	Wrong Publication Type
527	Santo	2020	Smolen JS, Aletaha D, Barton A, Burmester GR, Emery P, Firestein GS et al (2018) Rheumatoid arthritis. Nat Rev Dis Prim 8(4):18001. https://doi.org/10.1038/nrdp.2018.1	Review	Review
528	Santo	2020	Lee DM, Weinblatt ME (2001) Rheumatoid arthritis. Lancet. 358: 903–911	Review	Review
529	Santo	2020	Myasoedova E, Crowson CS, Kremers HM, Therneau TM, Gabriel SE (2010) Is the incidence of rheumatoid arthritis rising? Results from Olmsted County, Minnesota, 1955-2007. Arthritis Rheum 62: 1576–1582. https://doi.org/10.1002/art.27425	Wrong Outcome	Wrong Outcome
530	Santo	2020	Tobón GJ, Youinou P, Saraux A (2010) The environment, geoepidemiology, and autoimmune disease: rheumatoid arthritis. J Autoimmun 35(1):10–14. https://doi.org/10.1016/j.jaut.2009.12. 009	Review	Review
531	Santo	2020	Cross M, Smith E, Hoy D, Carmona L, Wolfe F, Vos T, Williams B, Gabriel S, Lassere M, Johns N, Buchbinder R, Woolf A, March L (2014) The global burden of rheumatoid arthritis: estimates from the Global Burden of Disease 2010 study. Ann Rheum Dis 73: 1316–1322. https://doi.org/10.1136/annrheumdis-2013-204627	Review	Review
532	Santo	2020	Aslam F, Khan NA (2018) Tools for the assessment of comorbidity burden in rheumatoid arthritis. Front Med (Lausanne). 16;5:39. doi: https://doi.org/10.3389/fmed.2018.00039	Wrong Publication Type	Wrong Publication Type
533	Santo	2020	Norton S, Koduri G, Nikiphorou E, Dixey J, Williams P, Young A (2013) A study of baseline prevalence and cumulative incidence of comorbidity and extra-articular manifestations in RA and their impact on outcome. Rheumatology (Oxford) 52:99–110. https://doi. org/10.1093/rheumatology/kes262	Wrong Publication Type	Wrong Publication Type
534	Santo	2020	Roubenoff R, Roubenoff RA, Cannon JG, Kehayias JJ, Zhuang H, Dawson-Hughes B, Dinarello CA, Rosenberg IH (1994) Rheumatoid cachexia: cytokine-driven hypermetabolism accompanying reduced body cell mass in chronic inflammation. J Clin Invest 93:2379–2386. https://doi.org/10.1172/JCI117244	Wrong Publication Type	Wrong Publication Type
535	Santo	2020	Rall LC, Roubenoff R (2004) Rheumatoid cachexia: metabolic abnormalities, mechanisms and interventions. Rheumatology. 43: 1219–1223	Review	Review
536	Santo	2020	Walsmith J, Abad L, Kehayias J, Roubenoff R (2004) Tumor necrosis factor-alpha production is associated with less body cell mass in women with rheumatoid arthritis. J Rheumatol 31:23–29	Wrong Publication Type	Wrong Publication Type
537	Santo	2020	Roubenoff R (2009) Rheumatoid cachexia: a complication of rheumatoid arthritis moves into the 21st century. Arthritis Res Ther 11: 108. https://doi.org/10.1186/ar2658	Review	Review
538	Santo	2020	Walsmith J, Roubenoff R (2002) Cachexia in rheumatoid arthritis. Int J Cardiol 85:89–99 13.	duplicated with the selected process by Rayyan	duplicated with the selected process by Rayyan
539	Santo	2020	Evans WJ, Morley JE, Argilés J, Bales C, Baracos V, Guttridge D, Jatoi A, Kalantar-Zadeh K, Lochs H, Mantovani G, Marks D, Mitch WE, Muscaritoli M, Najand A, Ponikowski P, Rossi Fanelli F, Schambelan M, Schols A, Schuster M, Thomas D, Wolfe R, Anker SD (2008) Cachexia: a new definition. Clin Nutr 27:793– 799. https://doi.org/10.1016/j.clnu.2008.06.013	Wrong Publication Type	Wrong Publication Type
540	Santo	2020	Muscaritoli M, Anker SD, Argilés J, Aversa Z, Bauer JM, Biolo G, Boirie Y, Bosaeus I, Cederholm T, Costelli P, Fearon KC, Laviano A, Maggio M, Fanelli FR, Schneider SM, Schols A, Sieber CC (2010) Consensus definition of sarcopenia, cachexia and pre-cachexia: Joint document elaborated by Special Interest Groups (SIG) “cachexia-anorexia in chronic wasting diseases” and “ nutrition in geriatrics”. C…	Guidelines	Guidelines
541	Santo	2020	Engvall IL, Elkan AC, Tengstrand B, Cederholm T, Brismar K, Hafstrom I (2008) Cachexia in rheumatoid arthritis is associated with inflammatory activity, physical disability, and low bioavailable insulin-like growth factor. Scand J Rheumatol 37:321–328. https://doi.org/10.1080/03009740802055984	Wrong Publication Type	Wrong Publication Type
542	Santo	2020	Elkan A-C, Hakansson N, Frostegard J, Cederholm T, Hafstrom I (2009) Rheumatoid cachexia is associated with dyslipidemia and low levels of atheroprotective natural antibodies against phosphorylcholine but not with dietary fat in patients with rheumatoid arthritis: a cross-sectional study. Arthritis Res Ther 11:R37. https://doi.org/10.1186/ar2643	Wrong Publication Type	Wrong Publication Type
543	Santo	2020	Santo RCE, Fernandes KZ, Lora PS, Filippin LI, Xavier RM (2018) Prevalence of rheumatoid cachexia in rheumatoid arthritis: a systematic review and meta-analysis. J Cachexia Sarcopenia Muscle 9: 816–825. https://doi.org/10.1002/jcsm.12320	Systematic Review	Systematic Review
544	Santo	2020	Metsios GS, Stavropoulos-Kalinoglou A, Panoulas VF, Sandoo A, Toms TE, Nevill AM, Koutedakis Y, Kitas GD (2009) Rheumatoid cachexia and cardiovascular disease. Clin Exp Rheumatol 27:985– 988	Review	Review
545	Santo	2020	Hugo M, Cetre NM, Pierreisnard A, Schaeverbeke T, Gin H, Rigalleau V (2016) Energy expenditure and nutritional complications of metabolic syndrome and rheumatoid cachexia in rheumatoid arthritis: an observational study using calorimetry and actimetry. Rheumatol. 55:1202–1209. https://doi.org/10.1093/ rheumatology/kew038	Wrong Publication Type	Wrong Publication Type
546	Santo	2020	Matsudo S, Araujo T, Matsudo V, Andrade D, Andrade E, Oliveira LC et al (2001) Questionario Internacional de Atividade Fisica (Ipaq): Estudo De Validade E Reprodutibilidade No Brasil. Ativ Fís & Sau 6:2. https://doi.org/10.12820/rbafs.v.6n2p5-18	Validation study	Validation study
547	Santo	2020	Strand V, Rentz AM, Cifaldi MA, Chen N, Roy S, Revicki D (2012) Health-related quality of life outcomes of adalimumab for patients with early rheumatoid arthritis: results from a randomized multicenter study. J Rheumatol 39:63–72. https://doi.org/10.3899/ jrheum.101161	Trial	Trial
548	Santo	2020	Fujiwara M, Kita Y (2013) Reexamination of the assessment criteria for rheumatoid arthritis disease activity based on comparison of the disease activity score 28 with other simpler assessment methods. Mod Rheumatol 23:260–268. https://doi.org/10.1007/ s10165-012-0652-7	Wrong Publication Type	Wrong Publication Type
549	Santo	2020	Bruce B, Fries JF (2005) The health assessment questionnaire (HAQ). Clin Exp Rheumatol 23:S14–S18	Review	Review
550	Santo	2020	Baker JF, Von Feldt JM, Mostoufi-Moab S, Kim W, Taratuta E, Leonard MB (2015) Insulin-like growth factor 1 and adiponectin and associations with muscle deficits, disease characteristics, and treatments in rheumatoid arthritis. J Rheumatol 42:2038–2045. https://doi.org/10.3899/jrheum.150280	Wrong Publication Type	Wrong Publication Type
551	Santo	2020	Schutz Y, Kyle UUG, Pichard C (2002) Fat-free mass index and fat mass index percentiles in Caucasians aged 18-98 y. Int J Obes Relat Metab Disord 26:953–960	Wrong Publication Type	Wrong Publication Type
552	Santo	2020	Wolfe F, Michaud K (2012) Effect of body mass index on mortality and clinical status in rheumatoid arthritis. Arthritis Care Res 64: 1471–1479. https://doi.org/10.1002/acr.21627 Clin Rheumatol Author's personal copy	Wrong Publication Type	Wrong Publication Type
553	Santo	2020	Cruz-Jentoft AJ, Baeyens JP, Bauer JM, Boirie Y, Cederholm T, Landi F, Martin FC, Michel JP, Rolland Y, Schneider SM, Topinková E, Vandewoude M, Zamboni M, European Working Group on Sarcopenia in Older People (2010) Sarcopenia: European consensus on definition and diagnosis. Age Ageing 39: 412–423. https://doi.org/10.1093/ageing/afq034	Guidelines	Guidelines
554	Santo	2020	Dias JA, Ovando AC, Külkamp W, Junior NGB (2010) Hand grip strength: evaluation methods and factors influencing this measure. Rev Bras Cineantropom Desempenho Hum 12:209–216. https:// doi.org/10.5007/1980-0037.2010v12n3p209	Review	Review
555	Santo	2020	Cella D, Yount S, Sorensen M, Chartash E, Sengupta N, Grober J (2005) Validation of the functional assessment of chronic illness therapy fatigue scale relative to other instrumentation in patients with rheumatoid arthritis. J Rheumatol 32:811–819	Validation study	Validation study
556	Santo	2020	Chang VT, Xia Q, Kasimis B (2005) The functional assessment of anorexia/cachexia therapy (FAACT) appetite scale in veteran cancer patients. J Support Oncol 3:377–382	Wrong Publication Type	Wrong Publication Type
557	Santo	2020	Tournadre A, Pereira B, Dutheil F, Giraud C, Courteix D, Sapin V, Frayssac T, Mathieu S, Malochet-Guinamand S, Soubrier M (2017) Changes in body composition and metabolic profile during interleukin 6 inhibition in rheumatoid arthritis. J Cachexia Sarcopenia Muscle 8:639–646. https://doi.org/10.1002/jcsm.12189	Wrong Publication Type	Wrong Publication Type
558	Santo	2020	Lemmey AB, Wilkinson TJ, Clayton RJ, Sheikh F, Whale J, Jones HSJ, Ahmad YA, Chitale S, Jones JG, Maddison PJ, O’Brien TD (2016) Tight control of disease activity fails to improve body composition or physical function in rheumatoid arthritis patients. Rheumatology. 55:1736–1745. https://doi.org/10.1093/ rheumatology/kew243	duplicated with the selected process by Rayyan	duplicated with the selected process by Rayyan
559	Santo	2020	Binymin K, Herrick A, Carlson G, Hopkins S (2011) The effect of disease activity on body composition and resting energy expenditure in patients with rheumatoid arthritis. J Inflamm Res 4:61–66. https://doi.org/10.2147/JIR.S16508	Wrong Publication Type	Wrong Publication Type
560	Santo	2020	Marcora SM, Chester KR, Mittal G, Lemmey AB, Maddison PJ (2006) Randomized phase 2 trial of anti-tumor necrosis factor therapy for cachexia in patients with early rheumatoid arthritis. Am J Clin Nutr 84:1463–1472	Trial	Trial
561	Santo	2020	van Bokhorst-de van der Schueren MAE, Konijn NPC, Bultink IEM, Lems WF, Earthman CP, van Tuyl LHD (2012) Relevance of the new pre-cachexia and cachexia definitions for patients with rheumatoid arthritis. Clin Nutr 31:1008–1010. https://doi.org/10. 1016/j.clnu.2012.05.012	duplicated with the selected process by Rayyan	duplicated with the selected process by Rayyan
562	Santo	2020	Stavropoulos-Kalinoglou A, Metsios GS, Smith JP, Panoulas VF, Douglas KMJ, Jamurtas AZ, Koutedakis Y, Kitas GD (2010) What predicts obesity in patients with rheumatoid arthritis an investigation of the interactions between lifestyle and inflammation. Int J Obes 34:295–301. https://doi.org/10.1038/ijo.2009.220	Wrong Publication Type	Wrong Publication Type
563	Santo	2020	Baker JF, Sauer BC, Cannon GW, Teng C-C, Michaud K, Ibrahim S, Jorgenson E, Davis L, Caplan L, Cannella A, Mikuls TR (2016) Changes in body mass related to the initiation of disease-modifying therapies in rheumatoid arthritis. Arthritis Rheum 68:1818–1827. https://doi.org/10.1002/art.39647	Wrong Publication Type	Wrong Publication Type
564	Santo	2020	Jurgens MS, Jacobs JWG, Geenen R, Bossema ER, Bakker MF, Bijlsma JWJ, van Albada-Kuipers IA, Ehrlich JC, Lafeber FPJG, Welsing PMJ, on behalf of The Utrecht Arthritis Cohort Study Group (2013) Increase of body mass index in a tight controlled methotrexate-based strategy with prednisone in early rheumatoid arthritis: side effect of the prednisone or better control of disease activity? Arthritis Ca…	Wrong Publication Type	Wrong Publication Type
565	Santo	2020	Popescu C, Bojincă V, Opriş D, Ionescu R (2015) Dual X-ray absorptiometry whole body composition of adipose tissue in rheumatoid arthritis. Rom J Intern Med 53:1–11	Wrong Publication Type	Wrong Publication Type
566	Santo	2020	Kim JK, Park MG, Shin SJ (2014) What is the minimum clinically important difference in grip strength? Clin Orthop Relat Res 472: 2536–2541. https://doi.org/10.1007/s11999-014-3666-y	Wrong Publication Type	Wrong Publication Type
567	Santo	2020	Palamar D, Er G, Terlemez R, Ustun I, Can G, Saridogan M (2017) Disease activity, handgrip strengths, and hand dexterity in patients with rheumatoid arthritis. Clin Rheumatol 36:2201–2208. https:// doi.org/10.1007/s10067-017-3756-9	duplicated with the selected process by Rayyan	duplicated with the selected process by Rayyan
568	Santo	2020	Sferra da Silva G, de Almeida Lourenço M, de Assis MR (2018) Hand strength in patients with RA correlates strongly with function but not with activity of disease. Adv Rheumatol. 3;58:20. doi: https://doi.org/10.1186/s42358-018-0020-1	duplicated with the selected process by Rayyan	duplicated with the selected process by Rayyan
569	Santo	2020	Cruz-Jentoft AJ, Bahat G, Bauer J, Boirie Y, Bruyère O, Cederholm T, et al (2019) Sarcopenia: revised European consensus on definition and diagnosis. Age Ageing. 1;48:601. doi: https://doi.org/10. 1093/ageing/afy169	Guidelines	Guidelines
570	Tada	2023	oraganaization WH. WHO coronavirus (COVID-19) dashboard. 2022 [May 9, 2022]; Available from: https://covid19.who.int/.	Wrong Publication Type	Wrong Publication Type
571	Tada	2023	Akbari HA, Pourabbas M, Yoosefi M, Briki W, Attaran S, Mansoor H, et al. How physical activity behavior affected well-being, anxiety and sleep quality during COVID-19 restrictions in Iran. Eur Rev Med Pharmacol Sci 2021;25: 7847e57.	Wrong Population	Wrong Population
572	Tada	2023	Dergaa I, Ben Saad H, Souissi A, Musa S, Abdulmalik MA, Chamari K. Olympic Games in COVID-19 times: lessons learned with special focus on the upcoming FIFA World Cup Qatar 2022. Br J Sports Med 2022	Wrong Population	Wrong Population
573	Tada	2023	Trabelsi K, Ammar A, Masmoudi L, Boukhris O, Chtourou H, Bouaziz B, et al. Globally altered sleep patterns and physical activity levels by confinement in 5056 individuals: ECLB COVID-19 international online survey. Biol Sport 2021;38:495e506.	Wrong Population	Wrong Population
574	Tada	2023	Varma A, Dergaa I, Mohammed AR, Abubaker M, Al Naama A, Mohammed S, et al. Covid-19 and diabetes in primary care - how do hematological parameters present in this cohort? Expet Rev Endocrinol Metabol 2021;16:147e53.	Wrong Population	Wrong Population
575	Tada	2023	D'Silva KM, Wallace ZS. COVID-19 and rheumatoid arthritis. Curr Opin Rheumatol 2021;33:255e61.	Review	Review
576	Tada	2023	Roongta R, Ghosh A. Managing rheumatoid arthritis during COVID-19. Clin Rheumatol 2020;39:3237e44.	Review	Review
577	Tada	2023	Bremander A, Malm K, Andersson ML. Physical activity in established rheumatoid arthritis and variables associated with maintenance of physical activity over a seven-year period - a longitudinal observational study. BMC rheumatology 2020;4:53.	Wrong Outcome	Wrong Outcome
578	Tada	2023	Matsumoto Y, Sugioka Y, Tada M, Okano T, Mamoto K, Inui K, et al. Lifestyle characteristics of rheumatoid arthritis patients with sarcopenia. J Parenter Enteral Nutr 2015;30:793e7. [10]	Wrong Publication Type	Wrong Publication Type
579	Tada	2023	Okano T, Inui K, Tada M, Sugioka Y, Mamoto K, Wakitani S, et al. Loss of lean body mass affects low bone mineral density in patients with rheumatoid arthritis - results from the TOMORROW study. Mod Rheumatol 2017;27: 946e52.	Wrong Publication Type	Wrong Publication Type
580	Tada	2023	Tada M, Yamada Y, Mandai K, Hidaka N. Matrix metalloprotease 3 is associated with sarcopenia in rheumatoid arthritis - results from the CHIKARA study. Int J Rheum Dis 2018;21:1962e9.	Wrong Outcome	Wrong Outcome
581	Tada	2023	Mochizuki T, Yano K, Ikari K, Okazaki K. Effects of the COVID-19 pandemic on body composition among patients with rheumatoid arthritis. Mod Rheumatol 2022;32:452e4.	Wrong Outcome	Wrong Outcome
582	Tada	2023	Aletaha D, Neogi T, Silman AJ, Funovits J, Felson DT, Bingham 3rd CO, et al. Rheumatoid arthritis classification criteria: an American College of Rheumatology/European League against Rheumatism collaborative initiative. Ann Rheum Dis 2010;69:1580e8. 2010.	Review	Review
583	Tada	2023	Haraoui B, Smolen JS, Aletaha D, Breedveld FC, Burmester G, Codreanu C, et al. Treating Rheumatoid Arthritis to Target: multinational recommendations assessment questionnaire. Ann Rheum Dis 2011;70:1999e2002	Guidelines	Guidelines
584	Tada	2023	Prevoo ML, van 't Hof MA, Kuper HH, van Leeuwen MA, van de Putte LB, van Riel PL. Modified disease activity scores that include twenty-eight-joint counts. Development and validation in a prospective longitudinal study of patients with rheumatoid arthritis. Arthritis Rheum 1995;38:44e8.	Validation study	Validation study
585	Tada	2023	Smolen JS, Breedveld FC, Schiff MH, Kalden JR, Emery P, Eberl G, et al. A simplified disease activity index for rheumatoid arthritis for use in clinical practice. Rheumatology 2003;42:244e57.	Wrong Publication Type	Wrong Publication Type
586	Tada	2023	Pincus T, Summey JA, Soraci Jr SA, Wallston KA, Hummon NP. Assessment of patient satisfaction in activities of daily living using a modified Stanford Health Assessment Questionnaire. Arthritis Rheum 1983;26:1346e53.	Wrong Publication Type	Wrong Publication Type
587	Tada	2023	Yamada M, Kimura Y, Ishiyama D, Otobe Y, Suzuki M, Koyama S, et al. Effect of the COVID-19 epidemic on physical activity in community-dwelling older adults in Japan: a cross-sectional online survey. J Nutr Health Aging 2020;24: 948e50.	Wrong Population	Wrong Population
588	Tada	2023	Yamada Y, Tada M, Mandai K, Hidaka N, Inui K, Nakamura H. Glucocorticoid use is an independent risk factor for developing sarcopenia in patients with rheumatoid arthritis: from the CHIKARA study. Clin Rheumatol 2020;39: 1757e64.	Wrong Publication Type	Wrong Publication Type
589	Tada	2023	Matsumoto H, Tanimura C, Tanishima S, Osaki M, Noma H, Hagino H. Sarcopenia is a risk factor for falling in independently living Japanese older adults: a 2-year prospective cohort study of the GAINA study. Geriatr Gerontol Int 2017;17:2124e30.	Wrong Population	Wrong Population
590	Tada	2023	Tada M, Yamada Y, Mandai K, Hidaka N. Relationships of the stand-up time to falls and fractures in patients with rheumatoid arthritis: results from the CHIKARA study. Int J Rheum Dis 2021;24:246e53.	Wrong Outcome	Wrong Outcome
591	Tada	2023	Sobue Y, Suzuki M, Ohashi Y, Koshima H, Okui N, Funahashi K, et al. Locomotive syndrome in rheumatoid arthritis patients during the COVID-19 pandemic. Nagoya J Med Sci 2022;84:799e812.	Wrong Outcome	Wrong Outcome
592	Tada	2023	Sacco G, Lleonart S, Simon R, Noublanche F, Annweiler C, Group TS. Communication technology preferences of hospitalized and institutionalized frail older adults during COVID-19 confinement: cross-sectional survey study. JMIR Mhealth Uhealth 2020;8:e21845	Wrong Population	Wrong Population
593	Tada	2023	Mancuso CA, Duculan R, Jannat-Khah D, Barbhaiya M, Bass AR, Mehta B. Rheumatic disease-related symptoms during the height of the COVID-19 Pandemic. HSS J 2020:1e9.	Wrong Outcome	Wrong Outcome
594	Tada	2023	Sobue Y, Kojima T, Ito H, Nishida K, Matsushita I, Kaneko Y, et al. Does exercise therapy improve patient-reported outcomes in rheumatoid arthritis? A systematic review and meta-analysis for the update of the 2020 JCR guidelines for the management of rheumatoid arthritis. Mod Rheumatol 2022;32: 96e104.	Systematic Review	Systematic Review
595	Sulli	2024	Aletaha D, Smolen JS (2018) Diagnosis and management of rheumatoid arthritis: a review. JAMA 320:1360–1372. https://doi.org/ 10.1001/jama.2018.13103	Review	Review
596	Sulli	2024	Doumen M, De Cock D, Pazmino S, Bertrand D, Joly J, Westhovens R et al (2021) Treatment response and several patientreported outcomes are early determinants of future self-efcacy in rheumatoid arthritis. Arthritis Res Ther 23:269. https://doi. org/10.1186/s13075-021-02651-3	Wrong Outcome	Wrong Outcome
597	Sulli	2024	Papakonstantinou D (2021) Work disability and rheumatoid arthritis: Predictive factors. Work 69:1293–1304. https://doi. org/10.3233/WOR-213550	Review	Review
598	Sulli	2024	Ostor AJ, Sawant R, Qi CZ, Wu A, Nagy O, Betts KA (2022) Value of remission in patients with rheumatoid arthritis: a targeted review. Adv Ther 39:75–93. https://doi.org/10.1007/ s12325-021-01946-w	Review	Review
599	Sulli	2024	Smolen JS, Aletaha D (2014) Scores for all seasons: SDAI and CDAI. Clin Exp Rheumatol 32:S-75-9	Guidelines	Guidelines
600	Sulli	2024	McWilliams DF, Kiely PDW, Young A et al (2018) Interpretation of DAS28 and its components in the assessment of infammatory and non-infammatory aspects of rheumatoid arthritis. BMC Rheumatol 2:8. https://doi.org/10.1186/ s41927-018-0016-9	Wrong Publication Type	Wrong Publication Type
601	Sulli	2024	Aletaha D, Smolen J (2005) The simplifed disease activity index (SDAI) and the clinical disease activity index (CDAI): a review of their usefulness and validity in rheumatoid arthritis. Clin Exp Rheumatol 23:S100–S108	Review	Review
602	Sulli	2024	Van Riel PL, Renskers L (2016) The disease activity score (DAS) and the disease activity score using 28 joint counts (DAS28) in the management of rheumatoid arthritis. Clin Exp Rheumatol 34:S40–S44	Review	Review
603	Sulli	2024	Maska L, Anderson J, Michaud K (2011) Measures of functional status and quality of life in rheumatoid arthritis: Health Assessment Questionnaire Disability Index (HAQ), Modifed Health Assessment Questionnaire (MHAQ), Multidimensional Health Assessment Questionnaire (MDHAQ), Health Assessment Questionnaire II (HAQ-II), Improved Health Assessment Questionnaire (Improved HAQ), and Rheumatoid Arthrit…	Review	Review
604	Sulli	2024	Melikoglu MA, Ataman S, Bodur H et al (2021) Clinical performance of rheumatoid arthritis impact of disease score: a real-life evidence from the multicenter nationwide registry BioStaR. Rheumatol Int 41:1971–1978. https://doi.org/10.1007/ s00296-021-04992-3	Wrong Publication Type	Wrong Publication Type
605	Sulli	2024	Rodriguez-García SC, Montes N, Ivorra-Cortes J, TrigueroMartinez A, Rodriguez-Rodriguez L, Castrejón I et al (2021) Disease activity indices in rheumatoid arthritis: comparative performance to detect changes in function, IL-6 levels, and radiographic progression. Front Med (Lausanne) 8:669688. https:// doi.org/10.3389/fmed.2021.669688	Wrong Outcome	Wrong Outcome
606	Sulli	2024	Ranza R, Marchesoni A, Calori G, Bianchi G, Braga M, Canazza S et al (1993) The Italian version of the functional disability index of the health assessment questionnaire. A reliable instrument for multicenter studies on rheumatoid arthritis. Clin Exp Rheumatol 11:123–8	Validation study	Validation study
607	Sulli	2024	Salaf F, Di Carlo M, Farah S, Marotto D, Atzeni F, Sarzi-Puttini P (2021) Rheumatoid Arthritis disease activity assessment in routine care: performance of the most widely used composite disease activity indices and patient-reported outcome measures. Acta Biomed 92:e2021238. https://doi.org/10.23750/abm.v92i4. 10831	Wrong Publication Type	Wrong Publication Type
608	Sulli	2024	Henderson J, Condell J, Connolly J, Kelly D, Curran K (2021) Review of wearable sensor-based health monitoring glove devices for rheumatoid arthritis. Sensors (Basel) 21:1576. https://doi.org/ 10.3390/s21051576	Review	Review
609	Sulli	2024	Carmisciano L, Signori A, Pardini M, Novi G, Lapucci C, Nesi L et al (2020) Assessing upper limb function in multiple sclerosis using an engineered glove. Eur J Neurol 27:2561–2567. https:// doi.org/10.1111/ene.14482	Wrong Population	Wrong Population
610	Sulli	2024	Henderson J, Condell J, Connolly J, Kelly D, Curran K (2021) Reliability and validity of clinically accessible smart glove technologies to measure joint range of motion. Sensors (Basel) 21:1555. https://doi.org/10.3390/s21051555	Wrong Outcome	Wrong Outcome
611	Sulli	2024	Eberhardt K, Sandqvist G, Geborek P (2008) Hand function tests are important and sensitive tools for assessment of treatment response in patients with rheumatoid arthritis. Scand J Rheumatol 37:109–112. https://doi.org/10.1080/03009740701747129	duplicated with the selected process by Rayyan	duplicated with the selected process by Rayyan
612	Sulli	2024	Bonzano L, Sormani MP, Tacchino A, Abate L, Lapucci C, Mancardi GL et al (2013) Quantitative assessment of fnger motor impairment in multiple sclerosis. PLoS One 8:e65225. https:// doi.org/10.1371/journal.pone.0065225	Wrong Population	Wrong Population
613	Sulli	2024	Bonzano L, Bove M, Sormani MP, Stromillo ML, Giorgio A, Amato MP et al (2019) Subclinical motor impairment assessed with an engineered glove correlates with magnetic resonance imaging tissue damage in radiologically isolated syndrome. Eur J Neurol 26:162–167. https://doi.org/10.1111/ene.13789	Wrong Population	Wrong Population
614	Sulli	2024	Gracia-Ibáñez V, Rodríguez-Cervantes PJ, Bayarri-Porcar V, Granell P, Vergara M, Sancho-Bru JL (2021) Using sensorized gloves and dimensional reduction for hand function assessment of patients with osteoarthritis. Sensors (Basel) 21:7897. https:// doi.org/10.3390/s21237897	Wrong Population	Wrong Population
615	Sulli	2024	Connolly J, Condell J, Curran K, Gardiner P (2012) A new method to determine joint range of movement and stifness in rheumatoid arthritic patients. Annu Int Conf IEEE Eng Med Biol Soc 2012:6386–6389. https://doi.org/10.1109/EMBC.2012.6347455	Wrong Outcome	Wrong Outcome
616	Sulli	2024	Patanè M, Carmisciano L, Hysa E, Gotelli E, Sulli A, Paolino S et al (2022) Engineered glove to evaluate hand disability in rheumatoid arthritis: a pilot-study. Jt Bone Spine 89:105272. https://doi.org/10.1016/j.jbspin.2021.105272	duplicated with the selected process by Rayyan	duplicated with the selected process by Rayyan
617	Sulli	2024	Higgins SC, Adams J, Hughes R (2018) Measuring hand grip strength in rheumatoid arthritis. Rheumatol Int 38:707–714. https://doi.org/10.1007/s00296-018-4024-2	duplicated with the selected process by Rayyan	duplicated with the selected process by Rayyan
618	Sulli	2024	Shiratori AP, Iop Rda R, Borges Júnior NG, Domenech SC, Gevaerd MDAS (2014) Evaluation protocols of hand grip strength in individuals with rheumatoid arthritis: a systematic review. Rev Bras Reumatol 54:140–147	duplicated with the selected process by Rayyan	duplicated with the selected process by Rayyan
619	Sulli	2024	Straub RH, Cutolo M (2007) Circadian rhythms in rheumatoid arthritis: implications for pathophysiology and therapeutic management. Arthritis Rheum 56:399–408. https://doi.org/10.1002/ art.22368	Wrong Outcome	Wrong Outcome
620	Sulli	2024	Cutolo M (2019) Circadian rhythms and rheumatoid arthritis. Joint Bone Spine 86:327–333. https://doi.org/10.1016/j.jbspin. 2018.09.003	Wrong Outcome	Wrong Outcome
621	Sulli	2024	Cutolo M, Villaggio B, Otsa K, Aakre O, Sulli A, Seriolo B (2005) Altered circadian rhythms in rheumatoid arthritis patients play a role in the disease’s symptoms. Autoimmun Rev 4:497–502. https://doi.org/10.1016/j.autrev.2005.04.019	Wrong Outcome	Wrong Outcome
622	Sulli	2024	Ferreira RJO, Duarte C, Ndosi M, De Wit M, Gossec L, Da Silva JAP (2018) Suppressing Infammation in rheumatoid arthritis: does patient global assessment blur the target? A practice-based call for a paradigm change. Arthritis Care Res (Hoboken) 70:369– 378. https://doi.org/10.1002/acr.23284	Transversal Study	Transversal Study
623	Sulli	2024	Vermeer M, Kuper HH, Van Der BIJLAE, Baan H, Posthumus MD, Brus HL (2012) The provisional ACR/EULAR defnition of remission in RA: a comment on the patient global assessment criterion. Rheumatology (Oxford) 51:1076–1080. https://doi.org/ 10.1093/rheumatology/ker425	Guidelines	Guidelines
624	Sulli	2024	Boers M (2021) Patient global assessment to define remission in rheumatoid arthritis: quo vadis? Ann Rheum Dis 80:277–279. https://doi.org/10.1136/annrheumdis-2020-218802	Abstract Conference	Abstract Conference
625	Sulli	2024	Katz J, Melzack R (1999) Measurement of pain. Surg Clin North Am 79:231–252. https://doi.org/10.1016/s0039-6109(05)70381-9	Wrong Population	Wrong Population
626	Sulli	2024	Bodian CA, Freedman G, Hossain S, Eisenkraft JB, Beilin Y (2001) The visual analog scale for pain: clinical signifcance in postoperative patients. Anesthesiology 95:1356–1361. https://doi. org/10.1097/00000542-200112000-00013	Wrong Population	Wrong Population
627	Sulli	2024	Mathiowetz V, Weber K, Volland G, Kashman N (1984) Reliability and validity of grip and pinch strength evaluations. J Hand Surg Am 9:222–226. https://doi.org/10.1016/s0363-5023(84) 80146-x	Validation Study	Validation Study
628	Sulli	2024	Dancey CP, Reidy J (2007) Statistics without maths for psychology’. Pearson Education, Edinburg	Wrong Population	Wrong Population
629	Sulli	2024	Tanaka E, Mannalithara A, Inoue E, Hara M, Tomatsu T, Kamatani N et al (2008) Efcient management of rheumatoid arthritis signifcantly reduces long-term functional disability. Ann Rheum Dis 67:1153–1158. https://doi.org/10.1136/ard.2007.072751	Wrong Outcome	Wrong Outcome
630	Sulli	2024	Aletaha D, Smolen J, Ward MM (2006) Measuring function in rheumatoid arthritis: Identifying reversible and irreversible components. Arthritis Rheum 54:2784–2792. https://doi.org/10.1002/ art.22052	Wrong Outcome	Wrong Outcome
631	Sulli	2024	Wen J, Liu J, Xin L, Wan L, Jiang H, Sun Y et al (2021) Efective factors on Sharp Score in patients with rheumatoid arthritis: a retrospective study. BMC Musculoskelet Disord 22:865. https:// doi.org/10.1186/s12891-021-04742-3	Wrong Outcome	Wrong Outcome
632	Sulli	2024	Toyama S, Tokunaga D, Fujiwara H, Ood R, Kobashi H, Okumura H et al (2014) Rheumatoid arthritis of the hand: a fve-year longitudinal analysis of clinical and radiographic fndings. Mod Rheumatol 24:69–77. https://doi.org/10.3109/14397595.2013. 854054	duplicated with the selected process by Rayyan	duplicated with the selected process by Rayyan

## Sheet: Full reading
ID	1° author	Year	Author/Title	Decision - Reviwer 1 (R.C.E.S)	Decision - Reviwer 2 (L.P.S)	Reason
18	Drosos	1990	Tishter, M., Caspi, D., Rosenbach, T.O., et al. Methotrexate in rheumatoid arthritis : a prospective study in Israeli patients with immunogenetic correlations. Ann Rheum Dis 1988, 47, 654 659	Include for data extraction	Include for data extraction	Included
51	Capell	1991	Million R, Kellgren JH, Poole P, Jayson MJV. Long-term study of management of rheumatoid arthritis. Lancet 1984; I: 812-816.	Include for data extraction	Include for data extraction	Included
52	Capell	1991	Pullar T, Hunter JA, Capell HA. Effect of sulphasalazine on the radiological progression of rheumatoid arthritis. Ann Rheum Dis 1987; 46: 398^102	Include for data extraction	Include for data extraction	Included
73	Mulherin	1996	Scott DL, Grindulis KA, Struthers GR, Coulton BL, Popert AJ, Bacon PA. Progression of radiological changes in rheumatoid arthritis. Ann Rheum Dis 1984;43:8-17.	Include for data extraction	Include for data extraction	Included
86	Mulherin	1996	Corbett M, Dalton S, Young A, Silman A, Shipley M. Factors predicting death, survival and functional outcome in a prospective study of early rheumatoid disease over fifteen years. Br J Rheumatol 1993;32: 717-23	Not included	Not included	Does not present grip strength values
91	Mulherin	1996	Walters MT, Smith JL, Moore K, Evans PR, Cawley MID. An investigation of the action of disease modifying antirheumatic drugs on the rheumatoid synovial membrane: reduction in T lymphocyte subpopulations and HLA-DP and DQ antigen expression after gold or penicillamine therapy. Ann Rheum Dis 1987;46:7-16.	Include for data extraction	Include for data extraction	Included
101	Callahan	1997	Pincus T, Callahan LF, Sale WG, Brooks AL, Payne LE, Vaughn WK. Severe functional declines, work disability, and increased mortality in seventy-five rheumatoid arthritis patients studied over nine years. Arthritis Rheum 1984;27:864-72.	Include for data extraction	Include for data extraction	Included
243	Evers	1998	Smedstad, L. M., Kvien, T. K., Moun, T., & Vaglum, P. (1995). Life events, psychosocial factors, and demographic variables in early rheumatoid arthritis: Relations to one-year changes in functional disability. Journal of Rheumatology, 22, 2218-2225.	Excluded	Excluded	Requested via ResearchGate or email, with no response received within a waiting period of up to one month
283	Gordam	2001	Pincus T, Brooks R, Callahan L. Prediction of long-term mortality in patients with rheumatoid arthritis according to simple questionnaire and joint count measures. Ann Intern Med 1994;120:26-34.	Not included	Not included	It does not show values, just the baseline mean.
399	Hallert	2012	Uhlig T, Smedstad LM, Vaglum P, Moum T, Gerard N, Kvien TK. The course of rheumatoid arthritis and predictors of psychological, physical and radiographic outcome after 5 years of follow-up. Rheumatology (Oxford) 2000;39:732– 41.	Not included	Not included	Previously published data were used. Identical dataset already included in our systematic review
406	Hallert	2012	Eurenius E, Brodin N, Lindblad S, Opava CH, for the PARA Study Group. Predicting physical activity and general health perception among patients with rheumatoid arthritis. J Rheumatol 2007;34:10 –5.	Include for data extraction	Include for data extraction	Included

## Sheet: Included
ID	1° author	Year	Author/Title	Decision - Reviwer 1 (R.C.E.S)	Decision - Reviwer 2 (L.P.S)	Reason
18	Drosos	1990	Tishter, M., Caspi, D., Rosenbach, T.O., et al. Methotrexate in rheumatoid arthritis : a prospective study in Israeli patients with immunogenetic correlations. Ann Rheum Dis 1988, 47, 654 659	Include for data extraction	Include for data extraction	Included	x
51	Capell	1991	Million R, Kellgren JH, Poole P, Jayson MJV. Long-term study of management of rheumatoid arthritis. Lancet 1984; I: 812-816.	Include for data extraction	Include for data extraction	Included	x
52	Capell	1991	Pullar T, Hunter JA, Capell HA. Effect of sulphasalazine on the radiological progression of rheumatoid arthritis. Ann Rheum Dis 1987; 46: 398^102	Include for data extraction	Include for data extraction	Included	x
73	Mulherin	1996	Scott DL, Grindulis KA, Struthers GR, Coulton BL, Popert AJ, Bacon PA. Progression of radiological changes in rheumatoid arthritis. Ann Rheum Dis 1984;43:8-17.	Include for data extraction	Include for data extraction	Included	x
91	Mulherin	1996	Walters MT, Smith JL, Moore K, Evans PR, Cawley MID. An investigation of the action of disease modifying antirheumatic drugs on the rheumatoid synovial membrane: reduction in T lymphocyte subpopulations and HLA-DP and DQ antigen expression after gold or penicillamine therapy. Ann Rheum Dis 1987;46:7-16.	Include for data extraction	Include for data extraction	Included	x
101	Callahan	1997	Pincus T, Callahan LF, Sale WG, Brooks AL, Payne LE, Vaughn WK. Severe functional declines, work disability, and increased mortality in seventy-five rheumatoid arthritis patients studied over nine years. Arthritis Rheum 1984;27:864-72.	Include for data extraction	Include for data extraction	Included	x
406	Hallert	2012	Eurenius E, Brodin N, Lindblad S, Opava CH, for the PARA Study Group. Predicting physical activity and general health perception among patients with rheumatoid arthritis. J Rheumatol 2007;34:10 –5.	Include for data extraction	Include for data extraction	Included	x
