# Supplementary material for: Longitudinal monitoring of handgrip strength in rheumatoid arthritis: a window into for disease activity—a systematic review with meta-analysis
Source: BMJ Open Sport Exerc Med. 2025 Nov 21;11(4):e002617. doi: 10.1136/bmjsem-2025-002617 (PMC12658546; doi:10.1136/bmjsem-2025-002617)
Supplement: online supplemental file 7 [file bmjsem-11-4-s007.xlsx]

## Sheet: Página1
Overal (Kg and N)
	Follow-up			Baseline			Std, Mean Difference
Study	Mean	SD	Total	Mean	SD	Total	Weight	IV, Random, 95% CI	SMD	SMD*SD mean baseline
Chung et al, 2017 (Kg)	8.5	5.3	97	8.8	7.8	97	0.114	-0,04 [-0,33, 0,24]	-0.04	-4.57338
Eberhardt et al, 2008 (N)	98.3	77.63	49	51.78	39.64	49	0.084	0,75 [0,34, 1,16]	0.75	85.7508
Eurenius et al, 2007 (N)	497.5	802.22	102	470.67	805.93	102	0.116	0,03 [-0,24, 0,31]	0.03	3.43003
Navarro-Compan et al, 2015 (Kg)	19.9	11.7	177	20.5	12.3	177	0.134	-0,05 [-0,26, 0,16]	-0.05	-5.71672
Rydholm et, 2018 (N)	169	106	225	131	92	225	0.139	0,38 [0,20, 0,57]	0.38	43.4471
Sulli et al, 2024 (Kg)	49.35	14.42	56	44.9	16.77	56	0.092	0,28 [-0,09, 0,65]	0.28	32.0136
Tada et al, 2023 (Kg)	16.2	6.6	70	17.2	7.3	70	0.102	-0,14 [-0,47, 0,19]	-0.14	-16.0068
Van Lankveld et al, 1998 (Kg)	11.58	9.55	94	11.74	10.23	94	0.113	-0,02 [-0,30, 0,27]	-0.02	-2.28669
Wikström et al, 2005 (N)	74.33	44.44	80	62.67	37.04	80	0.107	0,28 [-0,03, 0,60]	0.28	32.0136
Overall mean	104.962	119.762		91.0289	114.334					18.6746
Total (95% CI)			950			950	1	0,15 [-0,02, 0,32]
Heterogeneity: Tau² = 0,04; Chi² = 25,69, df = 8 (P = 0,001); I² = 69%
Test for overall effect: Z = 1,73 (P = 0,08)
Overall: Conversion from N to Kg
	Follow-up			Baseline			Mean Difference
Study	Mean	SD	Total	Mean	SD	Total	Weight	IV, Random, 95% CI
Chung et al, 2017 (Kg)	8.5	5.3	97	8.8	7.8	97	0.145	-0,30 [-2,18, 1,58]
Eberhardt et al, 2008 (N to Kg)	10.02	7.92	49	5.28	4.04	49	0.124	4,74 [2,25, 7,23]
Eurenius et al, 2007 (N to Kg)	50.73	81.8	102	48	82.18	102	0.004	2,73 [-19,77, 25,23]
Navarro-Compan et al, 2015 (Kg)	19.9	11.7	177	20.5	12.3	177	0.123	-0,60 [-3,10, 1,90]
Rydholm et, 2018 (N to Kg)	17.23	10.81	225	13.36	9.38	225	0.146	3,87 [2,00, 5,74]
Sulli et al, 2024 (Kg)	49.35	14.42	56	44.9	16.77	56	0.049	4,45 [-1,34, 10,24]
Tada et al, 2023 (Kg)	16.2	6.6	70	17.2	7.3	70	0.13	-1,00 [-3,31, 1,31]
Van Lankveld et al, 1998 (Kg)	11.58	9.55	94	11.74	10.23	94	0.113	-0,16 [-2,99, 2,67]
Wikström et al, 2005 (N to Kg)	7.58	4.53	80	6.39	3.78	80	0.165	1,19 [-0,10, 2,48]
Total (95% CI)			950			950	1	1,31 [-0,18, 2,80]
Heterogeneity: Tau² = 3,07; Chi² = 25,62, df = 8 (P = 0,001); I² = 69%
Test for overall effect: Z = 1,72 (P = 0,08)
Overal (mmHg and KpA)
	Follow-up			Baseline			Std, Mean Difference
Study	Mean	SD	Total	Mean	SD	Total	Weight	IV, Random, 95% CI	SMD	SMD*SD mean baseline
Bodman-Smith et al, 1996 (mmHg)	170	12.8	40	170	10.4	40	0.078	0,00 [-0,44, 0,44]	0	0
Capell et al, 1991 (mmHg)	111.67	194.81	71	132.67	176.3	71	0.084	-0,11 [-0,44, 0,22]	-0.11	-9.97277
Drosos et al, 1990 (mmHg)	198.2	86.1	137	89.7	58.2	137	0.088	1,47 [1,21, 1,74]	1.47	133.272
Evers et al, 1998 (KpA)	40.4	26.2	91	32.7	23	91	0.087	0,31 [0,02, 0,60]	0.31	28.1051
Gordon et al, 2001 (mmHg)	273.33	444.44	115	293.33	400	115	0.088	-0,05 [-0,31, 0,21]	-0.05	-4.53308
Jacobs et al, 2001 (KpA)	40	25	181	30	22	181	0.091	0,42 [0,22, 0,63]	0.42	38.0778
Mulherin et al, 1996 (mmHg)	177	76	40	128	62	57	0.079	0,71 [0,30, 1,13]	0.71	64.3697
Paulus et al, 2001 (mmHg)	195.6	74.2	180	145.1	73.5	180	0.09	0,68 [0,47, 0,89]	0.68	61.6498
Pullar et al, 1987 (mmHg)	91	18.52	63	93.33	31.11	63	0.083	-0,09 [-0,44, 0,26]	-0.09	-8.15954
Scott et al, 1984, Maximum change (mmHg)	93.6	83.96	11	89	93.34	11	0.053	0,05 [-0,79, 0,89]	0.05	4.53308
Scott et al, 1984, Minimum change (mmHg)	144	100.84	11	121	98.03	11	0.052	0,22 [-0,62, 1,06]	0.22	19.9455
Tishler et al, 1988 (mmHg)	82	149.91	44	64.7	47.76	44	0.079	0,15 [-0,26, 0,57]	0.15	13.5992
Walters et al, 1987 (mmHg)	75.57	56.3	9	84.67	82.96	9	0.048	-0,12 [-1,05, 0,80]	-0.12	-10.8794
Overall mean	130.182	103.775		113.4	90.6615					25.3852
Total (95% CI)			993			1010	1	0,31 [0,03, 0,60]
Heterogeneity: Tau² = 0.22; Chi² = 105.95, df = 12 (P < 0.00001); I² = 89%
Test for overall effect: Z = 2.14 (P = 0.03)
Women (Kg and N)
	Follow-up			Baseline			Std, Mean Difference
Study	Mean	SD	Total	Mean	SD	Total	Weight	IV, Random, 95% CI	SMD	SMD*SD mean baseline
Dellhag et al, 1999, W (N)	63.43	50.1	28	73.29	61.62	28	0.167	-0,17 [-0,70, 0,35]	-0.17	-7.32768
Espírito Santo et al, 2020, W (Kg)	8	6.3	78	14.7	8.3	78	0.2	-0,90 [-1,23, -0,57]	-0.9	-38.7936
Hallert et al, 2012, W (N)	108	63	101	89	65	101	0.207	0,30 [0,02, 0,57]	0.3	12.9312
Navarro-Compan et al, 2015, W (Kg)	15.7	7.8	129	15.6	7.6	129	0.212	0,01 [-0,23, 0,26]	0.01	0.43104
Rydholm et, 2018, W (N)	132	104	159	107	73	159	0.215	0,28 [0,06, 0,50]	0.28	12.0691
Overall mean	65.426	46.24		59.918	43.104					-4.13798
Total (95% CI)			495			495	1	-0,09 [-0,50, 0,33]
Heterogeneity: Tau² = 0,19; Chi² = 39,72, df = 4 (P < 0,00001); I² = 90%
Test for overall effect: Z = 0,41 (P = 0,68)
Women: Conversion from N to Kg
	Follow-up			Baseline			Mean Difference
Study	Mean	SD	Total	Mean	SD	Total	Weight	IV, Random, 95% CI
Dellhag et al, 1999, W (Kg to N)	6.47	5.11	28	7.47	6.28	28	0.185	-1,00 [-4,00, 2,00]
Espírito Santo et al, 2020, W (Kg)	8	6.3	78	14.7	8.3	78	0.198	-6,70 [-9,01, -4,39]
Hallert et al, 2012, W (Kg to N)	11.01	6.42	101	9.08	6.63	101	0.207	1,93 [0,13, 3,73]
Navarro-Compan et al, 2015, W (Kg)	15.7	7.8	129	15.6	7.6	129	0.206	0,10 [-1,78, 1,98]
Rydholm et, 2018, W (Kg to N)	13.46	10.61	159	10.91	7.44	159	0.204	2,55 [0,54, 4,56]
Total (95% CI)			495			495	1	-0,57 [-3,71, 2,56]
Heterogeneity: Tau² = 11.51; Chi² = 43.22, df = 4 (P < 0.00001); I² = 91%
Test for overall effect: Z = 0.36 (P = 0.72)
Men (Kg and N)
	Follow-up			Baseline			Std, Mean Difference
Study	Mean	SD	Total	Mean	SD	Total	Weight	IV, Random, 95% CI	SMD	SMD*SD mean baseline
Dellhag et al, 1999, M (N)	193.87	115.48	15	174.4	84.78	15	0.146	0,19 [-0,53, 0,90]	0.19	12.7634
Espírito Santo et al, 2020, M (Kg)	23	13.3	12	28.5	14.3	12	0.127	-0,38 [-1,19, 0,42]	-0.38	-25.5269
Hallert et al, 2012, M (N)	247	83	48	191	116	48	0.235	0,55 [0,14, 0,96]	0.55	36.9468
Navarro-Compan et al, 2015, M (Kg)	33.1	13.2	48	33.8	12.8	48	0.238	-0,05 [-0,45, 0,35]	-0.05	-3.3588
Rydholm et, 2018, M (N)	260	118	66	185	108	66	0.254	0,66 [0,31, 1,01]	0.66	44.3362
Overall mean	151.394	68.596		122.54	67.176					13.0321
Total (95% CI)			189			189	1	0,26 [-0,10, 0,63]
Heterogeneity: Tau² = 0,11; Chi² = 11,18, df = 4 (P = 0,02); I² = 64%
Test for overall effect: Z = 1,41 (P = 0,16)
Men: Conversion from N to Kg
	Follow-up			Baseline			Mean Difference
Study	Mean	SD	Total	Mean	SD	Total	Weight	IV, Random, 95% CI
Dellhag et al, 1999, M (N to Kg)	19.77	11.78	15	17.78	8.65	15	16.0%	1.99 [-5.41, 9.39]
Espírito Santo et al, 2020, M (Kg)	23	13.3	12	28.5	14.3	12	9.6%	-5.50 [-16.55, 5.55]
Hallert et al, 2012, M (N to Kg)	25.19	8.46	48	19.48	11.83	48	25.8%	5.71 [1.60, 9.82]
Navarro-Compan et al, 2015, M (Kg)	33.1	13.2	48	33.8	12.8	48	22.2%	-0.70 [-5.90, 4.50]
Rydholm et, 2018, M (N to Kg)	26.51	12.03	66	18.86	11.01	66	26.4%	7.65 [3.72, 11.58]
Total (95% CI)			189			189	100.0%	3.13 [-0.87, 7.13]
Heterogeneity: Tau² = 11,77; Chi² = 10,18, df = 4 (P = 0,04); I² = 61%
Test for overall effect: Z = 1,53 (P = 0,13)
Estabilished (Kg and N)
	Follow-up			Baseline			Std, Mean Difference
Study	Mean	SD	Total	Mean	SD	Total	Weight	IV, Random, 95% CI	SMD	SMD*SD mean baseline
Chung et al, 2017 (Kg)	8.5	5.3	97	8.8	7.8	97	0.134	-0,04 [-0,33, 0,24]	-0.04	-4.68505
Eberhardt et al, 2008 (N)	98.3	77.63	49	51.78	39.64	49	0.094	0,75 [0,34, 1,16]	0.75	87.8447
Eurenius et al, 2007 (N)	497.5	802.22	102	470.67	805.93	102	0.136	0,03 [-0,24, 0,31]	0.03	3.51379
Navarro-Compan et al, 2015 (Kg)	19.9	11.7	177	20.5	12.3	177	0.161	-0,05 [-0,26, 0,16]	-0.05	-5.85631
Sulli et al, 2024 (Kg)	49.35	14.42	56	44.9	16.77	56	0.104	0,28 [-0,09, 0,65]	0.28	32.7953
Tada et al, 2023 (Kg)	16.2	6.6	70	17.2	7.3	70	0.116	-0,14 [-0,47, 0,19]	-0.14	-16.3977
Van Lankveld et al, 1998 (Kg)	11.58	9.55	94	11.74	10.23	94	0.132	-0,02 [-0,30, 0,27]	-0.02	-2.34252
Wikström et al, 2005 (N)	74.33	44.44	80	62.67	37.04	80	0.123	0,28 [-0,03, 0,60]	0.28	32.7953
Overall mean	96.9575	121.482		86.0325	117.126					15.9585
Total (95% CI)			725			725	1	0,11 [-0,06, 0,27]
Heterogeneity: Tau² = 0,03; Chi² = 17,49, df = 7 (P = 0,01); I² = 60%
Test for overall effect: Z = 1,24 (P = 0,21)
Estabilished: Conversion from N to Kg
	Follow-up			Baseline			Mean Difference
Study	Mean	SD	Total	Mean	SD	Total	Weight	IV, Random, 95% CI
Chung et al, 2017 (Kg)	8.5	5.3	97	8.8	7.8	97	0.175	-0,30 [-2,18, 1,58]
Eberhardt et al, 2008 (N to Kg)	10.02	7.92	49	5.28	4.04	49	0.143	4,74 [2,25, 7,23]
Eurenius et al, 2007 (N to Kg)	50.73	81.8	102	48	82.18	102	0.004	2,73 [-19,77, 25,23]
Navarro-Compan et al, 2015 (Kg)	19.9	11.7	177	20.5	12.3	177	0.142	-0,60 [-3,10, 1,90]
Sulli et al, 2024 (Kg)	49.35	14.42	56	44.9	16.77	56	0.049	4,45 [-1,34, 10,24]
Tada et al, 2023 (Kg)	16.2	6.6	70	17.2	7.3	70	0.152	-1,00 [-3,31, 1,31]
Van Lankveld et al, 1998 (Kg)	11.58	9.55	94	11.74	10.23	94	0.127	-0,16 [-2,99, 2,67]
Wikström et al, 2005 (N to Kg)	7.58	4.53	80	6.39	3.78	80	0.208	1,19 [-0,10, 2,48]
Total (95% CI)			725			725	1	0,84 [-0,59, 2,28]
Heterogeneity: Tau² = 2,14; Chi² = 16,83, df = 7 (P = 0,02); I² = 58%
Test for overall effect: Z = 1,15 (P = 0,25)
Estabilished (mmHg)
	Follow-up			Baseline			Mean Difference
Study	Mean	SD	Total	Mean	SD	Total	Weight	IV, Random, 95% CI
Bodman-Smith et al, 1996 (mmHg)	170	12.8	40	170	10.4	40	0.17	0,00 [-5,11, 5,11]
Capell et al, 1991 (mmHg)	111.67	194.81	71	132.67	176.3	71	0.134	-21,00 [-82,11, 40,11]
Drosos et al, 1990 (mmHg)	198.2	86.1	137	89.7	58.2	137	0.167	108,50 [91,10, 125,90]
Gordon et al, 2001 (mmHg)	273.33	444.44	115	293.33	400	115	0.091	-20,00 [-129,28, 89,28]
Mulherin et al, 1996 (mmHg)	177	76	40	128	62	57	0.161	49,00 [20,47, 77,53]
Tishler et al, 1988 (mmHg)	82	149.91	44	64.7	47.76	44	0.147	17,30 [-29,19, 63,79]
Walters et al, 1987 (mmHg)	75.57	56.3	9	84.67	82.96	9	0.13	-9,10 [-74,60, 56,40]
Total (95% CI)			456			473	1	22,68 [-25,87, 71,23]
Heterogeneity: Tau² = 3604,24; Chi² = 146,61, df = 6 (P < 0,00001); I² = 96%
Test for overall effect: Z = 0,92 (P = 0,36)
Early (KpA and mmHg)
	Follow-up			Baseline			Std, Mean Difference
Study	Mean	SD	Total	Mean	SD	Total	Weight	IV, Random, 95% CI	SMD	SMD*SD mean baseline
Evers et al, 1998 (KpA)	40.4	26.2	91	32.7	23	91	0.273	0,31 [0,02, 0,60]	0.31	12.245
Jacobs et al, 2001 (KpA)	40	25	181	30	22	181	0.366	0,42 [0,22, 0,63]	0.42	16.59
Paulus et al, 2001 (mmHg)	195.6	74.2	180	145.1	73.5	180	0.361	0,68 [0,47, 0,89]	0.68	26.86
Overall mean	92	41.8		69.2667	39.5					18.565
Total (95% CI)			452			452	1	0,49 [0,27, 0,70]	0.49
Heterogeneity: Tau² = 0,02; Chi² = 4,95, df = 2 (P = 0,08); I² = 60%
Test for overall effect: Z = 4,47 (P < 0,00001)
Early (KpA)
	Follow-up			Baseline			Mean Difference
Study	Mean	SD	Total	Mean	SD	Total	Weight	IV, Random, 95% CI
Evers et al, 1998 (KpA)	40.4	26.2	91	32.7	23	91	0.314	7,70 [0,54, 14,86]
Jacobs et al, 2001 (KpA)	40	25	181	30	22	181	0.686	10,00 [5,15, 14,85]
Total (95% CI)			272			272	1	9,28 [5,26, 13,29]
Heterogeneity: Tau² = 0,00; Chi² = 0,27, df = 1 (P = 0,60); I² = 0%
Test for overall effect: Z = 4,53 (P < 0,00001)
Cat. 1 year (Kg and N)
	Follow-up			Baseline			Std, Mean Difference
Study	Mean	SD	Total	Mean	SD	Total	Weight	IV, Random, 95% CI	SMD	SMD*SD mean baseline
Eberhardt et al, 2008 (N)	98.3	77.63	49	51.78	39.64	49	0.173	0,75 [0,34, 1,16]	0.75	131.981
Eurenius et al, 2007 (N)	497.5	802.22	102	470.67	805.93	102	0.222	0,03 [-0,24, 0,31]	0.03	5.27922
Sulli et al, 2024 (Kg)	49.35	14.42	56	44.9	16.77	56	0.186	0,28 [-0,09, 0,65]	0.28	49.2727
Tada et al, 2023 (Kg)	16.2	6.6	70	17.2	7.3	70	0.201	-0,14 [-0,47, 0,19]	-0.14	-24.6364
Van Lankveld et al, 1998 (Kg)	11.58	9.55	94	11.74	10.23	94	0.218	-0,02 [-0,30, 0,27]	-0.02	-3.51948
Overall mean	134.586	182.084		119.258	175.974					31.6753
Total (95% CI)			371			371	1	0,16 [-0,11, 0,43]
Heterogeneity: Tau² = 0,07; Chi² = 13,42, df = 4 (P = 0,009); I² = 70%
Test for overall effect: Z = 1,14 (P = 0,25)
Cat. 1 year: Conversion from N to Kg
	Follow-up			Baseline			Mean Difference
Study	Mean	SD	Total	Mean	SD	Total	Weight	IV, Random, 95% CI
Eberhardt et al, 2008 (N to Kg)	10.02	7.92	49	5.28	4.04	49	0.279	4,74 [2,25, 7,23]
Eurenius et al, 2007 (N to Kg)	50.73	81.8	102	48	82.18	102	0.017	2,73 [-19,77, 25,23]
Sulli et al, 2024 (Kg)	49.35	14.42	56	44.9	16.77	56	0.152	4,45 [-1,34, 10,24]
Tada et al, 2023 (Kg)	16.2	6.6	70	17.2	7.3	70	0.287	-1,00 [-3,31, 1,31]
Van Lankveld et al, 1998 (Kg)	11.58	9.55	94	11.74	10.23	94	0.265	-0,16 [-2,99, 2,67]
Total (95% CI)			371			371	1	1,72 [-1,30, 4,74]
Heterogeneity: Tau² = 6,89; Chi² = 13,32, df = 4 (P = 0,010); I² = 70%
Test for overall effect: Z = 1,11 (P = 0,27)
Cat. 1 year (KpA and mmHg)
	Follow-up			Baseline			Std, Mean Difference
Study	Mean	SD	Total	Mean	SD	Total	Weight	IV, Random, 95% CI	SMD	SMD*SD mean baseline
Evers et al, 1998 (KpA)	40.4	26.2	91	32.7	23	91	0.263	0,31 [0,02, 0,60]	0.31	19.702
Jacobs et al, 2001 (KpA)	40	25	181	30	22	181	0.518	0,42 [0,22, 0,63]	0.42	26.6931
Mulherin et al, 1996 (mmHg)	177	76	40	128	62	57	0.129	0,71 [0,30, 1,13]	0.71	45.124
Scott et al, 1984, Maximum change (mmHg)	93.6	83.96	11	89	93.34	11	0.032	0,05 [-0,79, 0,89]	0.05	3.17775
Scott et al, 1984, Minimum change (mmHg)	144	100.84	11	121	98.03	11	0.032	0,22 [-0,62, 1,06]	0.22	13.9821
Walters et al, 1987 (mmHg)	75.57	56.3	9	84.67	82.96	9	0.026	-0,12 [-1,05, 0,80]	-0.12	-7.6266
Overall mean	95.095	61.3833		80.895	63.555					16.8421
Total (95% CI)			343			360	1	0,40 [0,25, 0,55]
Heterogeneity: Tau² = 0,00; Chi² = 4,65, df = 5 (P = 0,46); I² = 0%
Test for overall effect: Z = 5,21 (P < 0,00001)
Cat. below 5 years (mmHg)
	Follow-up			Baseline			Mean Difference
Study	Mean	SD	Total	Mean	SD	Total	Weight	IV, Random, 95% CI
Bodman-Smith et al, 1996 (mmHg)	170	12.8	40	170	10.4	40	0.216	0,00 [-5,11, 5,11]
Drosos et al, 1990 (mmHg)	198.2	86.1	137	89.7	58.2	137	0.206	108,50 [91,10, 125,90]
Paulus et al, 2001 (mmHg)	195.6	74.2	180	145.1	73.5	180	0.208	50,50 [35,24, 65,76]
Pullar et al, 1987 (mmHg)	91	18.52	63	93.33	31.11	63	0.214	-2,33 [-11,27, 6,61]
Tishler et al, 1988 (mmHg)	82	149.91	44	64.7	47.76	44	0.156	17,30 [-29,19, 63,79]
Total (95% CI)			464			464	1	35,04 [0,60, 69,49]
Heterogeneity: Tau² = 1421,75; Chi² = 172,17, df = 4 (P < 0,00001); I² = 98%
Test for overall effect: Z = 1,99 (P = 0,05)
Cat. below 5 years (N)
	Follow-up			Baseline			Mean Difference
Study	Mean	SD	Total	Mean	SD	Total	Weight	IV, Random, 95% CI
Rydholm et, 2018 (N)	169	106	225	131	92	225	0.467	38,00 [19,66, 56,34]
Wikström et al, 2005 (N)	74.33	44.44	80	62.67	37.04	80	0.533	11,66 [-1,02, 24,34]
Total (95% CI)			305			305	1	23,96 [-1,79, 49,72]
Heterogeneity: Tau² = 282,20; Chi² = 5,36, df = 1 (P = 0,02); I² = 81%
Test for overall effect: Z = 1,82 (P = 0,07)
Cat. above 5 years (Kg)
	Follow-up			Baseline			Mean Difference
Study	Mean	SD	Total	Mean	SD	Total	Weight	IV, Random, 95% CI
Chung et al. 2017 (Kg)	2025-05-08	2025-03-05	97	2025-08-08	2025-08-07	97	64.0%	-0.30 [-2.18. 1.58]
Navarro-Compan et al. 2015 (Kg)	2025-09-19	2025-07-11	177	2025-05-20	2025-03-12	177	36.0%	-0.60 [-3.10. 1.90]
Total (95% CI)			274			274	100.0%	-0.41 [-1.91. 1.09]
Heterogeneity: Tau² = 0.00; Chi² = 0.04. df = 1 (P = 0.85); I² = 0%
Test for overall effect: Z = 0.53 (P = 0.59)
Cat. above 5 years (mmHg)
	Follow-up			Baseline			Mean Difference
Study	Mean	SD	Total	Mean	SD	Total	Weight	IV, Random, 95% CI
Capell et al. 1991 (mmHg)	111.67	194.81	71	132.67	176.3	71	76.2%	-21.00 [-82.11. 40.11]
Gordon et al. 2001 (mmHg)	273.33	444.44	115	293.33	400.0	115	23.8%	-20.00 [-129.28. 89.28]
Total (95% CI)			186			186	100.0%	-20.76 [-74.10. 32.58]
Heterogeneity: Tau² = 0.00; Chi² = 0.00. df = 1 (P = 0.99); I² = 0%
Test for overall effect: Z = 0.76 (P = 0.45)
